# Supplementary material for: Microbial characterisation and Cold-Adapted Predicted Protein (CAPP) database construction from the active layer of Greenland's permafrost
Source: FEMS Microbiol Ecol. 2021 Sep 1;97(10):fiab127. doi: 10.1093/femsec/fiab127 (PMC8445667; doi:10.1093/femsec/fiab127)
Supplement: fiab127_Supplemental_Files [file fiab127_supplemental_files.zip]

Archive with 5 entries (5 files):
- Appendix_A_Supplementary_Data.xlsx
- Appendix_B_Supplementary_Data.xlsx
- Appendix_C_Supplementary_Data.xlsx
- Appendix_D_Supplementary_Data.docx
- Appendix_E_Supplementary_Data.xlsx
