# Supplementary material for: Microbial characterisation and Cold-Adapted Predicted Protein (CAPP) database construction from the active layer of Greenland's permafrost
Source: FEMS Microbiol Ecol. 2021 Sep 1;97(10):fiab127. doi: 10.1093/femsec/fiab127 (PMC8445667; doi:10.1093/femsec/fiab127)
Supplement: fiab127_Supplemental_Files [file fiab127_supplemental_files.zip › Appendix_A_Supplementary_Data.xlsx]

## Sheet: Table A1
Table A1. Sample description reporting the site distance from the ice edge, the altitude, the soil temperature, soil depth and the site vegetation characterization. The latter can be either classified as grassland, wetland, dwarf-shrub heath (short-heath) or Salix heath (tall-heath).
	Sample ID	Site	Distance from the ice edge	Altitude	Vegetation	Soil temperature	Site soil temperature	Sampling depth	Site sampling depth
			m	m		oC	oC	cm	cm
	1A	1	290	505	grassland	-1.2	-0.6 ± 0.6	65	58.3 ± 5.9
	1B	1	290	505	grassland	-0.5		54
	1C	1	290	505	grassland	-0.1		56
	2A	2	400	518	grassland	-0.9	-0.9 ± 0.7	42	42.7 ± 4
	2B	2	400	518	grassland	-0.2		47
	2C	2	400	518	grassland	-1.5		39
	3A	3	420	527.1	grassland	-1.5	-0.8 ± 0.6	30	32.7 ± 2.3
	3B	3	420	527.1	grassland	-0.3		34
	3C	3	420	527.1	grassland	-0.5		34
	4A	4	630	453.6	grassland	-0.2	-0.7 ± 0.6	50	47.3 ± 9.3
	4B	4	630	453.6	grassland	-1.3		55
	4C	4	630	453.6	grassland	-0.7		37
	5A	5	680	476.6	short-heath	-1.6	-1.2 ± 0.9	43	50.3 ± 21.0
	5B	5	680	476.6	short-heath	-0.2		34
	5C	5	680	476.6	short-heath	-1.8		74
	6A	6	690	452.8	short-heath	-1.5	-1.5 ± 0.0	37	45.3 ± 11.9
	6B	6	690	452.8	short-heath	-1.5		59
	6C	6	690	452.8	short-heath	-1.5		40
	7A	7	800	448.3	wetland	-0.9	-1.0 ± 0.5	50	44.7 ± 4.6
	7B	7	800	448.3	wetland	-0.5		42
	7C	7	800	448.3	wetland	-1.5		42
	8A	8	870	466.4	short-heath	-0.4	-1.0 ± 0.6	47	46.3 ± 1.2
	8B	8	870	466.4	short-heath	-1.3		47
	8C	8	870	466.4	short-heath	-1.4		45
	9A	9	1200	430.1	grassland	-1.4	-1.3 ± 0.2	48	44.0 ± 4.0
	9B	9	1200	430.1	grassland	-1.4		40
	9C	9	1200	430.1	grassland	-1.1		44
	10A	10	1300	336.9	wetland	-1.5	-1.5 ± 0.3	53	48.7 ± 5.1
	10B	10	1300	336.9	wetland	-1.8		50
	10C	10	1300	336.9	wetland	-1.3		43
	11A	11	1550	356.8	short-heath	-0.1	-0.4 ± 0.4	42	44.7 ± 4.6
	11B	11	1550	356.8	short-heath	-0.8		42
	11C	11	1550	356.8	short-heath	-0.4		50
	12A	12	740	336.5	short-heath	-1.5	-1.2 ± 0.3	46	45.3 ± 15.0
	12B	12	740	336.5	short-heath	-0.9		60
	12C	12	740	336.5	short-heath	-1.1		30
	13A	13	950	246.8	short-heath	-1.5	-1.5 ± 0.1	42	48.3 ± 10.1
	13B	13	950	246.8	short-heath	-1.5		60
	13C	13	950	246.8	short-heath	-1.4		43
	14A	14	250	248.8	short-heath	-0.3	-0.5 ± 0.3	46	50.7 ± 5
	14B	14	250	248.8	short-heath	-0.5		50
	14C	14	250	248.8	short-heath	-0.8		56
	15A	15	80	198.3	tall-heath	-0.4	-0.4 ± 0.3	63	55.3 ± 7.1
	15B	15	80	198.3	tall-heath	-0.6		54
	15C	15	80	198.3	tall-heath	-0.1		49
	16A	16	1150	290.2	wetland	-1.8	-1.5 ± 0.4	40	36.7 ± 2.9
	16B	16	1150	290.2	wetland	-1.5		35
	16C	16	1150	290.2	wetland	-1.1		35
	17A	17	1050	216.9	short-heath	-1	-1.2 ± 0.3	35	38.3 ± 2.9
	17B	17	1050	216.9	short-heath	-1.5		40
	17C	17	1050	216.9	short-heath	-1		40
	18A	18	2200	253.4	short-heath	-1.6	-1.5 ± 0.2	35	42.3 ± 7.5
	18B	18	2200	253.4	short-heath	-1.6		42
	18C	18	2200	253.4	short-heath	-1.2		50
	19A	19	3600	244.3	tall-heath	-0.5	-1.0 ± 0.5	40	56.0 ± 19.7
	19B	19	3600	244.3	tall-heath	-1.5		50
	19C	19	3600	244.3	tall-heath	-1.1		78
	20A	20	3950	211.3	short-heath	-1	-1.4 ± 0.4	50	43.7 ± 5.5
	20B	20	3950	211.3	short-heath	-1.5		40
	20C	20	3950	211.3	short-heath	-1.7		41
	21A	21	9300	141.3	wetland	-1.1	-0.9 ± 0.4	48	54.7 ± 7.0
	21B	21	9300	141.3	wetland	-0.4		54
	21C	21	9300	141.3	wetland	-1.2		62
	22A	22	9400	140.8	tall-heath	-1.5	-1.6 ± 0.1	47	45.7 ± 7.1
	22B	22	9400	140.8	tall-heath	-1.6		52
	22C	22	9400	140.8	tall-heath	-1.7		38
	23A	23	12550	133.9	tall-heath	-1	-0.8 ± 0.3	48	56.7 ± 15.0
	23B	23	12550	133.9	tall-heath	-0.8		74
	23C	23	12550	133.9	tall-heath	-0.5		48
	24A	24	12700	149.9	short-heath	-1.8	-1.3 ± 0.5	40	40.0 ± 10.0
	24B	24	12700	149.9	short-heath	-1		30
	24C	24	12700	149.9	short-heath	-1		50
	25A	25	21700	65.9	short-heath	-1.6	-1.3 ± 0.3	65	80.7 ± 14.0
	25B	25	21700	65.9	short-heath	-1.1		92
	25C	25	21700	65.9	short-heath	-1.1		85
	26A	26	21000	215.6	short-heath	-2	-1.2 ± 0.7	30	43.3 ± 12.6
	26B	26	21000	215.6	short-heath	-0.8		45
	26C	26	21000	215.6	short-heath	-0.8		55
	27A	27	21500	208.1	tall-heath	-0.3	-1.2 ± 0.8	50	43.3 ± 5.8
	27B	27	21500	208.1	tall-heath	-1.7		40
	27C	27	21500	208.1	tall-heath	-1.5		40
	28A	28	22700	70.4	short-heath	-0.2	-0.9 ± 0.6	65	54 ± 9.6
	28B	28	22700	70.4	short-heath	-1.3		50
	28C	28	22700	70.4	short-heath	-1.2		47
	29A	29	24700	115.5	short-heath	-0.2	-0.4 ± 0.3	66	63.0 ± 3.0
	29B	29	24700	115.5	short-heath	-0.2		60
	29C	29	24700	115.5	short-heath	-0.8		63
	30A	30	25200	122.5	tall-heath	-0.4	-1.2 ± 0.7	58	63.7 ± 17.2
	30B	30	25200	122.5	tall-heath	-1.5		83
	30C	30	25200	122.5	tall-heath	-1.6		50
	31A	31	26500	86.3	wetland	-1.7	-1.3 ± 0.4	40	51.7 ± 10.4
	31B	31	26500	86.3	wetland	-1		60
	31C	31	26500	86.3	wetland	-1.1		55
	32A	32	28600	93.5	tall-heath	-1.5	-1.6 ± 0.1	40	45.0 ± 8.7
	32B	32	28600	93.5	tall-heath	-1.7		40
	32C	32	28600	93.5	tall-heath	-1.7		55
	33A	33	31700	81	short-heath	-0.6	-1.1 ± 0.5	40	46.7 ± 7.6
	33B	33	31700	81	short-heath	-1.5		45
	33C	33	31700	81	short-heath	-1.1		55
	34A	34	32600	171.1	short-heath	-0.9	-1.0 ± 0.5	35	33.3 ± 2.9
	34B	34	32600	171.1	short-heath	-1.5		35
	34C	34	32600	171.1	short-heath	-0.6		30

## Sheet: Table A2
Table A2. Grain size distribution across the different samples.
	Sample ID	Grain size
		μm
		0.01	0.0114	0.0129	0.0147	0.0167	0.0189	0.0215	0.0244	0.0278	0.0315	0.0358	0.0407	0.0463	0.0526	0.0597	0.0679	0.0771	0.0876	0.0995	0.113	0.128	0.146	0.166	0.188	0.214	0.243	0.276	0.314	0.357	0.405	0.46	0.523	0.594	0.675	0.767	0.872	0.991	1.13	1.28	1.45	1.65	1.88	2.13	2.42	2.75	3.12	3.55	4.03
	1A	0	0	0	0	0	0	0	0	0	0	0	0	0	0	0	0	0	0	0	0	0	0	0	0	0	0	0	0	0	0	0	0	0	0	0	0	0	0	0	0	0.026	0.074	0.112	0.16	0.236	0.348	0.472	0.58
	1B	0	0	0	0	0	0	0	0	0	0	0	0	0	0	0	0	0	0	0	0	0	0	0	0	0	0	0	0	0	0	0	0	0	0	0	0	0	0	0	0.026	0.09	0.118	0.138	0.162	0.198	0.248	0.302	0.35
	1C	0	0	0	0	0	0	0	0	0	0	0	0	0	0	0	0	0	0	0	0	0	0	0	0	0	0	0	0	0	0	0	0	0	0	0	0	0	0	0	0	0.102	0.146	0.178	0.226	0.298	0.386	0.486	0.578
	2A	0	0	0	0	0	0	0	0	0	0	0	0	0	0	0	0	0	0	0	0	0	0	0	0	0	0	0	0	0	0	0	0	0	0	0	0	0	0	0	0	0.026	0.074	0.112	0.16	0.236	0.348	0.472	0.58
	2B	0	0	0	0	0	0	0	0	0	0	0	0	0	0	0	0	0	0	0	0	0	0	0	0	0	0	0	0	0	0	0	0	0	0	0	0	0	0	0	0	0	0	0	0.046	0.148	0.282	0.424	0.542
	2C	0	0	0	0	0	0	0	0	0	0	0	0	0	0	0	0	0	0	0	0	0	0	0	0	0	0	0	0	0	0	0	0	0	0	0	0	0	0	0	0	0.046	0.088	0.132	0.18	0.26	0.364	0.484	0.594
	3A	0	0	0	0	0	0	0	0	0	0	0	0	0	0	0	0	0	0	0	0	0	0	0	0	0	0	0	0	0	0	0	0	0	0	0	0	0	0	0	0	0.042	0.078	0.116	0.162	0.234	0.336	0.442	0.536
	3B	0	0	0	0	0	0	0	0	0	0	0	0	0	0	0	0	0	0	0	0	0	0	0	0	0	0	0	0	0	0	0	0	0	0	0	0	0	0	0	0	0.018	0.056	0.092	0.146	0.228	0.338	0.46	0.57
	3C	0	0	0	0	0	0	0	0	0	0	0	0	0	0	0	0	0	0	0	0	0	0	0	0	0	0	0	0	0	0	0	0	0	0	0	0	0	0	0	0	0.026	0.056	0.092	0.144	0.212	0.304	0.402	0.486
	4A	0	0	0	0	0	0	0	0	0	0	0	0	0	0	0	0	0	0	0	0	0	0	0	0	0	0	0	0	0	0	0	0	0	0	0	0	0	0	0	0	0	0.03	0.056	0.094	0.158	0.232	0.304	0.366
	4B	0	0	0	0	0	0	0	0	0	0	0	0	0	0	0	0	0	0	0	0	0	0	0	0	0	0	0	0	0	0	0	0	0	0	0	0	0	0	0	0	0	0.014	0.052	0.106	0.194	0.314	0.43	0.532
	4C	0	0	0	0	0	0	0	0	0	0	0	0	0	0	0	0	0	0	0	0	0	0	0	0	0	0	0	0	0	0	0	0	0	0	0	0	0	0	0	0	0	0.03	0.052	0.102	0.16	0.244	0.332	0.408
	5A	0	0	0	0	0	0	0	0	0	0	0	0	0	0	0	0	0	0	0	0	0	0	0	0	0	0	0	0	0	0	0	0	0	0	0	0	0	0	0	0	0.03	0.072	0.092	0.142	0.208	0.3	0.4	0.492
	5B	0	0	0	0	0	0	0	0	0	0	0	0	0	0	0	0	0	0	0	0	0	0	0	0	0	0	0	0	0	0	0	0	0	0	0	0	0	0	0	0	0	0.046	0.074	0.104	0.178	0.268	0.362	0.446
	5C	0	0	0	0	0	0	0	0	0	0	0	0	0	0	0	0	0	0	0	0	0	0	0	0	0	0	0	0	0	0	0	0	0	0	0	0	0	0	0	0	0.028	0.088	0.122	0.162	0.226	0.312	0.4	0.47
	6A	0	0	0	0	0	0	0	0	0	0	0	0	0	0	0	0	0	0	0	0	0	0	0	0	0	0	0	0	0	0	0	0	0	0	0	0	0	0	0	0	0.03	0.076	0.116	0.162	0.234	0.33	0.436	0.534
	6B	0	0	0	0	0	0	0	0	0	0	0	0	0	0	0	0	0	0	0	0	0	0	0	0	0	0	0	0	0	0	0	0	0	0	0	0	0	0	0	0	0	0.042	0.068	0.108	0.158	0.236	0.318	0.394
	6C	0	0	0	0	0	0	0	0	0	0	0	0	0	0	0	0	0	0	0	0	0	0	0	0	0	0	0	0	0	0	0	0	0	0	0	0	0	0	0	0	0	0	0.026	0.072	0.136	0.218	0.306	0.38
	7A	0	0	0	0	0	0	0	0	0	0	0	0	0	0	0	0	0	0	0	0	0	0	0	0	0	0	0	0	0	0	0	0	0	0	0	0	0	0	0	0	0	0.028	0.064	0.104	0.158	0.236	0.322	0.4
	7B	0	0	0	0	0	0	0	0	0	0	0	0	0	0	0	0	0	0	0	0	0	0	0	0	0	0	0	0	0	0	0	0	0	0	0	0	0	0	0	0	0.014	0.056	0.1	0.172	0.266	0.398	0.538	0.666
	7C	0	0	0	0	0	0	0	0	0	0	0	0	0	0	0	0	0	0	0	0	0	0	0	0	0	0	0	0	0	0	0	0	0	0	0	0	0	0	0	0	0	0	0.03	0.108	0.208	0.346	0.494	0.622
	8A	0	0	0	0	0	0	0	0	0	0	0	0	0	0	0	0	0	0	0	0	0	0	0	0	0	0	0	0	0	0	0	0	0	0	0	0	0	0	0	0	0	0.04	0.064	0.11	0.162	0.248	0.338	0.416
	8B	0	0	0	0	0	0	0	0	0	0	0	0	0	0	0	0	0	0	0	0	0	0	0	0	0	0	0	0	0	0	0	0	0	0	0	0	0	0	0	0	0	0.06	0.098	0.138	0.204	0.298	0.4	0.486
	8C	0	0	0	0	0	0	0	0	0	0	0	0	0	0	0	0	0	0	0	0	0	0	0	0	0	0	0	0	0	0	0	0	0	0	0	0	0	0	0	0	0.012	0.06	0.088	0.118	0.17	0.248	0.336	0.414
	9A	0	0	0	0	0	0	0	0	0	0	0	0	0	0	0	0	0	0	0	0	0	0	0	0	0	0	0	0	0	0	0	0	0	0	0	0	0	0	0	0	0.024	0.072	0.118	0.166	0.248	0.358	0.48	0.59
	9B	0	0	0	0	0	0	0	0	0	0	0	0	0	0	0	0	0	0	0	0	0	0	0	0	0	0	0	0	0	0	0	0	0	0	0	0	0	0	0	0	0	0	0	0.06	0.136	0.24	0.348	0.444
	9C	0	0	0	0	0	0	0	0	0	0	0	0	0	0	0	0	0	0	0	0	0	0	0	0	0	0	0	0	0	0	0	0	0	0	0	0	0	0	0	0	0	0.012	0.056	0.1	0.16	0.248	0.354	0.442
	10A	0	0	0	0	0	0	0	0	0	0	0	0	0	0	0	0	0	0	0	0	0	0	0	0	0	0	0	0	0	0	0	0	0	0	0	0	0	0	0	0	0	0.026	0.06	0.1	0.156	0.238	0.328	0.416
	10B	0	0	0	0	0	0	0	0	0	0	0	0	0	0	0	0	0	0	0	0	0	0	0	0	0	0	0	0	0	0	0	0	0	0	0	0	0	0	0	0	0	0.012	0.032	0.086	0.168	0.264	0.374	0.466
	10C	0	0	0	0	0	0	0	0	0	0	0	0	0	0	0	0	0	0	0	0	0	0	0	0	0	0	0	0	0	0	0	0	0	0	0	0	0	0	0	0	0	0.014	0.048	0.088	0.164	0.254	0.348	0.43
	11A	0	0	0	0	0	0	0	0	0	0	0	0	0	0	0	0	0	0	0	0	0	0	0	0	0	0	0	0	0	0	0	0	0	0	0	0	0	0	0	0	0	0.014	0.054	0.12	0.208	0.332	0.46	0.574
	11B	0	0	0	0	0	0	0	0	0	0	0	0	0	0	0	0	0	0	0	0	0	0	0	0	0	0	0	0	0	0	0	0	0	0	0	0	0	0	0	0	0.042	0.088	0.11	0.148	0.208	0.298	0.398	0.486
	11C	0	0	0	0	0	0	0	0	0	0	0	0	0	0	0	0	0	0	0	0	0	0	0	0	0	0	0	0	0	0	0	0	0	0	0	0	0	0	0	0	0	0.012	0.044	0.1	0.17	0.274	0.382	0.478
	12A	0	0	0	0	0	0	0	0	0	0	0	0	0	0	0	0	0	0	0	0	0	0	0	0	0	0	0	0	0	0	0	0	0	0	0	0	0	0	0	0	0	0	0.012	0.06	0.118	0.188	0.264	0.33
	12B	0	0	0	0	0	0	0	0	0	0	0	0	0	0	0	0	0	0	0	0	0	0	0	0	0	0	0	0	0	0	0	0	0	0	0	0	0	0	0	0	0.026	0.066	0.102	0.138	0.2	0.292	0.392	0.486
	12C	0	0	0	0	0	0	0	0	0	0	0	0	0	0	0	0	0	0	0	0	0	0	0	0	0	0	0	0	0	0	0	0	0	0	0	0	0	0	0	0	0	0.026	0.064	0.108	0.178	0.268	0.368	0.456
	13A	0	0	0	0	0	0	0	0	0	0	0	0	0	0	0	0	0	0	0	0	0	0	0	0	0	0	0	0	0	0	0	0	0	0	0	0	0	0	0	0	0	0	0.028	0.074	0.148	0.234	0.328	0.408
	13B	0	0	0	0	0	0	0	0	0	0	0	0	0	0	0	0	0	0	0	0	0	0	0	0	0	0	0	0	0	0	0	0	0	0	0	0	0	0	0	0	0	0.012	0.048	0.106	0.174	0.268	0.378	0.476
	13C	0	0	0	0	0	0	0	0	0	0	0	0	0	0	0	0	0	0	0	0	0	0	0	0	0	0	0	0	0	0	0	0	0	0	0	0	0	0	0	0	0.028	0.06	0.1	0.162	0.246	0.362	0.488	0.598
	14A	0	0	0	0	0	0	0	0	0	0	0	0	0	0	0	0	0	0	0	0	0	0	0	0	0	0	0	0	0	0	0	0	0	0	0	0	0	0	0	0	0	0	0.026	0.064	0.118	0.192	0.268	0.338
	14B	0	0	0	0	0	0	0	0	0	0	0	0	0	0	0	0	0	0	0	0	0	0	0	0	0	0	0	0	0	0	0	0	0	0	0	0	0	0	0	0	0	0.012	0.03	0.072	0.128	0.198	0.278	0.348
	14C	0	0	0	0	0	0	0	0	0	0	0	0	0	0	0	0	0	0	0	0	0	0	0	0	0	0	0	0	0	0	0	0	0	0	0	0	0	0	0	0	0.024	0.072	0.114	0.168	0.252	0.366	0.49	0.602
	15A	0	0	0	0	0	0	0	0	0	0	0	0	0	0	0	0	0	0	0	0	0	0	0	0	0	0	0	0	0	0	0	0	0	0	0	0	0	0	0	0	0	0.012	0.042	0.088	0.138	0.218	0.302	0.378
	15B	0	0	0	0	0	0	0	0	0	0	0	0	0	0	0	0	0	0	0	0	0	0	0	0	0	0	0	0	0	0	0	0	0	0	0	0	0	0	0	0	0.012	0.06	0.09	0.118	0.166	0.24	0.32	0.39
	15C	0	0	0	0	0	0	0	0	0	0	0	0	0	0	0	0	0	0	0	0	0	0	0	0	0	0	0	0	0	0	0	0	0	0	0	0	0	0	0	0	0	0.012	0.044	0.098	0.15	0.228	0.316	0.384
	16A	0	0	0	0	0	0	0	0	0	0	0	0	0	0	0	0	0	0	0	0	0	0	0	0	0	0	0	0	0	0	0	0	0	0	0	0	0	0	0	0	0	0	0	0.03	0.108	0.184	0.272	0.342
	16B	0	0	0	0	0	0	0	0	0	0	0	0	0	0	0	0	0	0	0	0	0	0	0	0	0	0	0	0	0	0	0	0	0	0	0	0	0	0	0	0	0	0	0.03	0.078	0.154	0.242	0.336	0.412
	16C	0	0	0	0	0	0	0	0	0	0	0	0	0	0	0	0	0	0	0	0	0	0	0	0	0	0	0	0	0	0	0	0	0	0	0	0	0	0	0	0	0	0	0	0.026	0.102	0.176	0.258	0.324
	17A	0	0	0	0	0	0	0	0	0	0	0	0	0	0	0	0	0	0	0	0	0	0	0	0	0	0	0	0	0	0	0	0	0	0	0	0	0	0	0	0	0	0	0	0.044	0.11	0.178	0.25	0.316
	17B	0	0	0	0	0	0	0	0	0	0	0	0	0	0	0	0	0	0	0	0	0	0	0	0	0	0	0	0	0	0	0	0	0	0	0	0	0	0	0	0	0	0	0	0	0.056	0.114	0.17	0.22
	17C	0	0	0	0	0	0	0	0	0	0	0	0	0	0	0	0	0	0	0	0	0	0	0	0	0	0	0	0	0	0	0	0	0	0	0	0	0	0	0	0	0	0.012	0.028	0.068	0.122	0.188	0.26	0.324
	18A	0	0	0	0	0	0	0	0	0	0	0	0	0	0	0	0	0	0	0	0	0	0	0	0	0	0	0	0	0	0	0	0	0	0	0	0	0	0	0	0	0	0	0.012	0.046	0.106	0.168	0.236	0.294
	18B	0	0	0	0	0	0	0	0	0	0	0	0	0	0	0	0	0	0	0	0	0	0	0	0	0	0	0	0	0	0	0	0	0	0	0	0	0	0	0	0	0.012	0.064	0.09	0.116	0.168	0.238	0.328	0.408
	18C	0	0	0	0	0	0	0	0	0	0	0	0	0	0	0	0	0	0	0	0	0	0	0	0	0	0	0	0	0	0	0	0	0	0	0	0	0	0	0	0	0	0	0	0	0.058	0.11	0.156	0.202
	19A	0	0	0	0	0	0	0	0	0	0	0	0	0	0	0	0	0	0	0	0	0	0	0	0	0	0	0	0	0	0	0	0	0	0	0	0	0	0	0	0	0.044	0.086	0.106	0.128	0.178	0.246	0.318	0.384
	19B	0	0	0	0	0	0	0	0	0	0	0	0	0	0	0	0	0	0	0	0	0	0	0	0	0	0	0	0	0	0	0	0	0	0	0	0	0	0	0	0.026	0.098	0.144	0.182	0.232	0.308	0.402	0.502	0.588
	19C	0	0	0	0	0	0	0	0	0	0	0	0	0	0	0	0	0	0	0	0	0	0	0	0	0	0	0	0	0	0	0	0	0	0	0	0	0	0	0	0	0	0.044	0.078	0.098	0.148	0.218	0.298	0.368
	20A	0	0	0	0	0	0	0	0	0	0	0	0	0	0	0	0	0	0	0	0	0	0	0	0	0	0	0	0	0	0	0	0	0	0	0	0	0	0	0	0	0	0	0	0.028	0.11	0.198	0.286	0.362
	20B	0	0	0	0	0	0	0	0	0	0	0	0	0	0	0	0	0	0	0	0	0	0	0	0	0	0	0	0	0	0	0	0	0	0	0	0	0	0	0	0	0	0	0	0.06	0.126	0.204	0.288	0.358
	20C	0	0	0	0	0	0	0	0	0	0	0	0	0	0	0	0	0	0	0	0	0	0	0	0	0	0	0	0	0	0	0	0	0	0	0	0	0	0	0	0	0	0.026	0.06	0.1	0.15	0.22	0.298	0.368
	21A	0	0	0	0	0	0	0	0	0	0	0	0	0	0	0	0	0	0	0	0	0	0	0	0	0	0	0	0	0	0	0	0	0	0	0	0	0	0	0	0	0	0	0	0	0	0.058	0.102	0.128
	21B	0	0	0	0	0	0	0	0	0	0	0	0	0	0	0	0	0	0	0	0	0	0	0	0	0	0	0	0	0	0	0	0	0	0	0	0	0	0	0	0	0	0	0	0	0	0	0.032	0.052
	21C	0	0	0	0	0	0	0	0	0	0	0	0	0	0	0	0	0	0	0	0	0	0	0	0	0	0	0	0	0	0	0	0	0	0	0	0	0	0	0	0	0	0	0	0	0.012	0.038	0.074	0.084
	22A	0	0	0	0	0	0	0	0	0	0	0	0	0	0	0	0	0	0	0	0	0	0	0	0	0	0	0	0	0	0	0	0	0	0	0	0	0	0	0	0	0	0.028	0.066	0.112	0.172	0.262	0.354	0.432
	22B	0	0	0	0	0	0	0	0	0	0	0	0	0	0	0	0	0	0	0	0	0	0	0	0	0	0	0	0	0	0	0	0	0	0	0	0	0	0	0	0	0	0.026	0.06	0.096	0.138	0.208	0.28	0.344
	22C	0	0	0	0	0	0	0	0	0	0	0	0	0	0	0	0	0	0	0	0	0	0	0	0	0	0	0	0	0	0	0	0	0	0	0	0	0	0	0	0	0	0	0	0	0.082	0.138	0.202	0.256
	23A	0	0	0	0	0	0	0	0	0	0	0	0	0	0	0	0	0	0	0	0	0	0	0	0	0	0	0	0	0	0	0	0	0	0	0	0	0	0	0	0	0	0.026	0.062	0.11	0.176	0.266	0.366	0.448
	23B	0	0	0	0	0	0	0	0	0	0	0	0	0	0	0	0	0	0	0	0	0	0	0	0	0	0	0	0	0	0	0	0	0	0	0	0	0	0	0	0	0.04	0.092	0.13	0.182	0.262	0.372	0.486	0.582
	23C	0	0	0	0	0	0	0	0	0	0	0	0	0	0	0	0	0	0	0	0	0	0	0	0	0	0	0	0	0	0	0	0	0	0	0	0	0	0	0	0	0.012	0.076	0.1	0.134	0.192	0.266	0.346	0.414
	24A	0	0	0	0	0	0	0	0	0	0	0	0	0	0	0	0	0	0	0	0	0	0	0	0	0	0	0	0	0	0	0	0	0	0	0	0	0	0	0	0	0.024	0.066	0.096	0.13	0.188	0.272	0.364	0.448
	24B	0	0	0	0	0	0	0	0	0	0	0	0	0	0	0	0	0	0	0	0	0	0	0	0	0	0	0	0	0	0	0	0	0	0	0	0	0	0	0	0.054	0.122	0.17	0.216	0.274	0.358	0.462	0.578	0.678
	24C	0	0	0	0	0	0	0	0	0	0	0	0	0	0	0	0	0	0	0	0	0	0	0	0	0	0	0	0	0	0	0	0	0	0	0	0	0	0	0	0	0	0.026	0.068	0.124	0.196	0.302	0.416	0.514
	25A	0	0	0	0	0	0	0	0	0	0	0	0	0	0	0	0	0	0	0	0	0	0	0	0	0	0	0	0	0	0	0	0	0	0	0	0	0	0	0	0	0	0.026	0.06	0.096	0.128	0.178	0.226	0.268
	25B	0	0	0	0	0	0	0	0	0	0	0	0	0	0	0	0	0	0	0	0	0	0	0	0	0	0	0	0	0	0	0	0	0	0	0	0	0	0	0	0	0	0.04	0.064	0.096	0.122	0.156	0.19	0.216
	25C	0	0	0	0	0	0	0	0	0	0	0	0	0	0	0	0	0	0	0	0	0	0	0	0	0	0	0	0	0	0	0	0	0	0	0	0	0	0	0	0	0	0.026	0.066	0.108	0.15	0.208	0.274	0.32
	26A	0	0	0	0	0	0	0	0	0	0	0	0	0	0	0	0	0	0	0	0	0	0	0	0	0	0	0	0	0	0	0	0	0	0	0	0	0	0	0	0	0.088	0.13	0.168	0.214	0.284	0.374	0.474	0.554
	26B	0	0	0	0	0	0	0	0	0	0	0	0	0	0	0	0	0	0	0	0	0	0	0	0	0	0	0	0	0	0	0	0	0	0	0	0	0	0	0	0	0.026	0.07	0.112	0.156	0.228	0.326	0.426	0.506
	26C	0	0	0	0	0	0	0	0	0	0	0	0	0	0	0	0	0	0	0	0	0	0	0	0	0	0	0	0	0	0	0	0	0	0	0	0	0	0	0	0	0	0.044	0.086	0.118	0.168	0.242	0.32	0.388
	27A	0	0	0	0	0	0	0	0	0	0	0	0	0	0	0	0	0	0	0	0	0	0	0	0	0	0	0	0	0	0	0	0	0	0	0	0	0	0	0	0.026	0.104	0.146	0.184	0.236	0.314	0.414	0.528	0.628
	27B	0	0	0	0	0	0	0	0	0	0	0	0	0	0	0	0	0	0	0	0	0	0	0	0	0	0	0	0	0	0	0	0	0	0	0	0	0	0	0	0	0.042	0.098	0.128	0.176	0.252	0.354	0.466	0.56
	27C	0	0	0	0	0	0	0	0	0	0	0	0	0	0	0	0	0	0	0	0	0	0	0	0	0	0	0	0	0	0	0	0	0	0	0	0	0	0	0	0	0.04	0.088	0.118	0.156	0.224	0.312	0.406	0.488
	28A	0	0	0	0	0	0	0	0	0	0	0	0	0	0	0	0	0	0	0	0	0	0	0	0	0	0	0	0	0	0	0	0	0	0	0	0	0	0	0	0.06	0.106	0.136	0.158	0.184	0.216	0.256	0.302	0.34
	28B	0	0	0	0	0	0	0	0	0	0	0	0	0	0	0	0	0	0	0	0	0	0	0	0	0	0	0	0	0	0	0	0	0	0	0	0	0	0	0	0.104	0.17	0.228	0.274	0.332	0.406	0.504	0.614	0.712
	28C	0	0	0	0	0	0	0	0	0	0	0	0	0	0	0	0	0	0	0	0	0	0	0	0	0	0	0	0	0	0	0	0	0	0	0	0	0	0	0	0	0.068	0.12	0.164	0.222	0.314	0.432	0.556	0.662
	29A	0	0	0	0	0	0	0	0	0	0	0	0	0	0	0	0	0	0	0	0	0	0	0	0	0	0	0	0	0	0	0	0	0	0	0	0	0	0	0.064	0.15	0.224	0.286	0.338	0.394	0.468	0.554	0.648	0.73
	29B	0	0	0	0	0	0	0	0	0	0	0	0	0	0	0	0	0	0	0	0	0	0	0	0	0	0	0	0	0	0	0	0	0	0	0	0	0	0	0	0.044	0.118	0.168	0.212	0.268	0.35	0.462	0.578	0.68
	29C	0	0	0	0	0	0	0	0	0	0	0	0	0	0	0	0	0	0	0	0	0	0	0	0	0	0	0	0	0	0	0	0	0	0	0	0	0	0	0	0.076	0.14	0.196	0.242	0.3	0.388	0.498	0.608	0.702
	30A	0	0	0	0	0	0	0	0	0	0	0	0	0	0	0	0	0	0	0	0	0	0	0	0	0	0	0	0	0	0	0	0	0	0	0	0	0	0	0	0.04	0.116	0.16	0.204	0.252	0.324	0.426	0.532	0.626
	30B	0	0	0	0	0	0	0	0	0	0	0	0	0	0	0	0	0	0	0	0	0	0	0	0	0	0	0	0	0	0	0	0	0	0	0	0	0	0	0	0.078	0.162	0.23	0.296	0.374	0.478	0.608	0.732	0.842
	30C	0	0	0	0	0	0	0	0	0	0	0	0	0	0	0	0	0	0	0	0	0	0	0	0	0	0	0	0	0	0	0	0	0	0	0	0	0	0	0.054	0.172	0.28	0.376	0.466	0.564	0.688	0.838	0.988	1.122
	31A	0	0	0	0	0	0	0	0	0	0	0	0	0	0	0	0	0	0	0	0	0	0	0	0	0	0	0	0	0	0	0	0	0	0	0	0	0	0	0	0.03	0.092	0.15	0.194	0.246	0.32	0.412	0.506	0.586
	31B	0	0	0	0	0	0	0	0	0	0	0	0	0	0	0	0	0	0	0	0	0	0	0	0	0	0	0	0	0	0	0	0	0	0	0	0	0	0	0	0.042	0.118	0.184	0.252	0.346	0.466	0.61	0.758	0.876
	31C	0	0	0	0	0	0	0	0	0	0	0	0	0	0	0	0	0	0	0	0	0	0	0	0	0	0	0	0	0	0	0	0	0	0	0	0	0	0	0	0	0.066	0.128	0.188	0.274	0.392	0.538	0.688	0.814
	32A	0	0	0	0	0	0	0	0	0	0	0	0	0	0	0	0	0	0	0	0	0	0	0	0	0	0	0	0	0	0	0	0	0	0	0	0	0	0	0	0	0.028	0.066	0.126	0.226	0.368	0.548	0.738	0.894
	32B	0	0	0	0	0	0	0	0	0	0	0	0	0	0	0	0	0	0	0	0	0	0	0	0	0	0	0	0	0	0	0	0	0	0	0	0	0	0	0	0	0.014	0.062	0.116	0.21	0.336	0.492	0.656	0.794
	32C	0	0	0	0	0	0	0	0	0	0	0	0	0	0	0	0	0	0	0	0	0	0	0	0	0	0	0	0	0	0	0	0	0	0	0	0	0	0	0	0	0.032	0.094	0.172	0.274	0.424	0.612	0.802	0.964
	33A	0	0	0	0	0	0	0	0	0	0	0	0	0	0	0	0	0	0	0	0	0	0	0	0	0	0	0	0	0	0	0	0	0	0	0	0	0	0	0	0.064	0.138	0.186	0.238	0.296	0.384	0.494	0.604	0.704
	33B	0	0	0	0	0	0	0	0	0	0	0	0	0	0	0	0	0	0	0	0	0	0	0	0	0	0	0	0	0	0	0	0	0	0	0	0	0	0	0	0.026	0.108	0.162	0.214	0.278	0.374	0.494	0.622	0.732
	33C	0	0	0	0	0	0	0	0	0	0	0	0	0	0	0	0	0	0	0	0	0	0	0	0	0	0	0	0	0	0	0	0	0	0	0	0	0	0	0	0.054	0.126	0.178	0.23	0.3	0.406	0.544	0.7	0.836
	34A	0	0	0	0	0	0	0	0	0	0	0	0	0	0	0	0	0	0	0	0	0	0	0	0	0	0	0	0	0	0	0	0	0	0	0	0	0	0	0.118	0.234	0.352	0.452	0.538	0.628	0.744	0.882	1.026	1.158
	34B	0	0	0	0	0	0	0	0	0	0	0	0	0	0	0	0	0	0	0	0	0	0	0	0	0	0	0	0	0	0	0	0	0	0	0	0	0	0	0	0.1	0.21	0.31	0.412	0.526	0.678	0.854	1.03	1.188
	34C	0	0	0	0	0	0	0	0	0	0	0	0	0	0	0	0	0	0	0	0	0	0	0	0	0	0	0	0	0	0	0	0	0	0	0	0	0	0	0	0.054	0.118	0.162	0.204	0.256	0.326	0.424	0.522	0.606
[truncated: 52 more columns]

## Sheet: Table A3
Table A3. Geochemical values associated to each sample.
	Sample ID	Root	Organic matter	Soil moisture	pH	Nitrate	Ammonia	Phosphate	Sulphate	Sodium	Potassium	Magnesium	Calcium	Total iron	Silica	TN	DON	TP	DOP	DOC
		%	%	%		μg g-1 dry soil	μg g-1 dry soil	μg g-1 dry soil	μg g-1 dry soil	μg g-1 dry soil	μg g-1 dry soil	μg g-1 dry soil	μg g-1 dry soil	μg g-1 dry soil	μg g-1 dry soil	μg g-1 dry soil	μg g-1 dry soil	μg g-1 dry soil	μg g-1 dry soil	μg g-1 dry soil
	1A	0.516814	6.87737	25.7557	6.27682	0	0.382801	0.00817774	13.4551	3.68618	3.80978	1.64343	6.01116	2.42626	3.59108	2.1143	1.7315	0.244167	0.235989	18.5599
	1B	0.251515	4.73174	21.9271	6.35748	0	0.251659	0.00621302	11.5353	2.69553	2.04234	1.20724	4.48929	1.26617	2.30401	1.29045	1.03879	0.207112	0.200899	12.9535
	1C	0.00114942	9.42741	30.4099	6.27157	0.222038	0.605737	0.00620644	27.1288	5.09608	2.93657	3.04278	8.08877	2.22691	4.82975	2.01907	1.19129	0.201699	0.195492	16.9556
	2A	0.0795181	12.2326	27.9523	6.02856	0	0.345552	0.0550008	14.8835	3.31038	0.644731	2.02405	6.8757	1.2551	4.71087	4.49295	4.1474	0.633895	0.578894	40.2099
	2B	0.158268	12.9851	37.1434	6.10984	2.91187	0.476021	0.0150214	13.3809	3.37712	0.514034	3.40906	12.3617	2.82311	7.11803	12.5057	9.11782	0.635245	0.620224	83.993
	2C	0.344444	16.189	33.5498	6.04502	1.5621	0.346779	0.0220767	26.9514	3.80184	0.0797126	3.82256	12.4718	4.4323	10.6588	7.24021	5.33133	0.483752	0.461675	52.9348
	3A	0.801626	10.1154	34.1138	6.11418	3.05383	0.828737	0.0085909	8.30115	3.36449	0.649531	2.10154	7.08203	3.17575	5.73295	8.25366	4.3711	0.472935	0.464344	41.8259
	3B	0.0901786	13.0921	40.3668	6.12215	1.09844	3.38673	0.0199117	2.71978	2.81617	1.15856	1.44019	5.1934	2.70791	6.18136	10.7918	6.30663	0.67364	0.653728	68.1426
	3C	0.832407	14.2597	43.9248	6.13943	2.91147	0.590947	0.0117767	5.57071	3.86823	8.00138	2.81463	7.63154	3.23809	6.49025	11.541	8.0386	0.729872	0.718095	71.9208
	4A	0.822727	13.7091	31.2122	6.51627	1.75324	0.4	0.0139609	24.9769	6.62982	7.28392	5.97128	15.9044	1.26303	4.40614	7.49581	5.74256	0.486293	0.472332	38.6159
	4B	0.549315	30.7746	53.6362	6.27942	3.90923	0.589171	0.0282867	86.6012	16.4153	1.45893	16.5018	32.7425	9.99141	15.7654	16.9232	12.4248	0.7481	0.719813	124.305
	4C	0.280488	12.7285	36.7924	6.54527	1.23555	0.385663	0.0102946	7.6152	6.25496	1.94524	4.29123	8.35134	1.64205	3.54931	4.95205	3.33084	0.376258	0.365963	38.7591
	5A	0.478022	8.8443	34.5487	6.16582	0.54914	0.410805	0.0113587	47.0697	35.0712	7.62324	15.5671	18.1544	2.33641	5.36613	3.81553	2.85558	0.301931	0.290572	34.1172
	5B	0.384524	12.2203	29.2962	6.6713	0.0134401	0.272438	0.00858699	13.8085	8.70063	5.53143	6.3666	13.1236	2.4375	4.60669	3.19289	2.90702	0.317771	0.309184	36.4005
	5C	2.43973	14.2458	23.6233	6.6633	0	0.449776	0.0139945	179.555	14.8893	0.263704	27.5193	55.474	2.85233	5.13035	7.7092	7.25942	0.578387	0.564393	68.0917
	6A	2.40267	16.7273	36.8831	6.69803	3.53053	0.308123	0.00826374	146.073	11.1623	11.5824	18.1455	51.1527	0.390062	3.4868	3.89668	0.0580271	0.183041	0.174777	23.3507
	6B	0.310317	6.31671	26.1393	6.47075	1.13937	0.30362	0.00628726	89.6761	7.36389	4.71496	13.0986	25.5752	1.32921	2.52117	3.01638	1.57339	0.159959	0.153671	17.4757
	6C	0.273611	15.3782	42.0156	6.75325	1.54439	0.437657	0.0137224	82.4774	14.8073	6.74893	13.9142	33.422	2.04761	7.1799	4.94729	2.96524	0.347629	0.333906	45.2211
	7A	0.181509	16.0024	43.6502	6.18455	0	0.562104	0.0122168	167.917	21.6238	20.6247	12.5031	35.4741	1.241	5.43109	7.9435	7.3814	0.433083	0.420867	81.7289
	7B	4.86218	30.7793	51.6612	6.58083	0.00179297	2.86018	0.0209988	59.4812	17.2067	10.3473	7.47384	13.9356	3.13997	5.83106	20.0782	17.2162	1.04163	1.02063	126.327
	7C	6.0837	23.9809	53.5525	5.96117	0	1.75906	0.0150989	472.859	12.5023	11.3999	36.4815	62.6055	1.89197	10.5867	14.7626	13.0035	0.656777	0.641678	149.569
	8A	0.151754	11.6735	32.7154	6.66456	2.71946	0.291502	0.0200304	8.68969	4.54551	1.71435	3.78262	11.8163	2.06906	4.36203	6.58628	3.57532	0.483348	0.463318	34.8227
	8B	0.121642	11.6965	71.5367	6.43535	0.42785	1.62685	0.10475	12.0672	18.3715	3.87616	6.27886	12.9962	9.96454	9.05004	9.70143	7.64673	1.29957	1.19482	101.199
	8C	0.24087	9.17861	30.4008	6.29275	1.80128	0.311257	0.0089135	43.3983	3.57107	0.404733	6.53324	15.304	1.94779	4.05449	3.9331	1.82056	0.253527	0.244613	21.8527
	9A	0	9.71546	30.3292	6.22414	5.64101	0.491655	0.00569818	39.1793	5.64627	1.13511	5.32863	18.2376	5.93702	8.0686	9.86852	3.73585	0.233057	0.227359	33.1327
	9B	0.2175	10.8819	33.53	6.13082	1.76026	0.370537	0.0148558	41.514	7.23533	0.407586	4.73961	13.537	1.31243	4.85593	6.79083	4.66003	0.404786	0.389931	41.6394
	9C	0.114729	9.0424	31.7386	6.08412	1.4056	0.329432	0.00728002	28.1785	6.50074	0.795539	4.83309	9.45132	1.46519	4.43292	5.13671	3.40169	0.20863	0.20135	34.55
	10A	0.530579	9.1885	32.5615	6.21837	0.672044	0.399073	0.0432629	6.24014	4.27066	0.377024	2.48534	6.02711	3.61981	5.36275	5.04621	3.9751	0.523469	0.480206	48.1998
	10B	0.0215385	13.8634	45.1054	6.59813	2.10813	0.342827	0.108443	4.3234	4.84616	2.41438	5.48731	17.2506	10.1266	9.62175	9.08161	6.63065	0.934504	0.826062	92.8435
	10C	0.00569106	15.4241	43.3496	6.33973	1.68222	0.34618	0.0289122	18.739	9.30999	1.43527	4.93343	11.9478	9.74936	12.3437	6.39908	4.37068	0.379198	0.350286	79.4678
	11A	0.261111	24.5758	48.5377	6.51487	2.17104	0.321622	0.0123837	18.9116	12.5297	2.00422	9.85481	25.1892	3.60036	7.47489	9.99204	7.49938	0.349401	0.337018	105.738
	11B	0.0834951	4.93217	35.5264	6.53818	1.9756	0.452785	0.0188624	12.5668	5.12585	4.47888	5.79423	9.44722	2.1631	2.63672	4.92	2.49162	0.376514	0.357652	33.6479
	11C	0.425217	18.2734	42.4257	6.43999	1.22861	0.256325	0.0113498	18.6512	12.206	2.03428	6.9481	21.9849	4.92241	8.80592	7.07161	5.58668	0.362855	0.351505	86.1959
	12A	0.532857	14.1546	70.4559	6.66258	7.18642	0.809841	0.0418457	45.6749	28.4883	11.0357	18.112	26.3089	3.31757	12.5585	17.1439	9.14759	0.949029	0.907183	106.156
	12B	0.0505376	9.65778	25.3696	6.6491	0.0950358	0.192124	0.0281403	0.817575	6.63904	2.20856	3.77389	6.04292	2.74135	2.26875	4.02435	3.73719	0.426022	0.397882	59.6068
	12C	0.512687	8.14962	29.5492	6.53697	1.71009	0.318526	0.0370429	0.497174	4.50159	0.242509	4.14744	5.72127	2.87806	4.45162	5.47879	3.45017	0.421005	0.383962	47.665
	13A	0.634444	20.2341	44.2112	6.84369	0	0.366373	0.0281595	65.8703	21.2921	3.43135	16.5187	39.4395	4.68475	5.22793	10.4301	10.0637	0.564125	0.535966	147.326
	13B	1.4	12.6947	37.3485	6.81735	0	0.243285	0.0248878	27.5421	19.3239	6.58926	13.8503	25.8897	4.18832	7.52831	8.35564	8.11236	0.502705	0.477818	136.734
	13C	0.947692	28.4122	46.4867	7.01897	0	0.3	0.0356726	48.2559	31.2228	15.3405	19.1476	54.4892	4.64496	8.75597	11.4177	11.4177	0.771095	0.735422	204.831
	14A	0.0272727	6.83596	29.4826	6.8177	0.00837797	0.175059	0.0203724	20.5587	6.17132	6.2662	5.6162	14.9772	1.18994	3.79747	6.24646	6.06303	0.378844	0.358472	36.2511
	14B	0.081982	11.9621	33.204	6.8032	2.83458	0.296386	0.00867826	24.7321	7.37028	7.63989	7.70737	15.2247	0.967601	4.20418	6.59781	3.46684	0.226004	0.217325	44.2524
	14C	0.287805	10.9858	31.0916	6.80835	1.87777	0.223764	0.00578954	13.7209	6.83498	7.2883	5.25735	14.2744	2.15921	4.68305	5.64361	3.54208	0.280134	0.274345	41.966
	15A	0.603846	8.49944	27.4451	6.88608	0	0.152689	0.0241513	11.1663	11.3633	1.78141	8.53284	13.5949	3.99385	6.7839	3.85004	3.69735	0.359263	0.335112	66.6888
	15B	0.000961538	2.65633	16.295	6.72675	0.00295039	0.175012	0.0515735	1.88966	1.34178	1.17756	2.12928	2.50005	0.820678	1.91227	1.54642	1.36846	0.35688	0.305307	6.51135
	15C	2.42719	7.67157	23.9926	6.46084	0.0271226	0.385305	0.0077695	6.60529	12.4376	1.18793	5.01308	6.32098	2.67121	5.4997	5.68687	5.27444	0.255022	0.247253	113.196
	16A	0.000769231	10.7159	36.4066	6.59286	0.345294	7.47804	0.00807097	26.1066	11.1904	1.39459	5.89567	9.83261	10.3473	6.02075	11.25	3.42668	0.39833	0.390259	81.3952
	16B	0.0367521	11.7259	39.0427	6.53527	0.680537	8.53888	0.0123782	8.54349	12.7744	1.33178	3.50766	7.77228	10.8228	7.79895	11.334	2.11462	0.388131	0.375752	101.821
	16C	2.45918	10.5051	39.5198	6.56583	0	0.679281	0.00662337	8.76109	21.7949	2.59415	2.82503	8.10586	5.40998	8.21609	6.4979	5.81862	0.338687	0.332064	66.567
	17A	3.72727	8.3803	30.6998	6.63367	0	0.284534	0.0504998	1.91962	6.24087	12.1674	4.31458	4.59968	2.23034	3.18732	2.96304	2.67851	0.390662	0.340162	41.8874
	17B	1.36691	7.11041	30.3761	6.65197	1.61094	0.301819	0.0439061	0.138537	6.31487	5.80215	4.4607	4.76762	1.42999	2.78573	4.85815	2.94539	0.473274	0.429367	34.4363
	17C	1.66959	7.34021	28.7611	6.63323	0.345058	0.33103	0.0278606	0.0604988	5.72329	3.2538	3.15987	3.4215	1.86636	2.67157	3.64392	2.96783	0.449789	0.421929	35.9177
	18A	1.64124	11.39	32.614	6.66755	0.029922	0.266853	0.0529492	5.16447	10.6628	6.92236	6.10717	5.87135	3.99076	5.23615	6.09449	5.79771	0.7162	0.663251	71.2356
	18B	0.527612	7.90547	26.3005	6.71028	0.133897	0.235288	0.0151851	1.76016	4.02478	0.909815	2.37688	2.64569	1.2833	1.42155	3.09012	2.72094	0.338771	0.323585	34.6764
	18C	0.568182	2.89382	24.253	6.51624	0	0.113671	0.0233282	0.149875	1.40542	2.75127	1.83526	1.85888	8.09288	2.77491	2.15128	2.03761	0.325268	0.30194	23.9365
	19A	0.265487	2.96984	16.7992	6.51842	0	0.132849	0.00618425	0.218595	2.12746	0.648245	1.89669	1.72342	2.43209	3.34174	2.11551	1.98267	0.125964	0.11978	26.1367
	19B	0.0490196	2.86018	15.2835	6.50881	0	0.128215	0.00512344	0.522875	2.10995	1.35325	1.69906	1.37541	1.23144	3.17476	1.05335	0.925132	0.0844182	0.0792948	16.9867
	19C	0	2.75051	14.3749	6.46119	0.0339943	0.505244	0.0447425	0	4.68937	3.00297	1.61523	1.78742	1.44135	2.09506	1.89586	1.35662	0.317911	0.273169	21.3709
	20A	0.122535	7.94669	30.7136	6.36465	0.494594	0.38708	0.0330882	3.35899	1.98001	1.91364	2.3342	4.62992	4.13993	6.71516	5.03766	4.15599	0.473992	0.440904	42.3666
	20B	5.88595	7.60668	29.8606	6.39782	0	0.328301	0.0194769	0.975958	2.80905	3.55436	1.74184	4.14962	5.78925	6.19798	3.34157	3.01327	0.332108	0.312631	38.8455
	20C	1.008	7.77668	63.3132	6.71295	4.92356	0.687989	0.090751	3.2694	14.9254	7.77894	8.96233	7.4494	4.68871	7.86472	10.9396	5.32802	0.991199	0.900448	60.7969
	21A	4.47824	2.22238	28.4128	5.85812	0	0.1577	0.00396971	315.091	5.21801	8.2583	28.1335	68.5159	1.05222	3.47515	2.37633	2.21863	0.0518406	0.0478709	25.3881
	21B	4.32743	0.643189	20.1863	5.71406	0	0.08076	0	166.77	3.11415	6.40527	11.6892	35.9708	1.62367	2.75096	0.841816	0.761056	0.0248655	0.0248655	7.81203
	21C	6.59239	9.63121	32.7306	6.16271	0	0.150888	0.0109341	162.945	4.69734	13.1815	13.6393	37.2064	2.32635	3.55566	3.70255	3.55166	0.164053	0.153119	25.4351
	22A	0.385714	9.49318	34.1911	6.42222	0.214604	0.223261	0.0745395	0.417118	4.92434	2.24867	3.15185	7.10149	7.11378	6.23832	3.6654	3.22754	0.596809	0.522269	52.2573
	22B	1.18077	7.67226	34.537	6.54242	0.0139234	0.544094	0.0455364	0.780086	6.01589	1.96954	5.60292	3.88776	2.18988	6.24198	13.9521	13.3941	0.455166	0.40963	43.6363
	22C	2.32869	4.86762	72.2062	6.72479	0	0.539206	0.0970624	0.277982	8.70243	8.73936	13.1407	7.43712	4.2856	8.59982	6.30519	5.76598	1.35468	1.25761	74.3945
	23A	0.872308	13.589	34.1866	6.83909	1.31306	1.7446	0.0299365	23.3499	9.10177	16.5665	9.32746	6.0613	4.61548	5.53184	7.54223	4.48457	0.405851	0.375914	58.5153
	23B	0.947826	1.44907	27.3321	6.78873	0	0.218097	0.0133613	29.3608	7.7076	25.892	9.493	9.27452	5.75852	5.88214	4.38654	4.16844	0.295536	0.282175	91.7787
	23C	0.828652	2.89333	20.3967	6.82059	0.368024	0.182174	0.00602463	2.35121	3.63237	5.47224	1.41668	3.77706	1.66926	2.68357	2.55162	2.00142	0.190656	0.184631	18.7424
	24A	1.18983	4.75188	24.7691	6.44142	0	0.191966	0.0148009	6.62289	6.15949	7.03324	4.75766	4.34126	2.67498	3.20374	2.63303	2.44106	0.259237	0.244436	47.7959
	24B	4.11304	15.0389	37.5302	6.45161	0	0.339552	0.0195088	15.1427	8.06506	10.5828	6.68252	6.02753	3.6015	4.25901	4.22476	3.88521	0.417786	0.398277	72.5459
	24C	0.697987	9.78652	38.116	6.36094	0	0.296144	0.0320286	12.1858	7.9741	14.9629	7.2593	7.33061	4.5459	5.53816	6.80812	6.51198	0.713894	0.681865	118.615
	25A	0.267532	2.52136	16.8231	6.86029	0	0.139967	0.0112021	2.53258	6.06328	3.55116	2.40005	2.20372	0.766574	2.87082	1.64372	1.50375	0.265982	0.25478	14.97
	25B	0.969178	2.70933	15.0666	7.14697	0.103861	0.625975	0.0448762	1.11097	28.9692	1.9981	0.412943	2.09829	2.53963	2.26043	4.43344	3.70361	0.559853	0.514976	36.6625
	25C	0.594309	6.30813	26.0191	6.98672	0.305771	0.175365	0.0248856	1.03385	13.1406	3.98539	1.75796	5.89591	1.00165	3.71522	2.71037	2.22923	0.354803	0.329918	26.9721
	26A	0.371329	3.77116	25.4858	6.52038	0	0.229962	0.0816283	1.07507	5.66249	5.47966	4.57835	4.37359	2.85363	3.18697	3.02248	2.79252	0.63518	0.553551	59.8795
	26B	1.83082	12.6138	38.2425	6.76793	0.258391	7.62826	0.0445429	12.0043	15.7244	13.6605	11.891	13.8577	7.40378	6.373	12.5652	4.67853	0.563263	0.51872	121.642
	26C	1.57007	10.0379	34.1163	6.47933	0	0.258861	0.0121058	1.30162	3.52364	0.727058	2.93373	2.68818	2.92878	3.59689	2.50554	2.24668	0.321185	0.309079	55.078
	27A	0.242742	2.58606	59.5919	6.55496	0	0.298115	0.0368674	4.38268	5.87051	3.97985	5.17624	3.62733	6.37668	6.42772	2.38319	2.08508	0.173055	0.136188	59.2034
	27B	1.42292	10.5305	27.0967	6.5418	0.0471985	0.288337	0.0292732	5.04346	10.216	1.74885	6.07768	5.03653	2.73468	7.70796	3.09996	2.76442	0.275367	0.246094	57.752
	27C	0.668548	8.95681	26.8663	6.44569	0	0.530006	0.0339354	1.8228	8.63193	3.33529	3.33511	3.51473	3.07986	3.45923	4.39193	3.86193	0.471099	0.437164	54.0593
	28A	0.535135	0.786653	6.01225	6.71799	0	0.0813453	0.0216162	0.0130045	1.87296	5.68976	1.23009	1.01452	1.823	1.32073	0.849331	0.767985	0.267193	0.245577	6.79528
	28B	0.181373	1.57359	14.523	6.77488	0.217096	0.154987	0.0211572	0.166129	1.02421	5.25377	1.2168	0.853123	1.59737	1.17595	0.503407	0.131324	0.260897	0.23974	10.2178
	28C	0.858824	11.4018	37.1168	6.6084	0.169662	0.613893	0.0415182	0.638972	6.00996	1.1896	3.02751	3.12478	2.22985	6.4571	2.89182	2.10826	0.415448	0.37393	38.5602
	29A	0.185484	1.26001	7.9714	6.87903	0	0.0793901	0.0370075	5.24839	15.5198	2.07028	0.90533	1.73703	5.24155	1.86401	2.01959	1.9402	0.440441	0.403434	50.6532
	29B	0.290441	3.78788	18.7683	6.94839	0.527231	0.20044	0.0343329	2.13321	24.2537	1.06088	0.0448489	0.153777	2.69322	4.03956	2.22269	1.49502	0.267611	0.233278	39.6883
	29C	0.0637168	2.9484	16.1105	6.95511	0	0.14738	0.0909782	4.46303	21.7316	0.577387	0	0.0319829	3.42687	4.18525	2.08237	1.93499	0.738893	0.647915	44.2728
	30A	0.177241	2.30228	18.1929	6.93497	0.171623	0.428267	0.0146875	6.43579	12.8444	1.70187	0.736114	1.18366	1.59799	3.96362	2.84868	2.24879	0.271694	0.257007	30.0722
	30B	0.711966	11.1082	28.11	6.89965	0.392732	0.3632	0.0191823	5.61114	37.8601	5.06207	3.19177	4.23668	3.21519	7.05336	8.43171	7.67578	0.664919	0.645736	91.0842
	30C	2.50845	6.52632	33.3333	6.95512	0.0396164	0.978713	0.0798609	5.12707	17.7052	6.84536	2.44553	2.68967	3.20127	6.81332	4.26529	3.24696	0.855013	0.775152	49.2759
	31A	0.908182	10.6764	43.2307	6.81984	0	3.55015	0.0172606	788.984	213.71	75.8532	81.5394	121.889	7.55116	7.94644	9.49635	5.9462	0.316773	0.299512	69.0478
	31B	1.71224	15.9108	46.6041	8.15104	0.409514	0.580029	0.0583436	909.482	445.064	109.683	132.692	0	16.5022	13.0891	16.0439	15.0544	0.404411	0.346067	194.774
	31C	0.0615385	16.3189	44.8942	7.48756	0	0.448963	0.0243435	185.922	200.679	24.026	14.0784	51.1408	11.3073	16.4703	8.25357	7.8046	0.312184	0.287841	161.575
	32A	0.892683	37.2749	56.4133	7.21102	0.985078	0.597982	0.0322905	257.628	126.925	21.6229	45.4981	138.536	6.33979	11.6812	37.8265	36.2435	1.43007	1.39778	376.359
	32B	0.855238	38.1545	52.6077	7.27445	0	0.579058	0.0207104	208.253	68.8639	24.5422	28.0267	73.9199	7.15762	6.29837	23.1027	22.5236	0.942257	0.921546	352.65
	32C	4.16867	37.8046	57.1277	7.27544	0	0.364036	0.0113305	175.287	117.864	64.2488	26.4566	91.245	21.7153	12.4691	20.7069	20.3429	0.828919	0.817589	346.367
	33A	0.26478	2.92468	18.6508	6.64735	0	0.533116	0.0341689	1.16524	4.95731	0.3719	2.3547	3.53048	2.83318	2.27923	1.96723	1.43411	0.297124	0.262955	36.3726
	33B	0.784058	3.93892	11.4209	6.64301	0.0415148	0.150329	0.0200132	1.80399	9.30712	0.604185	1.68462	2.41105	2.90668	2.66551	2.18198	1.99014	0.21498	0.194967	40.7147
	33C	1.33496	7.87879	27.3055	6.81249	0	0.1983	0.0301996	1.45003	10.1319	5.80872	3.77211	5.8642	2.78984	2.85543	3.72094	3.52264	0.445559	0.415359	73.4806
	34A	0.272881	0.671506	7.69166	7.28126	0	0.0424659	0.0163352	0.272284	11.6541	0.599616	0.663405	1.85754	2.51625	4.80664	0.718241	0.675775	0.185972	0.169637	10.3328
	34B	0.791818	4.84401	31.9996	6.80454	0	2.00542	0.0308182	22.1971	33.0943	0.389426	4.17402	6.76353	3.88584	21.6376	2.84227	0.836853	0.307865	0.277046	70.481
	34C	0.0713178	30.8216	17.7749	6.72737	0	0.101276	0.0536063	1.96605	8.61072	6.95772	1.39034	1.58779	1.82959	2.78762	1.34768	1.24641	0.460328	0.406721	36.7619
