# Supplementary material for: Microbial characterisation and Cold-Adapted Predicted Protein (CAPP) database construction from the active layer of Greenland's permafrost
Source: FEMS Microbiol Ecol. 2021 Sep 1;97(10):fiab127. doi: 10.1093/femsec/fiab127 (PMC8445667; doi:10.1093/femsec/fiab127)
Supplement: fiab127_Supplemental_Files [file fiab127_supplemental_files.zip › Appendix_B_Supplementary_Data.xlsx]

## Sheet: Table B1
Table B1. Extracted DNA. *measured with Qubit **measured with Nanodrop
	Sample ID	Extraction replicate	DNA concentration*	Volume	DNA amount	260/280**	260/230**	Total DNA amount per sample
			ng/uL	uL	ng			ng
	1	A	23	95	2185	1.55	1.1	4465
	1	B	24	95	2280	1.43	0.87
	2	A	30.3	95	2878.5	1.29	0.99	5728.5
	2	B	30	95	2850	1.42	0.92
	3	A	45	95	4275	1.57	1.14	11162.5
	3	B	72.5	95	6887.5	1.68	1.36
	4	A	41.8	95	3971	1.65	1.27	10502.2
	4	B	68.75	95	6531.25	1.75	1.52
	5	A	31.4	95	2983	1.56	1.06	6669
	5	B	38.8	95	3686	1.41	1.03
	6	A	29.4	95	2793	1.48	1.04	6317.5
	6	B	37.1	95	3524.5	1.62	1.53
	7	A	25.6	95	2432	1.62	1.06	5462.5
	7	B	31.9	95	3030.5	1.53	0.93
	8	A	27.2	95	2584	1.4	0.92	5101.5
	8	B	26.5	95	2517.5	1.49	0.94
	9	A	36.4	95	3458	1.43	0.92	6336.5
	9	B	30.3	95	2878.5	1.43	0.9
	10	A	29.9	95	2840.5	1.48	0.94	5766.5
	10	B	30.8	95	2926	1.59	1.05
	11	A	26.4	95	2508	1.45	0.94	4579
	11	B	21.8	95	2071	1.46	0.93
	12	A	30.9	95	2935.5	1.6	1.17	6184.5
	12	B	34.2	95	3249	1.5	0.99
	13	A	32.5	95	3087.5	1.5	1.08	6260.5
	13	B	33.4	95	3173	1.52	1.02
	14	A	13.8	95	1311	1.35	0.93	2745.5
	14	B	15.1	95	1434.5	1.39	0.82
	15	A	30.6	95	2907	1.59	1.13	5405.5
	15	B	26.3	95	2498.5	1.42	0.94
	16	A	14.6	95	1387	1.36	0.82	3591
	16	B	23.2	95	2204	1.33	0.88
	17	A	30.8	95	2926	1.6	0.98	6593
	17	B	38.6	95	3667	1.69	1.21
	18	A	12.1	95	1149.5	1.32	0.88	3686
	18	B	26.7	95	2536.5	1.43	0.95
	19	A	11.5	95	1092.5	1.44	0.74	4132.5
	19	B	32	95	3040	1.75	1.45
	20	A	22.1	95	2099.5	1.37	0.81	4788
	20	B	28.3	95	2688.5	1.34	0.88
	21	A	0.564	95	53.58	1.5	0.57	575.13
	21	B	5.49	95	521.55	1.62	1.32
	22	A	36.6	95	3477	1.7	1.38	7505
	22	B	42.4	95	4028	1.67	1.33
	23	A	34.9	95	3315.5	1.53	1.07	3731.6
	23	B	4.38	95	416.1	1.7	1.06
	24	A	45.2	95	4294	1.68	1.21	8008.5
	24	B	39.1	95	3714.5	1.68	1.31
	25	A	23.2	95	2204	1.41	0.94	4246.5
	25	B	21.5	95	2042.5	1.38	0.92
	26	A	40.9	95	3885.5	1.73	1.51	7657
	26	B	39.7	95	3771.5	1.61	1.28
	27	A	35.5	95	3372.5	1.61	1.24	7039.5
	27	B	38.6	95	3667	1.74	1.48
	28	A	5.53	95	525.35	1.59	1.39	2111.85
	28	B	16.7	95	1586.5	1.74	1.45
	29	A	15.3	95	1453.5	1.75	1.17	2717
	29	B	13.3	95	1263.5	1.73	1.28
	30	A	30.5	95	2897.5	1.61	1.21	6422
	30	B	37.1	95	3524.5	1.66	1.17
	31	A	16	95	1520	1.44	0.9	3420
	31	B	20	95	1900	1.46	0.84
	32	A	5.24	95	497.8	1.13	1.14	1133.35
	32	B	6.69	95	635.55	1.13	1.22
	33	A	40.2	95	3819	1.61	1.22	6944.5
	33	B	32.9	95	3125.5	1.47	0.99
	34	B	46.2	95	4389	1.86	1.71	8654.5
	34	A	44.9	95	4265.5	1.88	1.78

## Sheet: Table B2
Table B2. Extracted RNA. *measured with Qubit **measured with Nanodrop
	Sample ID	Extraction replicate	RNA concentration*	Volume	RNA amount	260/280**	260/230**	Total RNA amount per sample
			ng/uL	uL	ng			ng
	1	A	8.55	80	684	1.49	1.08	1277.6
	1	B	7.42	80	593.6	1.55	0.91
	2	A	15.1	80	1208	1.56	1.07	2240
	2	B	12.9	80	1032	1.56	0.87
	3	A	22.9	80	1832	1.59	1.08	4232
	3	B	30	80	2400	1.66	1.16
	4	A	23.7	80	1896	1.6	1.13	3920
	4	B	25.3	80	2024	1.61	1.05
	5	A	7.45	80	596	1.52	1.16	596
	5	B	0	70	0	1.51	0.98
	6	A	11.3	80	904	1.15	0.85	1593.6
	6	B	8.62	80	689.6	1.57	0.63
	7	A	17.5	80	1400	1.49	0.72	2320
	7	B	11.5	80	920	1.51	0.74
	8	A	5.86	80	468.8	1.53	0.84	837.6
	8	B	4.61	80	368.8	1.51	0.83
	9	A	14.9	80	1192	1.64	0.99	2024
	9	B	10.4	80	832	1.53	0.79
	10	A	10.8	80	864	1.52	0.81	1896
	10	B	12.9	80	1032	1.57	0.73
	11	A	6.94	80	555.2	1.46	0.95	964.8
	11	B	5.12	80	409.6	1.46	0.72
	12	A	8.68	80	694.4	1.55	0.74	1614.4
	12	B	11.5	80	920	1.5	0.78
	13	A	13.8	80	1104	1.55	1	1667.2
	13	B	7.04	80	563.2	1.5	0.86
	14	A	5.04	80	403.2	1.41	0.9	868.8
	14	B	5.82	80	465.6	1.37	0.66
	15	A	9.58	80	766.4	1.48	1	1426.4
	15	B	8.25	80	660	1.53	0.74
	16	A	8.41	80	672.8	1.45	0.57	1443.2
	16	B	9.63	80	770.4	1.53	0.81
	17	A	10.7	80	856	1.69	0.75	2216
	17	B	17	80	1360	1.6	1.05
	18	A	11.6	80	928	1.61	0.86	1096
	18	B	2.1	80	168	1.54	0.98
	19	A	0	80	0	1.33	0.28	550.4
	19	B	6.88	80	550.4	1.54	0.76
	20	A	4.48	80	358.4	1.52	0.54	1310.4
	20	B	11.9	80	952	1.58	0.86
	21	A	0	80	0	0.68	0.08	8
	21	B	0.1	80	8	0.91	0.17
	22	A	18	80	1440	1.71	0.86	3152
	22	B	21.4	80	1712	1.64	1.09
	23	A	22.4	80	1792	1.53	0.71	2256
	23	B	5.8	80	464	1.37	0.45
	24	A	43.6	90	3924	1.55	0.7	5877
	24	B	21.7	90	1953	1.79	1.15
	25	A	10.3	80	824	1.45	0.84	824
	25	B	0	80	0	1.42	0.84
	26	A	26.5	95	2517.5	1.6	1.35	6289
	26	B	39.7	95	3771.5	1.62	1.4
	27	A	18.2	80	1456	1.58	1.27	2976
	27	B	19	80	1520	1.61	1.17
	28	A	5.75	80	460	1.45	0.59	1188.8
	28	B	9.11	80	728.8	1.54	0.73
	29	A	3.9	80	312	1.3	0.44	569.6
	29	B	3.22	80	257.6	1.3	0.46
	30	A	14	80	1120	1.5	0.75	1877.6
	30	B	9.47	80	757.6	1.56	0.74
	31	A	9.11	80	728.8	1.54	0.56	1680.8
	31	B	11.9	80	952	1.62	0.67
	32	A	3.2	80	256	1.39	0.78	256
	32	B	0	80	0	1.39	0.65
	33	A	11.7	80	936	1.62	0.53	1672
	33	B	9.2	80	736	1.54	0.71
	34	B	11	80	880	1.58	0.67	1470.4
	34	A	7.38	80	590.4	1.61	0.62

## Sheet: Table B3
Table B3. Nanopore DNA read specifics. *mixed reads from all the sites
	Sample ID	#reads	#bases	Mean length	Median length	Maximum length	Minimum length	N50	GC%	#reads mapped to assembly	%reads mapped to assembly
	1	105840	585855885	5535	8792	43485	1000	7525	60	85389	80.6774
	2	69026	306010736	4433	7223	38967	1000	6253	58	53065	76.8768
	3	50269	235280652	4680	6941	32468	1000	6699	59	36456	72.5218
	4	143784	676476541	4704	8426	42925	1000	6655	59	111971	77.8745
	5	118173	596468388	5047	8408	43174	1000	6870	59	86091	72.8517
	6	96262	508625448	5283	8496	39880	1000	7376	60	72635	75.4555
	7	76651	437361210	5705	8383	45849	1000	7623	58	55270	72.106
	8	41156	213441223	5186	7039	47136	1000	7235	59	30286	73.5883
	9	66078	350227766	5300	7559	38337	1000	7123	58	52521	79.4833
	10	57096	246669332	4320	6815	33712	1000	6032	59	43388	75.9913
	11	102225	533610786	5219	8325	49330	1000	7043	59	76201	74.5424
	12	111985	706856713	6312	9931	51259	1000	8813	60	92493	82.5941
	13	91553	463494815	5062	8385	55848	1000	7272	59	66662	72.8125
	14	42317	210234488	4968	6772	37749	1000	6765	60	32470	76.7304
	15	96203	615558474	6398	9742	59680	1000	8959	60	79469	82.6055
	16	69099	402515589	5825	8261	61099	1000	7772	56	51447	74.454
	17	370856	1776786109	4791	9931	50561	1000	6633	59	293010	79.0091
	18	63106	322387428	5108	7683	45390	1000	7123	59	47740	75.6505
	19	453660	2612852496	5759	11746	63923	1000	7984	60	376447	82.98
	20	54620	322603049	5906	7959	46079	1000	7973	59	43191	79.0754
	21	861058	3146426599	3654	9288	55612	1000	4714	55	383222	44.5059
	22	67922	397652345	5854	8345	44856	1000	7949	60	55239	81.3271
	23	165122	936757518	5673	9598	39199	1000	7565	59	132733	80.3848
	24	103206	671009104	6501	9916	57074	1000	9055	60	85684	83.0223
	25	42525	220793170	5192	7124	42092	1000	7208	59	31762	74.6902
	26	168961	748234192	4428	8348	40861	1000	6158	59	133144	78.8016
	27	521649	2145332505	4112	8999	43909	1000	5547	60	422812	81.053
	28	446997	2403236747	5376	11188	52681	1000	7729	60	345384	77.2676
	29	565882	3454293201	6104	12231	69657	1000	8064	61	477841	84.4418
	30	1057763	3972438676	3755	10556	49677	1000	4900	58	812229	76.7874
	31	114891	565653782	4923	8627	43098	1000	6929	56	64464	56.1088
	32	31164	139787928	4485	5968	45276	1000	6146	59	23577	75.6546
	33	133480	856843122	6419	10391	72022	1000	9011	60	111788	83.7489
	34	2353122	14228430364	6047	16119	77407	1000	9124	60	1867449	79.3605
	all*	10507712	35726403868	4154.5	12982	81372	1000	5677	58	/	/

## Sheet: Table B4
Table B4. Nanopore cDNA read specifics. *mixed reads from all the sites
	Sample ID	#reads	#bases	Mean length	Median length	Maximum length	Minimum length	N50	GC%	#reads mapped to assembly	%reads mapped to assembly
	1	867322	250097243	288	1088	6544	100	314	53	566670	65.3356
	2	43266	26414015	610	1514	8696	100	937	54	34241	79.1407
	3	501826	363361133	724	2573	11320	100	1132	54	392400	78.1944
	4	177091	99838587	563	1740	6547	100	838	54	141329	79.8059
	5	35332	13733367	388	1045	5735	100	512	55	22786	64.4911
	6	1026128	622484366	606	2165	7573	100	922	54	821156	80.0247
	7	7889	4302632	545	903	5637	100	789	54	6165	78.1468
	8	106654	27930131	261	793	4661	100	288	53	58268	54.6327
	9	21927	11589467	528	1142	5985	100	803	54	16646	75.9155
	10	514434	299682298	582	1935	7471	100	901	53	396405	77.0565
	11	240891	158949661	659	1953	14543	100	1044	54	177341	73.6188
	12	581911	143864442	247	925	16564	100	261	53	330832	56.8527
	13	198621	74933857	377	1289	7003	100	469	54	141527	71.2548
	14	96414	34917687	362	977	4083	100	443	53	62847	65.1845
	15	302688	206076063	680	1971	8102	100	1056	54	251374	83.0472
	16	434594	296507031	682	2176	8174	100	1064	52	351119	80.7924
	17	853563	533939400	625	2175	8629	100	966	54	691362	80.9972
	18	38963	17481808	448	1130	5517	100	607	55	26128	67.0585
	19	487864	150512062	308	1089	6802	100	350	54	328945	67.4256
	20	374284	224047269	598	1819	7899	100	894	54	300910	80.3962
	21	1234509	543220238	440	1797	8452	100	585	53	758639	61.4527
	22	792392	434262863	548	2068	6977	100	889	54	608550	76.7991
	23	127913	63480218	496	1545	6318	100	729	54	96623	75.5381
	24	2261939	1021029268	451	2305	10491	100	590	54	1670871	73.869
	25	722861	342552752	473	1890	8614	100	618	61	334819	46.3186
	26	1387360	808078327	582	2408	12686	100	891	54	1093478	78.8172
	27	712129	375512948	527	1914	7277	100	737	54	579945	81.4382
	28	774772	430928875	556	2104	8867	100	798	54	619631	79.9759
	29	416923	223009415	534	1803	8443	100	751	55	342898	82.2449
	30	142243	74385063	522	1577	7306	100	758	54	112667	79.2074
	31	432459	128584870	297	1087	8727	100	339	51	235708	54.5041
	32	13244	6297448	475	934	5850	100	651	53	9105	68.7481
	33	12843	4579023	356	727	4557	100	419	52	6830	53.1807
	34	1577687	840641604	532	2218	11154	100	796	54	1249868	79.2215
	all*	845098	409847720	484	2067	21773	100	620	53	/	/

## Sheet: Table B5
Table B5. Illumina DNA read specifics. 34_A and 34_B report DNA sequences from sample 34; no34_C and no34_D report DNA sequences from all samples except sample 34.
	Sample ID	#paired end reads	#raw reads (forward and reverse reads counted together)	#reads after QC (forward and reverse reads counted together)	%reads after QC (forward and reverse reads counted together)
	34_A	856445615	1712891230	1374539148	80.2467
	34_B	813619992	1627239984	1328985922	81.6712
	no34_C	842113279	1684226558	1419723120	84.2953
	no34_D	797190649	1594381298	1318923478	82.7232
