# Supplementary material for: Microbial characterisation and Cold-Adapted Predicted Protein (CAPP) database construction from the active layer of Greenland's permafrost
Source: FEMS Microbiol Ecol. 2021 Sep 1;97(10):fiab127. doi: 10.1093/femsec/fiab127 (PMC8445667; doi:10.1093/femsec/fiab127)
Supplement: fiab127_Supplemental_Files [file fiab127_supplemental_files.zip › Appendix_C_Supplementary_Data.xlsx]

## Sheet: Table C1
Table C1. NCBI genome accession number used to explore the amino acid usage from psychrophilic and thermophilic organisms in Figure 4.
	NCBI accession	Species	Organism
	GCF_000007305.1	Pyrococcus furiosus	thermophiles
	GCF_001295365.1	Parageobacillus thermoglucosidasius
	GCF_000091545.1	Thermus thermophilus
	GCF_000204925.1	Metallosphaera cuprina
	GCF_000022325.1	Caldicellulosiruptor bescii
	GCF_000015865.1	Hungateiclostridium thermocellum
	GCF_001610955.1	Geobacillus thermoleovorans
	GCF_000020965.1	Dictyoglomus thermophilum
	GCF_000024425.1	Meiothermus ruber
	GCF_900129205.1	Thermomonas hydrothermalis
	GCF_000299435.1	Exiguobacterium antarcticum	psychrophiles
	GCF_000764185.1	Colwellia psychrerythraea
	GCA_001750085.1	Fragilariopsis cylindrus
	GCF_004367585.1	Paenisporosarcina antarctica
	GCF_001955735.1	Rhodoferax antarcticus
	GCF_004365915.1	Cryobacterium psychrophilum
	GCF_000967895.1	Oleispira antarctica
	GCF_000153225.1	Polaribacter irgensii
	GCF_000012305.1	Psychrobacter arcticus
	GCF_001647715.1	Pseudomonas antarctica

## Sheet: Table C2
Table C2. Medium-quality MAGs. The table reports MAG completeness, contamination and strain heterogeneity as calculated from CheckM. It also reports the number of contigs in each MAG and the taxonomic classification as phylum, class, order, family and genus. The taxonomic classification was reported only when more than the 70% of the contigs were assigned to the same taxon.
	MAGs	Completeness	Contamination	Strain heterogeneity	Contig number	Taxonomy
	MAG-10	97.97	8.86	45.83	36	Proteobacteria, Betaproteobacteria
	MAG-11	99.05	8.12	7.14	8	Actinobacteria, Actinobacteria
	MAG-12	96.58	8.01	47.06	59	*
	MAG-13	95.73	6.48	62.5	19	Chloroflexi
	MAG-14	93.05	7.17	16.67	86	Actinobacteria, Actinobacteria
	MAG-15	90.02	7.09	26.67	73	Verrucomicrobia
	MAG-16	89.8	7.47	6.25	51	Actinobacteria, Actinobacteria
	MAG-17	89.06	5.28	22.22	67	Chloroflexi
	MAG-18	86.51	5.98	57.14	56	Actinobacteria, Actinobacteria
	MAG-19	85.86	3.42	25	106	Acidobacteria
	MAG-20	85.44	4.85	40	96	Thaumarchaeota
	MAG-21	84.77	3.29	0	98	Actinobacteria, Actinobacteria
	MAG-22	83.97	8.42	36.36	60	Gemmatimonadetes
	MAG-23	82.59	9.58	37.93	82	Actinobacteria, Actinobacteria
	MAG-24	81.9	6.9	45.83	70	Actinobacteria, Actinobacteria
	MAG-25	81.11	9.48	53.85	31	Actinobacteria, Actinobacteria
	MAG-26	79.17	3.7	0	32	*
	MAG-27	79.17	9.26	70	25	Chloroflexi
	MAG-28	78.64	3.88	0	48	Actinobacteria, Actinobacteria
	MAG-29	78.41	1.79	0	57	Candidatus Cryosericota, Candidatus Cryosericia, Candidatus Cryosericales, Candidatus Cryosericaceae, Candidatus Cryosericum
	MAG-30	77.7	7.41	0	70	*
	MAG-31	77.67	5.45	0	18	Nitrospirae, Nitrospira, Nitrospirales, Nitrospiraceae, Nitrospira
	MAG-32	77.66	1.1	0	24	*
	MAG-33	76.75	8.91	68.75	42	Proteobacteria, Alphaproteobacteria, Sphingomonadales, Sphingomonadaceae, Sphingomonas
	MAG-34	74.09	8.8	72.73	26	Chloroflexi
	MAG-35	74	4.4	50	97	Gemmatimonadetes
	MAG-36	73.84	7.46	52.63	63	Actinobacteria, Actinobacteria
	MAG-37	73.5	3.42	0	47	Actinobacteria
	MAG-38	72.54	3.31	26.67	61	Proteobacteria, Alphaproteobacteria, Rhizobiales, Hyphomicrobiaceae, Hyphomicrobium
	MAG-39	71.49	6.42	42.86	46	Proteobacteria, Betaproteobacteria
	MAG-40	71.24	0.46	100	31	Chloroflexi
	MAG-41	70.89	6.14	53.85	167	Acidobacteria
	MAG-42	70.25	1.81	80	45	Bacteroidetes, Chitinophagia, Chitinophagales, Chitinophagaceae
	MAG-43	69.29	3.85	50	51	Acidobacteria
	MAG-44	68.73	2.24	16.67	24	Proteobacteria, Alphaproteobacteria, Rhizobiales, Bradyrhizobiaceae, Bradyrhizobium
	MAG-45	67.65	2.46	50	52	Bacteroidetes
	MAG-46	67.3	9.48	0	77	Actinobacteria, Actinobacteria
	MAG-47	66.47	6.14	28.57	188	Acidobacteria, Acidobacteriia, Bryobacterales, Solibacteraceae
	MAG-48	65.95	7.3	28.12	46	Proteobacteria, Alphaproteobacteria, Rhizobiales
	MAG-49	65.17	1.4	60	77	Proteobacteria, Deltaproteobacteria
	MAG-50	64.58	3.42	40	60	Acidobacteria
	MAG-51	64.44	0.54	0	22	Proteobacteria, Betaproteobacteria
	MAG-52	63.99	5.77	33.33	79	*
	MAG-53	63.43	0	0	1	Candidatus Saccharibacteria
	MAG-54	62.76	3.04	50	39	Verrucomicrobia
	MAG-55	61.7	0	0	77	*
	MAG-56	60.34	9.74	23.08	199	*
	MAG-57	59.37	5.17	0	63	Actinobacteria, Actinobacteria
	MAG-58	56.67	0.85	0	45	Candidatus Rokubacteria
	MAG-59	55.46	0.19	0	72	Acidobacteria
	MAG-60	54.3	7.46	57.69	93	Proteobacteria, Alphaproteobacteria
	MAG-61	54.24	7.12	68.75	53	Proteobacteria, Alphaproteobacteria, Rhizobiales
	MAG-62	53.73	3.57	8.33	75	Bacteroidetes
	MAG-63	53.2	5.53	59.09	174	Bacteroidetes, Chitinophagia, Chitinophagales
	MAG-64	52.97	5.72	16.67	106	Acidobacteria
	MAG-65	52.87	0.41	0	33	Proteobacteria, Epsilonproteobacteria, Epsilonproteobacteria_Unclassified, Epsilonproteobacteria_Unclassified, Sulfurovum
	MAG-66	52.42	9.36	76.92	87	Actinobacteria, Actinobacteria
	MAG-67	51.75	4.04	41.18	46	Actinobacteria, Actinobacteria
	MAG-68	51.73	7.96	0	67	Chloroflexi
	MAG-69	50.48	2.56	33.33	204	Acidobacteria

## Sheet: Table C3
Table C3. The 100 most abundant enzymatic classes in the CAPP database.
	EC number	Enzyme class	Number of genes	Number of genes associated to cDNA reads
	2.7.13.3	Histidine kinase.	14429	3247
	2.7.11.1	Non-specific serine/threonine protein kinase.	10138	2522
	7.6.2.8	ABC-type vitamin B12 transporter.	8029	2099
	2.4.1.250	D-inositol-3-phosphate glycosyltransferase.	6959	1207
	3.6.4.12	DNA helicase.	6575	1751
	2.1.1.163	Demethylmenaquinone methyltransferase.	4754	784
	2.7.7.7	DNA-directed DNA polymerase.	4706	1339
	1.1.1.100	3-oxoacyl-[acyl-carrier-protein] reductase.	3937	728
	6.2.1.3	Long-chain-fatty-acid--CoA ligase.	3231	854
	2.7.7.6	DNA-directed RNA polymerase.	3065	1761
	5.2.1.8	Peptidylprolyl isomerase.	2920	682
	3.4.16.4	Serine-type D-Ala-D-Ala carboxypeptidase.	2813	734
	5.6.2.2	DNA topoisomerase (ATP-hydrolyzing).	2705	1044
	3.5.1.44	Protein-glutamine glutaminase.	2554	523
	1.1.1.369	D-chiro-inositol 1-dehydrogenase.	2523	569
	2.1.1.222	2-polyprenyl-6-hydroxyphenol methylase.	2385	325
	1.11.1.15	Peroxiredoxin.	2349	578
	1.9.3.1	Transferred entry: 7.1.1.9.	2303	776
	1.1.98.2	Glucose-6-phosphate dehydrogenase (coenzyme-F420).	2300	645
	6.3.5.7	Glutaminyl-tRNA synthase (glutamine-hydrolyzing).	2300	593
	3.6.4.13	RNA helicase.	2291	850
	2.4.1.129	Peptidoglycan glycosyltransferase.	2288	627
	1.2.5.3	Aerobic carbon monoxide dehydrogenase.	2129	707
	6.2.1.1	Acetate--CoA ligase.	2057	761
	2.8.1.7	Cysteine desulfurase.	2034	512
	6.3.5.3	Phosphoribosylformylglycinamidine synthase.	1930	439
	4.2.1.17	Enoyl-CoA hydratase.	1851	373
	2.2.1.6	Acetolactate synthase.	1823	627
	3.1.2.6	Hydroxyacylglutathione hydrolase.	1812	400
	2.4.2.53	Undecaprenyl-phosphate 4-deoxy-4-formamido-L-arabinose transferase.	1760	377
	4.2.1.33	3-isopropylmalate dehydratase.	1737	501
	1.1.1.1	Alcohol dehydrogenase.	1732	423
	7.1.2.2	H(+)-transporting two-sector ATPase.	1713	764
	3.4.21.53	Endopeptidase La.	1685	731
	6.3.5.5	Carbamoyl-phosphate synthase (glutamine-hydrolyzing).	1685	521
	6.2.1.26	o-succinylbenzoate--CoA ligase.	1647	392
	1.2.1.8	Betaine-aldehyde dehydrogenase.	1611	471
	5.1.3.2	UDP-glucose 4-epimerase.	1563	322
	4.2.1.20	Tryptophan synthase.	1556	372
	3.1.3.18	Phosphoglycolate phosphatase.	1553	191
	1.1.1.103	L-threonine 3-dehydrogenase.	1542	383
	3.5.1.18	Succinyl-diaminopimelate desuccinylase.	1479	364
	1.18.1.2	Ferredoxin--NADP(+) reductase.	1448	462
	3.5.2.7	Imidazolonepropionase.	1442	355
	2.3.1.179	Beta-ketoacyl-[acyl-carrier-protein] synthase II.	1430	399
	4.2.1.150	Short-chain-enoyl-CoA hydratase.	1428	241
	4.2.99.20	2-succinyl-6-hydroxy-2,4-cyclohexadiene-1-carboxylate synthase.	1424	248
	6.3.5.4	Asparagine synthase (glutamine-hydrolyzing).	1398	293
	7.2.2.6	P-type K(+) transporter.	1390	460
	5.4.99.2	Methylmalonyl-CoA mutase.	1376	450
	1.3.1.87	3-(cis-5,6-dihydroxycyclohexa-1,3-dien-1-yl)propanoate dehydrogenase.	1363	285
	1.1.1.205	IMP dehydrogenase.	1353	339
	5.4.3.8	Glutamate-1-semialdehyde 2,1-aminomutase.	1341	353
	4.3.3.7	4-hydroxy-tetrahydrodipicolinate synthase.	1332	268
	6.1.1.20	Phenylalanine--tRNA ligase.	1330	325
	2.8.1.1	Thiosulfate sulfurtransferase.	1286	313
	2.3.1.16	Acetyl-CoA C-acyltransferase.	1280	374
	4.2.99.18	DNA-(apurinic or apyrimidinic site) lyase.	1264	221
	1.2.4.4	3-methyl-2-oxobutanoate dehydrogenase (2-methylpropanoyl-transferring).	1262	358
	2.1.2.10	Aminomethyltransferase.	1233	290
	6.3.2.4	D-alanine--D-alanine ligase.	1221	290
	1.4.4.2	Glycine dehydrogenase (aminomethyl-transferring).	1216	368
	2.7.7.9	UTP--glucose-1-phosphate uridylyltransferase.	1213	299
	2.8.3.19	CoA:oxalate CoA-transferase.	1192	263
	2.7.4.1	Polyphosphate kinase.	1191	295
	2.6.1.9	Histidinol-phosphate transaminase.	1190	259
	2.2.1.7	1-deoxy-D-xylulose-5-phosphate synthase.	1187	452
	2.8.3.16	Formyl-CoA transferase.	1179	280
	1.1.1.81	Hydroxypyruvate reductase.	1167	230
	2.1.3.15	Acetyl-CoA carboxytransferase.	1139	328
	7.1.1.1	Proton-translocating NAD(P)(+) transhydrogenase.	1129	312
	2.2.1.2	Transaldolase.	1115	288
	1.8.1.4	Dihydrolipoyl dehydrogenase.	1110	327
	6.3.1.2	Glutamine synthetase.	1105	479
	6.5.1.1	DNA ligase (ATP).	1104	247
	4.3.2.10	Imidazole glycerol-phosphate synthase.	1100	156
	1.1.1.49	Glucose-6-phosphate dehydrogenase (NADP(+)).	1098	264
	6.5.1.2	DNA ligase (NAD(+)).	1064	243
	3.1.11.6	Exodeoxyribonuclease VII.	1064	171
	1.17.2.1	Nicotinate dehydrogenase (cytochrome).	1064	274
	6.2.1.5	Succinate--CoA ligase (ADP-forming).	1063	295
	2.7.7.8	Polyribonucleotide nucleotidyltransferase.	1062	579
	2.3.1.9	Acetyl-CoA C-acetyltransferase.	1053	305
	2.6.1.1	Aspartate transaminase.	1051	269
	3.4.11.18	Methionyl aminopeptidase.	1050	272
	4.2.1.47	GDP-mannose 4,6-dehydratase.	1037	193
	2.4.2.14	Amidophosphoribosyltransferase.	1017	329
	5.6.2.1	DNA topoisomerase.	1003	358
	4.2.1.46	dTDP-glucose 4,6-dehydratase.	1001	212
	2.1.1.297	Peptide chain release factor N(5)-glutamine methyltransferase.	1001	119
	2.6.1.16	Glutamine--fructose-6-phosphate transaminase (isomerizing).	1000	262
	1.1.1.385	Dihydroanticapsin 7-dehydrogenase.	989	174
	6.1.1.7	Alanine--tRNA ligase.	988	287
	1.1.1.60	2-hydroxy-3-oxopropionate reductase.	987	186
	2.1.1.13	Methionine synthase.	984	335
	7.2.2.8	P-type Cu(+) transporter.	983	316
	2.7.1.15	Ribokinase.	982	152
	1.1.1.271	GDP-L-fucose synthase.	981	187
	6.4.1.8	Acetophenone carboxylase.	977	228

## Sheet: Table C4
Table C4. Complete Biosynthetic Gene Clusters (BGCs) predicted from high- and medium-quality MAGs. *Type III polyketide synthases. **Nonribosomal peptide synthetases. ***Type I polyketide synthases. ****Linear azol(in)e-containing peptides. *****Heterocyst glycolipid synthase-like PKS.
				Phyla
			Cluster number	Acidobacteria	Proteobacteria	Actinobacteria	Chloroflexi	Bacteroidetes	Candidatus Cryosericota	Gemmatimonadetes	Nitrospirae	Verrucomicrobia	Thaumarchaeota	Candidatus Rokubacteria	Unclassified
	BGCs	terpene	52	12	11	11	3	1	-	1	3	4	-	1	5
		T3PKS*	24	6	6	1	3	5	-	-	-	-	-	-	3
		NRPS-like	23	11	2	2	1	-	-	-	-	-	-	-	7
		bacteriocin	21	7	3	3	-	-	1	2	1	1	-	1	2
		NRPS**	20	7	4	2	1	1	-	-	-	-	-	-	5
		β-lactone	18	-	4	6	3	-	5	-	-	-	-	-	-
		arylpolyene	12	-	5	1	-	3	-	-	1	-	-	-	2
		lassopeptide	8	4	-	1	-	-	-	2	-	-	-	-	1
		T1PKS***	7	3	2	1	-	-	-	-	-	-	-	-	1
		indole	5	1	-	3	1	-	-	-	-	-	-	-	-
		LAP****	4	-	-	1	1	-	1	-	-	-	-	-	1
		resorcinol	4	-	-	1	-	3	-	-	-	-	-	-	-
		N-acyl amino acid	4	-	1	1	-	-	-	-	-	-	-	-	2
		lanthipeptide	3	-	-	-	-	-	2	1	-	-	-	-	-
		TfuA-related	3	-	1	-	1	-	-	-	-	-	1	-	-
		hglE-KS*****	2	1	-	1	-	-	-	-	-	-	-	-	-
		phosphonate	2	1	1	-	-	-	-	-	-	-	-	-	-
		thiopeptide	2	1	-	1	-	-	-	-	-	-	-	-	-
		hserlactone	1	-	1	-	-	-	-	-	-	-	-	-	-
		phenazine	1	-	-	-	-	-	-	-	1	-	-	-	-
		sactipeptide	1	-	-	-	-	-	1	-	-	-	-	-	-
		ectoine	1	-	-	1	-	-	-	-	-	-	-	-	-
		siderophore	1	-	1	-	-	-	-	-	-	-	-	-	-
		ladderane	1	-	-	-	-	-	-	-	-	1	-	-	-
		oligosaccharide	1	1	-	-	-	-	-	-	-	-	-	-	-

## Sheet: Table C5
Table C5. Eigenvalues of the Principal Component Analysis displayed in Figure 4.
		Eigenvalues	%variance	%variance cumulative
	Component 1	10.8971	54.4857	54.4857
	Component 2	3.49017	17.4508	71.9366
	Component 3	1.69661	8.48305	80.4196
	Component 4	0.894062	4.47031	84.8899
	Component 5	0.761241	3.8062	88.6961
	Component 6	0.519438	2.59719	91.2933
	Component 7	0.409583	2.04791	93.3412
	Component 8	0.326773	1.63386	94.9751
	Component 9	0.245106	1.22553	96.2006
	Component 10	0.189648	0.948242	97.1489
	Component 11	0.140668	0.703341	97.8522
	Component 12	0.110107	0.550535	98.4028
	Component 13	0.0935395	0.467698	98.8705
	Component 14	0.0715069	0.357535	99.228
	Component 15	0.058062	0.29031	99.5183
	Component 16	0.0367319	0.18366	99.702
	Component 17	0.0283233	0.141616	99.8436
	Component 18	0.0180576	0.0902879	99.9339
	Component 19	0.0132274	0.066137	100
	Component 20	6.04996e-10	3.02498e-09	100
		20
