# Supplementary material for: Microbial characterisation and Cold-Adapted Predicted Protein (CAPP) database construction from the active layer of Greenland's permafrost
Source: FEMS Microbiol Ecol. 2021 Sep 1;97(10):fiab127. doi: 10.1093/femsec/fiab127 (PMC8445667; doi:10.1093/femsec/fiab127)
Supplement: fiab127_Supplemental_Files [file fiab127_supplemental_files.zip › Appendix_E_Supplementary_Data.xlsx]

## Sheet: Table E1
Table E1. Relative abundance taxonomic composition at each sample at domain-level for DNA and cDNA datasets.
			Relative abundance (%)
			Sample ID																																		Average ± standard deviation
			1	2	3	4	5	6	7	8	9	10	11	12	13	14	15	16	17	18	19	20	21	22	23	24	25	26	27	28	29	30	31	32	33	34
	Archaea	DNA	1.21985	0.41482	0.15014	0.54951	0.16196	0.23805	4.7696	2.94921	0.47836	0.58183	0.81245	0.91965	1.29251	0.49402	0.6497	1.78797	0.76138	2.76616	0.84327	1.33457	7.05943	0.80483	0.71207	0.32565	2.31126	0.54104	0.55618	0.61567	2.1178	0.52543	0.23047	0.23907	0.77268	0.65778	1.20 ± 1.42
		cDNA	0.068168	3.37449	0.0660873	0.0905913	0.217946	0.129071	0.479059	0.159606	0.756716	0.120355	0.128527	0.0657265	0.0801729	0.205794	0.103966	2.25607	0.104592	0.288294	0.104989	0.802308	5.27892	0.102981	0.0777823	0.0135553	0.0786212	0.0752017	0.334418	0.0951885	0.389972	0.0908829	0.406926	1.35298	1.67965	0.108833	0.58 ± 1.10
	Bacteria	DNA	98.0826	98.9215	99.7208	98.419	98.3664	98.7365	94.9756	96.5707	99.1669	99.1689	98.1744	98.559	98.5152	97.6176	97.9444	97.4393	98.2169	96.308	97.9757	98.3533	92.7138	98.3307	98.6649	99.1889	96.3885	98.6641	98.776	98.0414	97.1499	98.6801	98.2041	99.3454	98.4754	98.5743	98.01 ± 1.35
		cDNA	99.0149	96.0785	97.6069	98.9983	99.0513	98.9729	98.4964	98.9167	98.5712	98.9797	99.1874	99.3677	98.5515	99.0924	98.9652	97.1473	98.8177	98.893	98.8948	98.2362	92.9484	98.9101	98.215	98.0109	99.5624	98.4244	98.7016	97.8069	98.8634	99.0459	96.0994	97.6418	96.8749	98.0163	98.26 ± 1.27
	Eukaryota	DNA	0.48834	0.55474	0.04315	0.84143	0.6328	0.46639	0.18943	0.38778	0.26822	0.10798	0.43629	0.41256	0.07946	1.5411	1.30031	0.7042	0.87486	0.81447	1.08281	0.22968	0.1921	0.76799	0.50616	0.3949	1.22218	0.63967	0.45542	1.25308	0.63186	0.54386	0.21619	0.22777	0.63649	0.6684	0.58 ± 0.37
		cDNA	0.00376033	0	0.00231025	0.000619075	0.00512814	0.000462493	0	0.00388099	0	0.000813711	0.00071404	0.000597513	0	0	0.000910984	0.000779062	0.00124719	0.00345953	0.00297717	0.000205509	0.0018929	0.00165783	0.000305029	0.00154038	0.00246172	0.000547966	0.000435377	0.00138288	0.000323897	0.000506311	0.000763941	0.0034427	0	0.000761067	0.00 ± 0.00
	Unclassified	DNA	0.15386	0.10655	0.08525	0.15157	0.12795	0.13146	0.06265	0.08957	0.08228	0.1445	0.15903	0.11114	0.11619	0.19908	0.10794	0.06911	0.12726	0.10583	0.09745	0.08039	0.03174	0.09274	0.11517	0.09361	0.07432	0.15552	0.20936	0.08925	0.10011	0.25022	0.07076	0.18217	0.11307	0.09965	0.12 ± 0.05
		cDNA	0.913133	0.546994	2.32468	0.910453	0.725632	0.897556	1.02452	0.919795	0.672036	0.899151	0.683157	0.566016	1.36828	0.701855	0.929887	0.595885	1.07645	0.815296	0.997264	0.96127	1.77078	0.98529	1.70694	1.97405	0.356488	1.49989	0.963537	2.09654	0.746341	0.862754	3.49236	1.00182	1.44549	1.87413	1.16 ± 0.63
	Viruses	DNA	0.05433	0	0	0.03701	0.70936	0.4272	0	0	0	0	0.41505	0	0	0.14829	0	0	0.02018	0	0	0	0.00286	0	0	0	0	0	0.00283	0	0	0	1.27878	0	0.00201	0	0.09 ± 0.26
		cDNA	0	0	0	0	0	0	0	0	0	0	0.00017851	0	0	0	0	0	0	0	0	0	0	0	0	0	0	0	0	0	0	0	0.000509294	0	0	0	0.00 ± 0.00

## Sheet: Table E2
Table E2. Relative abundance taxonomic composition at each sample at phylum-level for DNA and cDNA datasets.
			Relative abundance (%)
			Sample ID																																		Average ± standard deviation
			1	2	3	4	5	6	7	8	9	10	11	12	13	14	15	16	17	18	19	20	21	22	23	24	25	26	27	28	29	30	31	32	33	34
	Acidobacteria	DNA	2.7206	3.53903	4.66092	2.68549	2.21916	2.42753	1.64609	3.56444	4.42148	2.90871	2.52948	2.97926	1.99233	3.30698	3.91669	2.20091	4.01648	3.54167	3.82978	2.47942	1.44259	2.78809	3.74255	4.36392	2.71956	3.83615	5.44373	3.62714	3.66353	3.9455	1.01515	2.93507	3.46591	3.88469	3.19 ± 0.96
		cDNA	17.2634	15.8735	17.1617	18.5434	16.5459	18.8768	20.1015	15.1334	19.5107	13.0061	16.8312	16.744	16.1542	19.6043	17.2887	12.1031	18.5725	16.7453	16.3782	12.5505	8.95918	16.7283	18.8773	18.2841	15.6855	19.3064	17.1791	15.3144	14.1691	27.0013	6.65151	12.7552	13.6218	17.1395	16.37 ± 3.52
	Actinobacteria	DNA	18.6193	13.8059	17.6551	13.4518	20.2442	19.9959	17.7005	20.4975	17.3422	19.0048	17.8958	20.3742	22.0739	20.7509	18.1295	14.2773	17.3637	20.4329	20.6294	19.402	13.8003	15.9629	17.6254	19.9008	22.0276	17.88	20.1797	22.4549	19.9342	12.2569	16.5282	15.6729	20.2425	19.1787	18.33 ± 2.63
		cDNA	23.5713	30.743	23.106	21.3785	26.7061	25.009	22.7766	25.6058	26.3229	29.5055	20.3116	27.3091	21.7067	19.7301	31.2034	22.781	24.2228	26.0087	26.3376	27.2675	23.0414	22.3451	23.2404	24.2878	25.3839	18.6955	25.5529	31.1174	31.9325	20.6585	13.6631	25.1248	21.957	28.12	24.61 ± 3.90
	Archaea_Unclassified	DNA	0.15158	0.03672	0	0.02137	0.03705	0.06228	0	0	0.10244	0.0671	0.02461	0.24839	0.01991	0	0.03237	0.04532	0.0643	0.08455	0.16086	0.23181	0.1479	0.00503	0.15105	0.00602	0.06096	0.01111	0.02594	0.24239	0.18683	0.04593	0.02386	0	0.05743	0.0822	0.07 ± 0.07
		cDNA	0	0	0	0	0	0	0	0	0	7.39737e-05	0	0	0	0	0	0	0	0	0	0.000411019	4.61682e-05	0	0	0	0.000153858	0	0	0	0	0	0	0	0	0	0.00 ± 0.00
	Armatimonadetes	DNA	0.06855	0.00824	0.05754	0	0.01353	0	0	0	0.11367	0	0.05841	0.16168	0.02483	0.20624	0.03569	0	0.04977	0.10136	0.11195	0.04642	0.0114	0.02217	0	0.03077	0	0.06229	0.377	0.10447	0.1053	0.04252	0	0	0.1801	0.02347	0.06 ± 0.08
		cDNA	0	0	0	0	0	0	0	0	0	0	0	0	0	0	0.000113873	0	0	0	0	0	0	0	0	0	0.000307715	0	0	0	8.09743e-05	0	0	0	0	0	0.00 ± 0.00
	Ascomycota	DNA	0.16309	0	0	0.04847	0.01175	0.11355	0.05491	0.2271	0.01288	0.10798	0.25815	0.05794	0	0	0.94397	0.19343	0.06026	0.61523	0.7996	0.13616	0.10276	0.27976	0.10938	0.06764	0	0.06738	0.08999	0.47996	0.14331	0.19089	0.00269	0.03608	0.11293	0.20139	0.17 ± 0.22
		cDNA	0.00371212	0	0.00231025	0.000619075	0.00512814	0.000462493	0	0.00388099	0	0.000517816	0.00071404	0.000512154	0	0	0.000910984	0.000779062	0.000903135	0.00230635	0.0028896	0.000102755	0.0018929	0.00151155	0.000305029	0.00147192	0.000153858	0.000495778	0.000387001	0.00129069	0.000323897	0.000506311	0.000763941	0.0034427	0	0.000689717	0.00 ± 0.00
	Bacteria_Unclassified	DNA	0.13972	0.11058	0.10959	0.11288	0.09292	0.10842	0.12958	0.14421	0.12933	0.11427	0.10276	0.13159	0.12158	0.11656	0.13913	0.11098	0.11286	0.14748	0.16078	0.12603	0.09469	0.14527	0.11819	0.1424	0.13739	0.13889	0.15949	0.14551	0.18533	0.15738	0.06496	0.13674	0.14781	0.14635	0.13 ± 0.02
		cDNA	3.08689	3.74052	2.84952	2.75261	3.27432	3.42767	3.13523	2.75453	3.33495	2.80937	3.04306	3.24407	3.40349	3.84313	3.4253	5.25915	3.30354	3.34998	3.84282	3.36511	4.44928	2.98654	3.16193	2.85253	1.63458	3.02328	3.35758	3.31039	4.17641	3.56899	3.58327	3.84205	3.57995	3.13964	3.35 ± 0.59
	Bacteroidetes	DNA	7.99514	20.0424	16.2736	9.21883	10.243	8.13078	16.2045	6.71103	15.5216	13.6994	11.4753	6.7141	9.53137	7.71816	5.61397	24.2814	10.8347	9.93157	7.67943	13.8348	11.7326	12.3889	11.5171	6.06558	12.1146	7.32784	4.80599	6.83381	7.12603	8.07636	15.7422	9.08878	4.48826	6.46199	10.45 ± 4.48
		cDNA	1.98261	2.39269	4.86771	2.89025	2.99227	1.92215	2.42375	4.41608	2.52239	3.48446	4.33083	3.782	3.82296	3.53174	2.98359	7.38969	3.10515	2.63385	2.13454	2.39264	6.16748	3.71277	2.66077	2.90502	0.878065	3.45062	2.02349	2.24654	1.73884	2.65737	8.17837	4.04173	4.44004	1.73433	3.32 ± 1.55
	Basidiomycota	DNA	0	0	0.04315	0.04462	0.1687	0.19218	0.05502	0	0	0	0	0	0.03943	0.97906	0.27107	0.42244	0.16904	0	0.09998	0.03912	0.03056	0.34119	0.186	0.00756	0.48116	0.25058	0.06953	0.26543	0.21	0.11241	0.02585	0.04283	0.2567	0.18347	0.15 ± 0.20
		cDNA	0	0	0	0	0	0	0	0	0	0	0	0	0	0	0	0	0	0	0	0	0	0	0	0	0.00061543	0	0	0	0	0	0	0	0	0	0.00 ± 0.00
	Calditrichaeota	DNA	0.05792	0	0	0.44205	0.47457	0.57024	0	0	0	0	0.15269	0.17882	0.0451	0	0.98157	0	0.02174	0.26952	0.04217	0	0	0	0	0	0	0.18016	0.0442	0.02991	0.13701	0.05588	0	0	0.05601	0.08831	0.11 ± 0.21
		cDNA	0	0	0	0	0	0	0	0	0	0	0	0	0	0	0	0	4.30064e-05	0	0	0	0	0	0	0	0.00061543	0	0	0	0	0	0	0	0	0	0.00 ± 0.00
	candidate division NC10	DNA	0.26308	0.14574	0.12026	0.21195	0.2604	0.10052	0.00287	0	0.42052	0.07981	0.3308	0.50667	0.18346	0.32012	0.44918	0.03546	0.48102	0.05435	0.13477	0.22166	0.11238	0.14788	0.32166	0.18711	0	0.272	0.15695	0.22181	0.0618	0.38979	0.05068	0.45887	0.20508	0.24192	0.21 ± 0.15
		cDNA	4.82093e-05	0	0.000210023	0	0	0	0	0	0	7.39737e-05	0	0	0	0	0	0	4.30064e-05	0	0	0.000102755	0	0	0	0.000119807	0.000769288	0.000104374	4.83752e-05	0	0	0	0	0	0	0	0.00 ± 0.00
	candidate division WOR-3	DNA	0	0	0	0	0	0.00105	0.36504	0.07621	0.00188	0	0	0.0011	0.08741	0	0.00373	0.03067	0.00144	0.07113	0.01688	0.00866	0.67333	0.00497	0	0	0.14747	0	0.00125	0.01674	0.02339	3e-05	0	0	0	0.00046	0.05 ± 0.13
		cDNA	0	0	0	0	0	0	0	0	0	0	0	0	0	0	0	0	0	0	0	0	0.000923365	0	0	0	0	0	0	0	0	0	0	0	0	0	0.00 ± 0.00
	candidate division Zixibacteria	DNA	0.01165	0.00866	0.00033	0.00883	0.00015	0.00068	0.01613	0.12176	0.00061	0.00803	0.02453	0	0.00089	0.00256	0.00376	0.01177	0.03278	0.09943	0.00481	0	0.57398	0.00142	0.02728	0.0097	0.06802	0.00645	0.00999	0.01733	0.00769	0.01419	0.00227	0	0.00327	0.00501	0.03 ± 0.10
		cDNA	0	0	0	0	0	0	0	0	0	0	0	0	0	0	0	0	0	0	0	0	0.000554019	0	0	0	0.000153858	0	0	0	0	0	0	0	0	0	0.00 ± 0.00
	Candidatus Aminicenantes	DNA	0.00423	0.00829	0.00146	0.01365	0.00899	0.01999	0.17141	0.14597	0.0119	0.00573	0.01418	0.00838	0.0249	0.00431	0.01536	0.04376	0.01226	0.18369	0.03665	0.08706	0.57129	0.02958	0.01633	0.02244	0.09869	0.00119	0.00709	0.02367	0.01285	0.00898	0.03204	0.01049	0.00963	0.0123	0.05 ± 0.10
		cDNA	0.0657575	0.120371	0.103121	0.0903849	0.0769221	0.126189	0.0948632	0.0810157	0.109904	0.103711	0.113532	0.0792986	0.0861117	0.0867209	0.0661602	0.213366	0.0823143	0.0622715	0.0673365	0.102344	0.438968	0.0818677	0.0738169	0.0849947	0.0120009	0.0735839	0.0699989	0.10284	0.0507709	0.0805035	0.0966385	0.141151	0.193633	0.091328	0.10 ± 0.07
	Candidatus Atribacteria	DNA	0	0	0.06478	0	0.11817	0.10575	0.09414	0	0	0.08825	0.00349	0	0.11046	0.02807	0	0	0.06799	0	0.10464	0	0.01059	0.1804	0.22336	0.04925	0.10539	0.10996	0.04734	0.09854	0.00137	0.03754	0.81197	0	0	0.02157	0.07 ± 0.14
		cDNA	0	0	7.00077e-05	0	0.00128203	0	0	0	0	0	0	0	0	0	0	0	0	0	0	0	0	0	0	1.71153e-05	0.000307715	0	0	0	0	0	0.000127323	0	0	0	0.00 ± 0.00
	Candidatus Bathyarchaeota	DNA	0.01674	0.04337	0.04564	0.0099	0.02331	0.00818	0.35448	0.21019	0.13515	0.01446	0.00076	0.00814	0.03794	0.01333	0.00221	0.1196	0.00794	0.19972	0.02852	0.05242	1.02975	0.03068	0.0163	0.02123	0.21244	0.01066	0.01107	0.02897	0.02822	0.00439	0.05056	0.0021	0.00289	0.0075	0.08 ± 0.19
		cDNA	0.00674931	0.375854	0.036614	0.0144451	0.0423071	0.0217016	0.0379453	0.0121281	0.102697	0.0159044	0.00981804	0.0052069	0.00811627	0.0157266	0.0175364	0.127669	0.0171166	0.0472802	0.00788074	0.14211	0.486244	0.00589994	0.0112861	0.00366268	0.0130779	0.0147429	0.0569376	0.0100029	0.0619454	0.0068352	0.026356	0.106724	0.148602	0.011416	0.06 ± 0.10
	Candidatus Cryosericota	DNA	0.01351	0.04891	0.00595	0.01749	0.00661	0.01327	0.23731	0.06566	0.01389	0.01573	0.00728	0.01596	0.15437	0.00963	0.02044	0.71929	0.04551	0.0461	0.02605	0.37981	0.2953	0.15539	0.01505	0.01345	0.02626	0.00824	0.00964	0.02281	0.03965	0.01072	0.01518	0.02155	0.01318	0.01206	0.07 ± 0.14
		cDNA	0.00115702	0.00655083	0.00476052	0.00412717	0.0205126	0.00515857	0.00474316	0.00533636	0.00360341	0.00828506	0.00410573	0.0155353	0.0128673	0.00359465	0.00956534	0.296725	0.00541881	0.0253699	0.00166371	0.172525	0.0609882	0.0066801	0.00305029	0.00253307	0.0130779	0.00279201	0.00546639	0.00548544	0.00461554	0.0022784	0.00394703	0.0688539	0.00900617	0.00366263	0.02 ± 0.06
	Candidatus Curtissbacteria	DNA	0	0	0	0	0	0	0	0	0	0.47501	0	0	0.33876	0	0	0	0	0	0	0	0	0	0.28437	0	0	0.7626	0.16725	0.29544	0.07166	0	0	0	0	0.0058	0.07 ± 0.17
		cDNA	0	0	0	0	0	0	0	0	0	0	0	0	0	0	0	0	0	0	0	0	0	0	0	0	0	5.21872e-05	0	0	0	0	0	0	0	0	0.00 ± 0.00
	Candidatus Dormibacteraeota	DNA	0.37164	0.35119	0.27847	0.11271	0.07025	0.12386	0.44064	0.25964	0.28895	0.11971	0.09459	0.24029	0.32387	0.12321	0.25528	0.34069	0.15878	0.28031	0.27843	0.45951	0.01828	0.57261	0.2463	0.26857	0.25619	0.28379	0.52002	0.48266	0.87253	0.10011	0.04187	0.22765	0.26926	0.27625	0.28 ± 0.17
		cDNA	0.221956	0.231735	0.0829591	0.0373509	0.120511	0.023516	0.09012	0.0936289	0.189179	0.0448281	0.0232063	0.0724698	0.0441446	0.0251625	0.0523816	0.0326232	0.0623163	0.228329	0.271973	0.10707	0.0291783	0.0922048	0.0908986	0.12537	0.0598506	0.105966	0.309311	0.256894	0.66731	0.0592384	0.0211357	0.0860674	0.148602	0.144531	0.13 ± 0.12
	Candidatus Doudnabacteria	DNA	0.11926	0.02737	0.09262	0.06243	0.10973	0.06052	0.01757	0.04646	0.2633	0.1152	0.07313	0.03936	0.04073	0.2908	0.08028	0.02833	0.01572	0.05828	0.11461	0.29151	0.00603	0.05185	0.15566	0.01275	0.0939	0.02783	0.16049	0.03659	0.07413	0.07174	0.01882	0.0732	0.02896	0.03607	0.08 ± 0.07
		cDNA	0	0	0	0	0	0	0	0	0	0.000147947	0	0	0	0	0	0	0	0	0	0	0	0	0	0	0.00061543	2.60936e-05	0	0	0	0	0	0	0	2.37833e-05	0.00 ± 0.00
	Candidatus Eisenbacteria	DNA	0.02847	0.1668	0.0963	0.27491	0.11453	0.28323	0.1388	0.03948	0.03048	0.17807	0.18868	0.21038	0.15404	0.16442	0.07246	0.07222	0.09809	0.11956	0.05283	0.04866	0.12074	0.04416	0.06059	0.10517	0	0.08152	0.12286	0.08316	0.0619	0.16145	0.01478	0.19072	0.11068	0.10107	0.11 ± 0.07
		cDNA	0	0	0	0	0	3.55764e-05	0	0	0	0.000221921	0	0	0	0	0.000227746	9.73827e-05	4.30064e-05	0	8.75638e-05	0.000102755	0	0.000146279	0	1.71153e-05	0.00292329	0	0	4.60961e-05	0	0	0	0	0	9.51334e-05	0.00 ± 0.00
	Candidatus Eremiobacteraeota	DNA	0.07748	0.02171	0.09873	0.03029	0.03529	0.01272	0.17705	0.05065	0.03568	0.02743	0.05971	0.16167	0.14651	0.05395	0.19493	0.14026	0.04811	0.08537	0.13701	0.1676	0.00874	0.20177	0.07714	0.20238	0.09445	0.09978	0.23622	0.12479	0.38772	0.11277	0.00988	0.10858	0.23201	0.18836	0.11 ± 0.08
		cDNA	0.0366873	0.0753345	0.0950005	0.0476688	0.0628197	0.0352917	0.0948632	0.086352	0.0720682	0.0995687	0.0489117	0.0298757	0.0391957	0.0238146	0.05204	0.0350578	0.0430924	0.058812	0.0345001	0.0569261	0.0970456	0.0695315	0.0890684	0.092611	0.0141549	0.0472294	0.0887684	0.0669316	0.134903	0.0450617	0.0257193	0.0654112	0.0450308	0.0447365	0.06 ± 0.03
	Candidatus Handelsmanbacteria	DNA	0.06309	0.10547	0.15082	0.12073	0.02383	0.11548	0.05485	0.044	0.11688	0.47583	0.0372	0.03181	0.08489	0	0.00287	0	0.04836	0.00658	0.02467	0.00543	0.0641	0.04956	0.10054	0.07236	0.04539	0.12995	0.14122	0.01533	0.03232	0.14991	0.03292	0.02221	0.06944	0.06699	0.07 ± 0.08
		cDNA	0	0	0	0	0	0	0	0	0	0	0	0	0	0	0	0	0	0	0	0	0	0	0	0	0.000307715	2.60936e-05	0	0	0	0	0	0	0	0	0.00 ± 0.00
	Candidatus Kaiserbacteria	DNA	0.0898	0	0	0	0	0	0	0	0.00657	0	0.13909	0.049	0	0	0	0.0715	0	0.3393	0.05203	0	0.00374	0.1564	0	0	0	0.10875	0.02524	0.4768	0.17512	0.04066	0.11208	0	0.02199	0.0329	0.06 ± 0.10
		cDNA	0	0	0	0	0	0	0	0	0	0	0	0	0	0	0	0	0	0	0	0	0	0	0	0	0	0	0	0	0	0	0	0	0	0	0.00 ± 0.00
	Candidatus Kryptonia	DNA	0.0334	0.01712	0	0.02394	0	0.22715	0.06196	0	0.04223	0.06585	0	0	0.05441	0	0.20811	0.12199	0.01631	0	0.03533	0.05758	0.03226	0	0.04536	0.19823	0	0.04541	0.05253	0.07131	0.01919	0.02754	0.02594	0	0.09397	0.24188	0.05 ± 0.07
		cDNA	0	0	7.00077e-05	0	0	0	0	0	0	0	0	0	0	0	0	0	0	0	0	0	0	0	0	0	0	0	0	0	0	0	0	0	0	2.37833e-05	0.00 ± 0.00
	Candidatus Latescibacteria	DNA	0	0	0	0	0.00359	0.00306	0.28102	0.04364	0	0	0.00114	0.00189	0.13861	0	0.00086	0	0.00196	0.03438	0.0024	0	0.47302	0.01637	0.00231	0	0.03563	0	0	0.0066	0.01616	0.00076	0.05567	0	0.00356	0.00166	0.03 ± 0.09
		cDNA	0	0	0	0	0	0	0	0	0	0	0	0	0	0	0	0	0	0	0	0	4.61682e-05	0	0	0	0	0	0	0	0	0	0	0	0	0	0.00 ± 0.00
	Candidatus Levybacteria	DNA	0.10353	0.11138	0.1223	0.07773	0.27728	0.05882	0.30099	0.24454	0.21279	0.16955	0.14203	0.10347	0.20031	0.3605	0.07555	0.18146	0.09609	0.12058	0.06934	0.37012	0.0529	0.19982	0.11765	0.11241	0.08178	0.05147	0.12429	0.11263	0.19089	0.02938	0.1086	0.13006	0.0607	0.05538	0.14 ± 0.09
		cDNA	0.00294077	0.0155582	0.00693076	0.00598439	0.00769221	0.00675951	0.00948632	0.0140686	0.0108102	0.0256689	0.00785444	0.00495082	0.00871015	0.00853729	0.0100208	0.00662203	0.00597789	0.00345953	0.00245179	0.015516	0.00572486	0.00984948	0.0064056	0.00224211	0.00184629	0.00386185	0.00488589	0.00419475	0.00445359	0.00202524	0.00292844	0.0034427	0.00900617	0.00287778	0.01 ± 0.00
	Candidatus Marinimicrobia	DNA	0.01972	0	0	0.21557	0.19499	0.08485	0	0.63118	0	0	0.13034	0.16233	0.03874	0	0.54934	0	0.0715	0.64326	0.13236	0	0.02496	0	0.07452	0.65599	0.28578	0	0.11597	0.1648	0	0.18197	0.04819	0	0.35167	0.15514	0.15 ± 0.20
		cDNA	0	0	0	0	0	0	0	0	0	0	0	0	0	0	0	0	4.30064e-05	0	0.000175128	0	0	0	0	0	0.000923145	0.000104374	0	9.21923e-05	0	0	0	0	0	9.51334e-05	0.00 ± 0.00
	Candidatus Melainabacteria	DNA	0.18024	0.06936	0	0.13866	0.07996	0.04549	0.01981	0	0.01019	0.06636	0.24923	0.01657	0.00988	0.11359	0.25573	0.01296	0.13029	0.10468	0.02138	0	0.01342	0.12665	0.12098	0.00999	0.09717	0.03448	0.01539	0.02511	0.07552	0.03747	0.01126	0	0.01065	0.02662	0.06 ± 0.07
		cDNA	0	0	0	0	0	0	0	0	0	0	0	8.5359e-05	0	0	0	0	0	0	0	0	0	0	0	0	0.00061543	0	0	0	0	0	0	0	0	0	0.00 ± 0.00
	Candidatus Moranbacteria	DNA	0.02717	0.03992	0.01458	0.01961	0.04634	0.10333	0.2282	0.22945	0.04702	0.01967	0.04393	0.0169	0.06292	0.08868	0.01024	0.04773	0.0309	0.18972	0.04653	0.0911	0.77016	0.06856	0.02275	0.04128	0.2075	0.0274	0.0123	0.05174	0.03327	0.01638	0.14071	0.07452	0.04036	0.02427	0.09 ± 0.14
		cDNA	0.00327823	0.00573197	0.00735081	0.00804797	0.0038461	0.00860948	0.00948632	0.00533636	0.0252239	0.0220442	0.0139238	0.00606049	0.0118775	0.0157266	0.00762949	0.0197687	0.00950442	0.00576588	0.00490357	0.0145912	0.104663	0.00965444	0.0179967	0.00434729	0.00200015	0.00657559	0.00609527	0.00797463	0.00259118	0.00379733	0.0324675	0.0447551	0.0900617	0.00687339	0.02 ± 0.02
	Candidatus Nomurabacteria	DNA	0.10621	0.17832	0.0224	0.09428	0.07034	0.09144	0.07382	0.04707	0.04485	0.05348	0.07762	0.01212	0.10652	0.04708	0.00835	0.12607	0.09012	0.0356	0.10564	0.03353	0.03135	0.02765	0.15897	0.06249	0	0.01346	0.10467	0.13956	0.11021	0.0853	0.25169	0	0.04726	0.05608	0.07 ± 0.05
		cDNA	0	0	0	0	0	0	0	0	0	0	0	0	0	0	0	0	8.60128e-05	0	0	0	0	0	0	1.71153e-05	0.000769288	0	0	0	0	0	0	0	0	0	0.00 ± 0.00
	Candidatus Omnitrophica	DNA	0.0328	0.28615	0.02513	0.03902	0.0595	0.03238	0.10717	0.16194	0.0068	0.12026	0.06906	0.15121	0.05726	0.19708	0.053	0.02622	0.07727	0.0552	0.03937	0.01979	0.13293	0.03068	0.10001	0.03871	0	0.03805	0.06378	0.09632	0.05932	0.07369	0.0074	0.10478	0.02402	0.10677	0.07 ± 0.06
		cDNA	0	0	0	0	0	3.55764e-05	0	0	0	0	0	0	0	0	0.000227746	0	0	0	0	0	4.61682e-05	0	0	0	0.00153858	0	0	0	0	0	0	0	0	0	0.00 ± 0.00
	Candidatus Peregrinibacteria	DNA	0	0	0	0	0	0	0.2965	0	0	0	0	0	0.15649	0	0.05881	0	0	0.11504	0.0361	0	0	0.34275	0.01315	0	0	0	0.01739	0	0.61832	0.00237	0	0	0	0.00863	0.05 ± 0.13
		cDNA	0	0	0	0	0	0	0	0	0	0	0	0	0	0	0	0	0	0	0	0	0	0	0	0	0	0	0	0	0	0	0	0	0	0	0.00 ± 0.00
	Candidatus Poribacteria	DNA	0.41215	0	0	0	0.23248	0	0	0	0	0.16209	0	0.35128	0.20505	0	0.18294	0	0.11679	0	0.19635	0.28639	0.0395	0	0.33144	0	0	0.21748	0.05146	0	0	0.05113	0	0	0.13817	0.15298	0.09 ± 0.12
		cDNA	0	0	0	0	0	0	0	0	0	0	0	0	0	0	0	0	0	0	0	0	0	0	0	0	0.000461573	0	0	0	0	0	0	0	0	0	0.00 ± 0.00
	Candidatus Rokubacteria	DNA	0.24252	0.0593	0.05521	0.17425	0.09371	0.27596	0.02597	0.06788	0.03632	0.06235	0.15892	0.18227	0.03098	0.11305	0.18544	0.01798	0.07848	0.0654	0.09868	0.03116	0.02246	0.02992	0.12785	0.17163	0.07966	0.08368	0.05288	0.05827	0.0282	0.12006	0.0571	0.04563	0.17082	0.19468	0.10 ± 0.07
		cDNA	0.815365	0.284142	0.297183	0.997123	0.285894	2.08581	0.697244	0.219276	0.340522	0.221477	0.804366	0.871601	0.268629	0.840249	0.340822	0.304613	0.469071	0.291754	0.511285	0.121353	0.394969	0.264327	0.74549	0.233556	1.26194	0.412983	0.213915	0.298058	0.072715	0.62175	0.106442	0.282301	0.472824	0.997164	0.51 ± 0.41
	Candidatus Saccharibacteria	DNA	0.11796	0.04957	0.06902	0.04298	0.0778	0.0839	0.04609	0.0588	0.06472	0.09084	0.11035	0.19107	0.10576	0.15784	0.21887	0.07213	0.06203	0.10786	0.08264	0.08475	0.01416	0.08562	0.10845	0.1693	0.05547	0.07754	0.09082	0.09649	0.10721	0.03495	0.04254	0.04144	0.20071	0.26745	0.10 ± 0.06
		cDNA	0.0402548	0.0532255	0.0390643	0.0394144	0.0423071	0.041233	0.0474316	0.0645214	0.0684648	0.0926151	0.0767593	0.053008	0.0785893	0.0903156	0.0987279	0.0371028	0.0762074	0.0599652	0.0326613	0.0930957	0.0649126	0.0774306	0.0619208	0.0387149	0.0135395	0.035122	0.055825	0.0420397	0.0483417	0.029366	0.0336134	0.0309843	0.0810555	0.041169	0.06 ± 0.02
	Candidatus Taylorbacteria	DNA	0.04298	0.2031	0	0	0	0	0	0	0	0	0	0	0	0	0.06492	0	0.01675	1.18172	0.66078	0	0.0518	0	0.01394	0	1.12831	0.0598	0.03713	0.02604	0.03419	0.09057	0	0	0	0.0456	0.11 ± 0.29
		cDNA	0	0	0	0	0	0	0	0	0	0	0	0	0	0	0	0	0	0	0	0	0	0	0	0	0	0	0	0	0	0	0	0	0	0	0.00 ± 0.00
	Candidatus Tectomicrobia	DNA	0.04753	0.72693	0.20757	0.67734	0.18661	0.10289	0.01652	0.00733	0.04722	0.97691	0.11755	0.03156	0.11244	0.07942	0	0.04507	0.21617	0.15524	0.09455	0.07274	0.03112	0.07128	0.06259	0.2174	0.13404	0.55733	0.28758	0.03674	0.07202	2.4626	0.01878	0.37553	0.03759	0.04769	0.25 ± 0.45
		cDNA	0.017741	0.0425804	0.00651072	0.132069	0.0205126	0.0587721	0.118579	0.0130983	0.0360341	0.00584393	0.0567662	0.020913	0.0199937	0.0489771	0.0285821	0.00798538	0.0195249	0.0161445	0.00814343	0.0198316	0.000923365	0.0182362	0.0375185	0.00359422	0.00553887	0.0408626	0.00909453	0.00649956	0.0199197	0.380999	0.00038197	0.0172135	0.0180123	0.032821	0.04 ± 0.07
	Chlamydiae	DNA	0	0	0	0.36127	0	0	0	0	0	0	0.00795	0	0.34744	0	0	0	0	0	0.00152	0	0	0	0	0	0	0	0.09958	0	0.04884	0	0	0	0	0.00026	0.03 ± 0.09
		cDNA	0	0	0	0	0	0	0	0	0	0	0	0	0	0	0	0	4.30064e-05	0	0	0	0	0	0	0	0	0	0	0	0	0	0	0	0	0	0.00 ± 0.00
	Chlorobi	DNA	0.08926	0.02824	0.11941	0.64989	0.12694	0.11313	0.06137	0.00108	0.11838	0.26427	0.38003	1.5163	0.68571	0.14242	0.4256	0.36757	1.2767	0.02529	0.09227	0.09033	0.1456	0.10077	0.07736	0.06065	0.03866	0.13088	1.02561	0.18747	0.5116	0.56718	0.10201	0.1753	0.03491	0.54211	0.30 ± 0.37
		cDNA	0	0	0.000140015	0	0	0	0	0.000485124	0	7.39737e-05	0.00017851	0	0.00534486	0	0	0.00107121	4.30064e-05	0	0	0.000719283	9.23365e-05	4.87598e-05	0	3.42307e-05	0.00353872	0	4.83752e-05	0	0	0	0	0	0	0	0.00 ± 0.00
	Chloroflexi	DNA	3.24284	2.26888	1.69853	1.56354	1.94668	1.77799	2.79709	3.16658	1.42839	1.35743	2.87136	2.2803	2.91551	1.94763	2.50951	3.94901	1.84919	4.44426	3.23379	2.82697	2.64114	2.07493	2.24228	3.64894	2.06298	1.86893	1.71087	2.08046	3.58646	1.64961	5.40706	2.08602	2.61256	2.46342	2.54 ± 0.90
		cDNA	11.6139	11.64	6.93489	6.00028	8.8345	8.3344	8.144	7.17838	9.03375	7.158	8.23288	7.01131	7.85794	9.65792	7.8692	8.2452	6.46744	10.4697	16.6042	12.4152	10.8929	6.22443	7.36888	5.27	11.6986	7.26237	11.0399	9.38356	18.0788	6.86938	5.98879	9.94251	9.9248	11.733	9.16 ± 2.85
	Chrysiogenetes	DNA	0.01798	0.00069	0	0.00344	0.02188	0.0101	0.22668	0.16698	0.05843	0.00881	0.00782	0	0	0	0	0.17117	0.0061	0.04762	0.00385	0.02721	0.55412	0.04188	0.00687	0.008	0.09554	0.0123	0.00729	0.00367	0.02282	0.00333	0.02593	0	0	0.00427	0.05 ± 0.10
		cDNA	0	0	0	0	0	0	0	0	0	0	0	0	0	0	0	0.000292148	0	0	0	0	0.000369346	0	0	0	0.00061543	0	0	0	0	0	0	0	0	0	0.00 ± 0.00
	Cyanobacteria	DNA	3.86498	2.01536	2.18345	3.5185	2.81812	3.32727	1.83379	3.62154	2.9541	3.07428	2.87919	3.02693	2.60046	4.80019	3.55513	1.46923	7.35473	2.71958	3.66964	2.18113	1.07206	1.42295	3.56113	2.75123	2.5492	4.61957	5.17266	2.99097	2.28332	5.01054	1.3457	7.28789	2.28262	2.86847	3.20 ± 1.45
		cDNA	0.399848	0.197344	0.232356	0.592661	0.330765	0.604407	0.54072	0.245958	0.291876	0.170805	0.538386	0.457098	0.640592	0.831712	0.429529	0.136433	0.289003	0.309051	0.16462	0.177355	0.0784398	0.350827	0.344072	0.125062	0.169089	0.556629	0.19026	0.198997	0.299119	1.03161	0.103514	0.230661	0.279191	0.345643	0.35 ± 0.22
	Deinococcus-Thermus	DNA	0.37419	0.38009	0.51194	0.22	0.29721	0.63151	0.24622	0.29018	0.67379	0.3685	0.16002	0.09836	0.37303	1.04269	0.32733	0.26949	0.12959	0.07232	0.20273	0.77213	0.24524	0.46295	0.33159	0.19385	0	0.19013	0.15049	0.1523	0.33078	0.12318	0.22851	0.47895	0.10303	0.23619	0.31 ± 0.22
		cDNA	4.82093e-05	0	0.000280031	0	0.00128203	3.55764e-05	0	0	0	7.39737e-05	0.00017851	0	0	0	0.000113873	0.000292148	8.60128e-05	0.00115318	0	0	0.000184673	9.75196e-05	0.000305029	1.71153e-05	0.00415415	0	0	0	0.000161949	0.000253156	0.000127323	0	0	9.51334e-05	0.00 ± 0.00
	Elusimicrobia	DNA	0.0307	0.00149	0.1315	0.11833	0.02747	0.03053	0.05122	0.21804	0	0.12865	0.00568	0.01602	0.0068	0.07533	0	0.01735	0.07384	0.02311	0.05227	0.00192	0.02613	0	0.00246	0.21902	0	0.34758	0.05632	0.06809	0.02139	0.10606	0.04969	0.07608	0.31951	0.1047	0.07 ± 0.09
		cDNA	0	0	0	0	0	0	0	0	0	0	0	0	0	0	0	0.000194765	0	0	8.75638e-05	0	0	0	0	0	0.000307715	0	0	0	0	0	0	0	0	2.37833e-05	0.00 ± 0.00
	Eukaryota_Unclassified	DNA	0.2749	0.15987	0	0.47438	0.12289	0.16065	0.0795	0	0.09073	0	0.16312	0.21835	0.04003	0	0.08527	0.02172	0.18514	0.19922	0.08589	0	0.0169	0.09772	0.06612	0.05408	0.28003	0.18312	0.06494	0.11955	0.11508	0.06254	0.01642	0.14882	0.02213	0.08115	0.11 ± 0.10
		cDNA	4.82093e-05	0	0	0	0	0	0	0	0	0.000295895	0	8.5359e-05	0	0	0	0	0.000344051	0	8.75638e-05	0.000102755	0	0.000146279	0	3.42307e-05	0.000769288	5.21872e-05	4.83752e-05	0	0	0	0	0	0	7.135e-05	0.00 ± 0.00
	Euryarchaeota	DNA	0.91023	0.32604	0.05856	0.51128	0.09182	0.13924	4.10191	2.26691	0.2161	0.16981	0.77502	0.6339	0.78878	0.44597	0.57091	1.44155	0.57954	1.7478	0.27604	0.76667	5.84242	0.50148	0.48572	0.26034	1.32772	0.13015	0.08581	0.30121	0.31707	0.46804	0.12036	0.10699	0.51768	0.46014	0.82 ± 1.18
		cDNA	0.0187534	2.98881	0.018202	0.0315728	0.071794	0.0388138	0.417398	0.136805	0.643208	0.0968316	0.106749	0.0539469	0.0461242	0.168949	0.0706013	2.1134	0.0189228	0.10148	0.043957	0.64571	4.78206	0.0870363	0.0411789	0.000958458	0.0258481	0.00464466	0.0110779	0.0523652	0.00906913	0.0739214	0.370511	1.24281	1.50853	0.063335	0.47 ± 1.01
	Firmicutes	DNA	4.64296	3.301	1.746	3.75564	3.82621	7.053	6.73232	3.98124	2.8917	4.25043	3.21685	4.18509	4.39907	5.98737	3.8219	8.53688	2.31844	3.19449	3.34486	4.89952	12.2889	4.57553	2.75317	3.85049	4.31453	3.48556	3.38835	4.35935	4.10151	6.25557	6.34466	2.88777	4.30813	3.88673	4.50 ± 1.98
		cDNA	1.31997	1.22173	1.21183	1.30604	1.22691	1.21116	1.2854	1.04011	1.04499	1.02727	1.23208	1.14484	0.946041	1.07884	1.18029	1.06878	1.26275	1.22006	1.48123	1.30786	2.40513	1.05716	1.207	1.04207	0.359565	0.916277	1.64021	1.43138	1.89771	1.03617	0.579322	1.38052	1.53105	1.42079	1.23 ± 0.34
	Gemmatimonadetes	DNA	0.85398	0.67824	0.44926	0.80351	0.71256	1.23064	0.44818	0.55723	0.63826	0.95732	1.0549	0.98588	0.80472	1.09089	1.06278	0.44529	0.41457	0.49223	0.60899	0.73345	0.07909	1.0029	0.91523	1.16254	0.58445	0.9041	0.90754	0.96037	1.13675	1.3648	0.59828	0.70214	1.33777	1.0886	0.82 ± 0.30
		cDNA	2.37624	2.87991	2.65721	3.76955	3.34098	5.14907	3.85144	3.83296	2.79084	3.57012	4.54004	3.58568	3.26254	4.84738	3.47188	2.37828	2.47721	3.40879	2.38865	4.27028	0.86607	3.54245	3.81072	3.9051	4.36463	2.87982	3.56356	3.42706	2.80997	5.29981	1.24051	2.97105	2.09393	3.62068	3.33 ± 0.98
	Ignavibacteriae	DNA	0.05639	0.44526	0.4927	0.08879	0.03345	0.03727	1.23954	0.27373	0.45905	0.25249	0.06265	0.02415	0.30114	0.17683	0.01823	1.76132	0.0503	0.29089	0.06985	0.33835	1.47624	0.16329	0.07772	0.05056	0.56228	0.06102	0.04741	0.0832	0.14609	0.04052	0.16746	0.10858	0.04192	0.05307	0.28 ± 0.42
		cDNA	0.076219	0.223547	0.245727	0.296124	0.121793	0.140954	0.199213	0.115945	0.286471	0.223771	0.179224	0.104309	0.303469	0.118623	0.099525	0.539695	0.101796	0.114164	0.0675992	0.156804	0.449817	0.121217	0.1638	0.0968728	0.0224632	0.1372	0.091284	0.0913165	0.0555484	0.115692	0.228673	0.21689	0.211645	0.082005	0.17 ± 0.11
	Lentisphaerae	DNA	0.0128	0.37736	0.06314	0.01415	0.00814	0.03105	0.09347	0.01	0.12327	0	0.02611	0.05201	0	0.01267	0.01685	0.11508	0.04673	0.06963	0.0547	0.01341	0.33503	0	0.0863	0.03104	0.13918	0.11263	0.03048	0.03369	0.13625	0.0527	0.01479	0.03616	0.08477	0.04429	0.07 ± 0.08
		cDNA	4.82093e-05	0	0	0	0	0	0	0	0	0	0	0	0	0	0	0	0	0	0	0	0	0	0	0	0	0	0	0	8.09743e-05	0	0	0	0	2.37833e-05	0.00 ± 0.00
	Nitrospirae	DNA	0.8038	0.18742	0.2089	0.47416	0.64579	0.65534	0.23356	0.4219	0.22704	0.63885	1.44245	0.35661	0.41391	0.56345	0.53072	0.20494	0.58282	0.34775	0.46597	0.22204	0.13516	0.32754	0.53042	0.308	0.46427	0.54665	0.45221	0.49771	0.47469	0.53426	0.21806	0.36687	0.3806	0.38657	0.45 ± 0.24
		cDNA	0.150172	0.10727	0.129794	0.153531	0.197433	0.223206	0.113836	0.218306	0.122516	0.164666	0.239203	0.239517	0.127485	0.168949	0.127424	0.0862811	0.202388	0.204112	0.131696	0.106454	0.138505	0.172659	0.145194	0.134903	0.620046	0.145185	0.145513	0.192221	0.127292	0.167083	0.0416348	0.144593	0.171117	0.149764	0.17 ± 0.09
	Planctomycetes	DNA	2.70519	2.45499	1.917	2.59957	2.45102	2.56602	3.16451	3.814	1.80211	1.51357	3.08612	3.73533	1.7902	3.54922	4.63668	1.6024	3.1966	3.03088	2.90913	1.87641	2.15858	3.48189	3.10653	3.48178	2.60424	2.82502	2.46762	3.8585	3.6267	4.27655	2.13179	4.78012	4.17141	4.32525	2.99 ± 0.89
		cDNA	0.901081	1.33473	1.4927	1.4736	1.02819	1.49791	1.35654	0.834413	1.08102	1.36252	1.99396	0.845225	1.09926	1.10221	1.77744	1.12828	1.64396	1.05516	0.998752	0.828408	1.00153	1.48547	1.22072	1.51387	0.328794	1.66023	1.41347	2.52602	1.45357	1.32578	0.360453	0.946741	0.878101	1.69692	1.25 ± 0.43
	Proteobacteria	DNA	46.9857	43.9466	47.4703	51.7949	47.8637	45.7987	36.2486	43.432	46.6711	44.5568	45.8496	47.0451	43.8838	42.0171	46.0388	33.1855	43.3656	39.0383	44.874	43.691	35.7184	48.2128	46.3796	48.0298	39.1611	45.9913	44.1615	43.0135	43.3082	45.9095	44.4691	46.9972	49.2047	47.9813	44.48 ± 3.96
		cDNA	23.1537	20.6122	28.4475	23.4369	23.0753	21.3029	22.9711	27.7331	25.9572	27.2948	26.9652	24.509	28.266	26.4562	21.0011	30.3696	22.5358	21.3972	17.5596	29.039	29.1307	24.9842	24.6424	23.9597	21.8355	24.2959	17.1889	19.0046	13.5017	20.1854	52.9587	29.7862	29.5718	22.0091	24.86 ± 6.37
	Spirochaetes	DNA	0.24404	0.43337	0.35567	0.12312	0.06568	0.06188	0.37489	0.36817	0.27621	0.14921	0.51284	0.18422	0.36196	0.11702	0.28489	0.87454	0.12928	0.92019	0.23099	0.15001	0.63166	0.19105	0.23888	0.20379	0.10851	0.17822	0.53609	0.29769	0.15177	0.19192	0.26133	0.18322	0.38939	0.21511	0.29 ± 0.20
		cDNA	0.0353857	0.083523	0.0792487	0.0654156	0.0653838	0.0828573	0.0758905	0.0708281	0.113507	0.171397	0.0876484	0.0339729	0.441644	0.0750383	0.0480544	0.562191	0.0479522	0.058812	0.0218909	0.115599	0.282919	0.053587	0.0536851	0.0289934	0.0181552	0.0313384	0.031202	0.0413482	0.0204055	0.038986	0.115992	0.137708	0.0900617	0.0397895	0.10 ± 0.12
	Thaumarchaeota	DNA	0.14132	0.00867	0.04602	0.00693	0.00977	0.02827	0.31319	0.47229	0.02466	0.33053	0.01204	0.02918	0.44591	0.03458	0.04426	0.18151	0.10958	0.73402	0.37787	0.28356	0.03936	0.26767	0.05897	0.03809	0.71021	0.38912	0.43334	0.04311	1.58568	0.00707	0.03566	0.12979	0.19466	0.10794	0.23 ± 0.31
		cDNA	0.0426653	0.00982624	0.0112712	0.0445734	0.103845	0.0685556	0.0237158	0.0106727	0.0108102	0.00754532	0.0119602	0.00657265	0.0259325	0.0211186	0.0158284	0.0149969	0.0685522	0.139534	0.0531512	0.0140774	0.0105725	0.0100445	0.0253174	0.0089342	0.0395414	0.0558142	0.266402	0.0328205	0.318958	0.0101262	0.0100586	0.0034427	0.0225154	0.0340815	0.05 ± 0.07
	Unclassified	DNA	0.15386	0.10655	0.08525	0.15157	0.12795	0.13146	0.06265	0.08957	0.08228	0.1445	0.15903	0.11114	0.11619	0.19908	0.10794	0.06911	0.12726	0.10583	0.09745	0.08039	0.03174	0.09274	0.11517	0.09361	0.07432	0.15552	0.20936	0.08925	0.10011	0.25022	0.07076	0.18217	0.11307	0.09965	0.12 ± 0.05
		cDNA	0.913133	0.546994	2.32468	0.910453	0.725632	0.897556	1.02452	0.919795	0.672036	0.899151	0.683157	0.566016	1.36828	0.701855	0.929887	0.595885	1.07645	0.815296	0.997264	0.96127	1.77078	0.98529	1.70694	1.97405	0.356488	1.49989	0.963537	2.09654	0.746341	0.862754	3.49236	1.00182	1.44549	1.87413	1.16 ± 0.63
	Verrucomicrobia	DNA	2.14956	2.27161	2.1884	4.06435	2.16505	2.23302	2.37177	2.9947	1.61716	2.54341	2.32882	2.02582	2.90986	1.8376	2.92479	1.45384	3.00784	3.02126	3.10413	1.92532	3.97639	2.37242	2.52472	2.06283	3.66337	4.86778	4.91997	3.458	2.92478	3.74845	1.57839	3.4647	2.47997	2.20477	2.75 ± 0.87
		cDNA	11.8789	4.19335	7.54704	14.9773	10.6678	8.79889	10.3543	9.1538	5.30242	8.40623	9.51244	9.20375	9.94382	6.90307	7.39321	4.14373	13.8116	11.1651	9.84812	3.53938	3.88543	14.5152	10.1916	13.0167	15.1608	15.3344	14.5208	8.73061	7.59653	7.86453	2.08212	5.38093	7.45711	5.4196	9.06 ± 3.65
	Viruses_Unclassified	DNA	0.05433	0	0	0.03701	0.70936	0.4272	0	0	0	0	0.41505	0	0	0.14829	0	0	0.02018	0	0	0	0.00286	0	0	0	0	0	0.00283	0	0	0	1.27878	0	0.00201	0	0.09 ± 0.26
		cDNA	0	0	0	0	0	0	0	0	0	0	0.00017851	0	0	0	0	0	0	0	0	0	0	0	0	0	0	0	0	0	0	0	0.000509294	0	0	0	0.00 ± 0.00
	Zoopagomycota	DNA	0.05037	0.39487	0	0.27396	0.32946	0	0	0.16071	0.16463	0	0.015	0.13626	0	0.56204	0	0.0666	0.46042	0	0.09734	0.05442	0.04187	0.04933	0.14465	0.26561	0.46097	0.13858	0.23095	0.38814	0.16346	0.17802	0.17122	0	0.24472	0.20238	0.16 ± 0.16
		cDNA	0	0	0	0	0	0	0	0	0	0	0	0	0	0	0	0	0	0.00115318	0	0	0	0	0	3.42307e-05	0.000923145	0	0	9.21923e-05	0	0	0	0	0	0	0.00 ± 0.00

## Sheet: Table E3
Table E3. Relative abundance taxonomic composition at each sample at class-level for DNA and cDNA datasets.
			Relative abundance (%)
			Sample ID																																		Average ± standard deviation
			1	2	3	4	5	6	7	8	9	10	11	12	13	14	15	16	17	18	19	20	21	22	23	24	25	26	27	28	29	30	31	32	33	34
	Acidimicrobiia	DNA	1.82311	0.69984	1.10922	1.41243	1.98916	2.23313	1.34711	1.3274	0.92428	1.02418	2.04022	1.77008	2.19321	2.31001	0.98434	0.50041	1.3771	2.12324	1.6266	0.89173	0.40811	1.06759	1.41687	1.07539	1.06599	1.50755	1.12197	0.93755	1.06173	0.90128	0.99611	0.88078	1.26731	0.99877	1.31 ± 0.50
		cDNA	0.00212121	0.00409427	0.0124614	0.013826	0.0294868	0.0341177	0.00474316	0.00679173	0.00540511	0.00798916	0.0146378	0.0085359	0.0150448	0.0121319	0.0130954	0.00418746	0.0108806	0.0369016	0.000963201	0.00441845	0.00535552	0.00902057	0.010371	0.00444999	0.358796	0.00626246	0.00401514	0.00327283	0.00331995	0.00734151	0.00101859	0.00688539	0	0.00604097	0.02 ± 0.06
	Acidithiobacillia	DNA	0.49649	0.16268	0.28009	0.009	0.02778	0.07288	0.34066	0	0.11565	0.07184	0.0125	0.08704	0.17787	0.09524	0.24951	0.44071	0.01311	0	0.18974	0.24003	0.26285	0.39994	0.03991	0.07668	0.45596	0.27009	0.12045	0.31189	0.92889	0.21411	0.81125	0	0.2882	0.1392	0.22 ± 0.22
		cDNA	0	0	0	0	0	3.55764e-05	0	0	0	7.39737e-05	0.00017851	0	0	0	0	0	0	0	0	0	0	0	0	1.71153e-05	0.00061543	0	4.83752e-05	0	0	0	0	0	0	0	0.00 ± 0.00
	Acidobacteria_Unclassified	DNA	0.16806	0.12119	0.13497	0.14322	0.1251	0.15368	0.07191	0.15678	0.12647	0.14143	0.12352	0.1795	0.11042	0.16859	0.18955	0.06283	0.18855	0.17772	0.1983	0.09588	0.02915	0.12035	0.14408	0.18827	0.14626	0.18211	0.20152	0.16287	0.13711	0.23449	0.04855	0.18058	0.18663	0.1964	0.15 ± 0.05
		cDNA	15.8468	12.3794	14.598	17.1178	14.9729	18.0425	18.2706	13.4045	16.1577	11.2859	15.8645	15.3484	15.3095	18.7906	16.1251	10.779	16.8045	15.1147	14.9111	10.9187	7.27985	14.7765	16.9462	15.3358	14.5731	17.701	15.0015	13.8353	12.3929	25.5037	6.27552	11.237	12.2934	15.6971	14.73 ± 3.43
	Acidobacteriia	DNA	1.87915	2.38067	3.14546	1.76286	1.47473	1.23403	1.22158	2.72105	3.87714	2.20748	1.59939	2.24521	1.33457	1.46455	2.26063	1.95694	2.77143	2.09891	2.83579	1.90381	1.18565	2.15291	2.42303	3.07909	2.07422	2.52403	2.95984	2.38596	2.93025	2.05333	0.69626	1.96789	2.18211	2.61177	2.16 ± 0.67
		cDNA	1.416	3.49405	2.56102	1.42346	1.56665	0.832593	1.83086	1.72753	3.34937	1.71945	0.963775	1.39451	0.841717	0.811043	1.16276	1.32333	1.76662	1.61675	1.46634	1.63031	1.67932	1.95122	1.93022	2.94745	0.986534	1.60384	2.17587	1.47821	1.77504	1.4959	0.375859	1.51823	1.32841	1.4411	1.63 ± 0.67
	Actinobacteria	DNA	15.543	12.5667	15.9543	10.9938	17.4522	16.5179	15.385	18.1785	15.6602	17.1995	14.6799	17.1118	18.3513	17.1398	15.5672	12.9904	14.7291	16.551	17.3924	17.2807	12.8709	13.5179	14.9573	17.4687	19.5518	15.2552	17.9427	20.0422	17.2614	10.567	14.1453	13.5624	17.518	16.6432	15.84 ± 2.24
		cDNA	22.4953	29.6548	22.0024	20.6519	25.6612	23.7435	21.6288	24.8767	25.2869	28.7142	19.4112	26.3627	20.9259	18.8908	30.0229	22.148	23.1811	24.7402	24.677	26.4205	22.5073	21.271	21.7482	23.0172	23.0088	17.6159	24.098	29.3182	29.7218	19.5535	13.1546	24.4087	21.1915	25.7661	23.47 ± 3.69
	Agaricomycetes	DNA	0	0	0.04315	0.04462	0.1687	0.19218	0.05502	0	0	0	0	0	0.03943	0.97906	0.27107	0.42244	0.16904	0	0.09998	0.03912	0.03056	0.34119	0.186	0.00756	0.48116	0.25058	0.06953	0.26543	0.21	0.11241	0.02585	0.04283	0.2567	0.18347	0.15 ± 0.20
		cDNA	0	0	0	0	0	0	0	0	0	0	0	0	0	0	0	0	0	0	0	0	0	0	0	0	0.00061543	0	0	0	0	0	0	0	0	0	0.00 ± 0.00
	Alphaproteobacteria	DNA	14.6991	13.5055	17.0618	17.3967	17.5205	15.5917	12.5811	19.2045	13.2039	14.4121	16.8262	20.1187	15.4189	13.0094	19.7077	9.81832	15.6393	15.0838	20.9425	16.2848	8.36048	21.8087	15.0383	21.2005	17.7684	19.6693	17.1258	16.1714	22.1216	18.3837	9.88656	12.1806	21.041	19.7249	16.43 ± 3.55
		cDNA	7.0942	9.06798	12.7596	10.872	11.4691	8.51033	10.416	11.7866	9.54363	10.5279	12.553	11.5949	12.5816	9.86372	11.2278	7.1292	10.4255	11.2366	10.2155	10.1791	7.14966	12.8823	9.70784	14.8705	14.6191	14.4717	9.34937	10.4289	8.21064	11.8044	8.2843	9.36069	8.62341	11.0862	10.59 ± 2.03
	Anaerolineae	DNA	0.57449	0.14078	0.14853	0.10697	0.46185	0.15539	0.58465	1.16027	0.15193	0.06208	0.54717	0.12399	0.2369	0.14008	0.04806	2.43846	0.07008	0.79757	0.42713	0.29265	1.95994	0.38422	0.36644	0.16637	0.38497	0.08965	0.14081	0.17374	0.31686	0.07215	4.36619	0.37437	0.16587	0.15487	0.52 ± 0.85
		cDNA	4.82093e-05	0.00163771	0.000350039	0.000206358	0	0.000213458	0	0.000485124	0	0.000739737	0	8.5359e-05	0.000197958	0.000449331	0.000341619	0.00486914	0.000215032	0	0.000350255	0.00123306	0.00253925	0.000243799	0	0.000188269	0.00584659	0.00028703	0.000145126	0.000322673	0.000323897	0.000253156	0.00178253	0	0	0.000332967	0.00 ± 0.00
	Archaea_Unclassified	DNA	0.15158	0.03672	0	0.02137	0.03705	0.06228	0	0	0.10244	0.0671	0.02461	0.24839	0.01991	0	0.03237	0.04532	0.0643	0.08455	0.16086	0.23181	0.1479	0.00503	0.15105	0.00602	0.06096	0.01111	0.02594	0.24239	0.18683	0.04593	0.02386	0	0.05743	0.0822	0.07 ± 0.07
		cDNA	0	0	0	0	0	0	0	0	0	7.39737e-05	0	0	0	0	0	0	0	0	0	0.000411019	4.61682e-05	0	0	0	0.000153858	0	0	0	0	0	0	0	0	0	0.00 ± 0.00
	Ardenticatenia	DNA	0.09694	0	0	0	0.05899	0	0	0	0.02433	0	0.03614	0	0	0	0.53981	0	0	0	0	0	0.02406	0	0.2734	0	0	0	0.02226	0.02754	0.0396	0.06962	0.19463	0.44474	0.04819	0.11242	0.06 ± 0.13
		cDNA	0	0	7.00077e-05	0	0	0	0	0	0	0	0	0	0	0	0	0	0	0	0	0	0	0	0	0	0.000153858	0	0	0	0	0	0	0	0	0	0.00 ± 0.00
	Armatimonadetes_Unclassified	DNA	0.06855	0.00824	0.05754	0	0.01353	0	0	0	0.11367	0	0.05841	0.16168	0.02483	0.20624	0.03569	0	0.04977	0.10136	0.11195	0.04642	0.0114	0.02217	0	0.03077	0	0.06229	0.377	0.10447	0.1053	0.04252	0	0	0.1801	0.02347	0.06 ± 0.08
		cDNA	0	0	0	0	0	0	0	0	0	0	0	0	0	0	0.000113873	0	0	0	0	0	0	0	0	0	0.000307715	0	0	0	8.09743e-05	0	0	0	0	0	0.00 ± 0.00
	Bacilli	DNA	1.5148	0.76193	0.65405	1.90654	1.64753	1.41508	2.92799	1.48873	1.07928	0.95356	1.09484	2.17602	1.6061	2.94853	1.71103	2.8424	1.0416	1.12898	1.56987	1.94072	2.86641	2.38173	1.1917	1.90241	2.0125	1.17996	1.49579	2.54323	2.40971	0.9614	1.72901	1.584	2.20137	1.85905	1.73 ± 0.64
		cDNA	0.283664	0.231735	0.266589	0.538182	0.282048	0.331536	0.36048	0.25566	0.263049	0.267341	0.391651	0.378482	0.267639	0.291616	0.313606	0.221546	0.342073	0.245627	0.27495	0.291515	0.287859	0.309332	0.309909	0.274239	0.120932	0.236852	0.224896	0.249703	0.248348	0.320242	0.138146	0.240989	0.301707	0.331635	0.29 ± 0.07
	Bacteria_Unclassified	DNA	0.13972	0.11058	0.10959	0.11288	0.09292	0.10842	0.12958	0.14421	0.12933	0.11427	0.10276	0.13159	0.12158	0.11656	0.13913	0.11098	0.11286	0.14748	0.16078	0.12603	0.09469	0.14527	0.11819	0.1424	0.13739	0.13889	0.15949	0.14551	0.18533	0.15738	0.06496	0.13674	0.14781	0.14635	0.13 ± 0.02
		cDNA	3.08689	3.74052	2.84952	2.75261	3.27432	3.42767	3.13523	2.75453	3.33495	2.80937	3.04306	3.24407	3.40349	3.84313	3.4253	5.25915	3.30354	3.34998	3.84282	3.36511	4.44928	2.98654	3.16193	2.85253	1.63458	3.02328	3.35758	3.31039	4.17641	3.56899	3.58327	3.84205	3.57995	3.13964	3.35 ± 0.59
	Bacteroidetes_Unclassified	DNA	0.28409	0.18352	0.08003	0.04758	0.04251	0.04024	0.60493	0.1392	0.18019	0.21481	0.05121	0.02559	0.108	0.04467	0.02042	0.6966	0.07683	0.12794	0.26772	0.23183	0.57499	0.2351	0.11772	0.02517	0.12502	0.13599	0.12244	0.11013	0.34753	0.03125	0.3368	0.08462	0.02023	0.10199	0.17 ± 0.17
		cDNA	0.435523	0.679648	1.12684	0.751763	0.729478	0.507425	0.569179	0.993533	0.691854	0.726644	1.11979	0.817996	0.980881	0.971454	0.693373	3.47131	0.680749	0.580048	0.571791	0.621768	3.74618	0.782693	0.659472	0.60768	0.142164	0.850703	0.488686	0.493736	0.318391	0.599979	3.89406	1.5561	1.91831	0.453358	1.01 ± 0.91
	Bacteroidia	DNA	1.03046	2.41538	0.52288	0.481	0.82567	0.95653	5.77402	1.00454	2.59495	0.58247	1.61544	0.23683	1.49324	0.20851	0.20346	12.7131	0.29348	2.43942	0.66578	4.88174	7.33119	2.24346	1.13152	0.3173	2.37491	0.40785	0.25623	0.40823	0.9095	0.7794	9.37713	0.77919	0.37138	0.33238	2.00 ± 2.85
		cDNA	0.307286	0.272678	0.518827	0.387541	0.421789	0.346371	0.36048	0.497737	0.45403	0.55902	0.661915	0.416638	0.538643	0.599857	0.358131	2.05809	0.390455	0.334421	0.240625	0.333233	1.35744	0.447176	0.47554	0.331781	0.0541578	0.518558	0.352462	0.291005	0.148183	0.345811	2.47631	0.843461	0.896114	0.24504	0.55 ± 0.50
	Betaproteobacteria	DNA	15.6365	13.1703	14.9932	14.5548	15.6237	16.1417	8.93325	9.38887	15.1931	15.2447	14.6535	12.9338	13.5354	13.0904	12.6845	9.65011	14.303	9.0112	10.1068	13.9743	4.64144	12.5671	15.9469	14.0259	9.78503	12.015	11.5129	13.0961	8.17575	12.2414	15.7447	14.311	13.3983	14.287	12.78 ± 2.68
		cDNA	11.9641	7.61861	10.5542	8.61381	7.47939	7.75764	8.03965	10.891	11.3742	11.9124	9.73093	9.39317	11.5221	10.7422	6.94887	14.4865	7.29041	6.32402	4.81811	10.8183	6.87801	7.84521	8.36724	5.60869	5.21208	6.69183	4.02056	5.22417	3.23217	5.28969	34.4064	12.0012	12.1583	5.28882	9.13 ± 5.26
	Blastocatellia	DNA	0.4128	0.40295	0.41165	0.42769	0.38924	0.42206	0.14711	0.31879	0.20734	0.39501	0.27659	0.26224	0.35337	0.67056	0.34227	0.08543	0.58963	0.33669	0.51568	0.39675	0.04697	0.36858	0.51715	0.39023	0.40876	0.79853	0.70432	0.70686	0.2226	0.93645	0.20825	0.63449	0.43569	0.40225	0.42 ± 0.20
		cDNA	0.000289256	0	0.0018202	0.000825433	0.0038461	0.000960561	0	0.000485124	0.00360341	0.000221921	0.00124957	0.000597513	0.000791831	0.000449331	0.000341619	0.000194765	0.000817122	0.00576588	0.000350255	0.000308264	0	0.000292559	0.000305029	0.000239615	0.0438494	0.000547966	0.000580502	0.000138288	0.000323897	0.000506311	0.000127323	0	0	0.000547017	0.00 ± 0.01
	Caldilineae	DNA	0.33958	0	0.06482	0.32318	0.07827	0.11466	0.11287	0	0.04647	0.01111	0.00924	0	0.04741	0	0	0.01013	0.28017	1.02563	0.20092	0	0.03484	0.04884	0.01844	0.03287	0.06676	0	0.03922	0.19422	0.44174	0.04823	0	0	0.13577	0.04397	0.11 ± 0.20
		cDNA	0	0	0	0	0	0	0	0	0	0	0	0	0	0	0	9.73827e-05	4.30064e-05	0	0	0	0	0	0	0	0	0	0	0	0	0	0	0	0	0	0.00 ± 0.00
	Calditrichaeota_Unclassified	DNA	0.05792	0	0	0.44205	0.47457	0.57024	0	0	0	0	0.15269	0.17882	0.0451	0	0.98157	0	0.02174	0.26952	0.04217	0	0	0	0	0	0	0.18016	0.0442	0.02991	0.13701	0.05588	0	0	0.05601	0.08831	0.11 ± 0.21
		cDNA	0	0	0	0	0	0	0	0	0	0	0	0	0	0	0	0	4.30064e-05	0	0	0	0	0	0	0	0.00061543	0	0	0	0	0	0	0	0	0	0.00 ± 0.00
	candidate division NC10_Unclassified	DNA	0.26308	0.14574	0.12026	0.21195	0.2604	0.10052	0.00287	0	0.42052	0.07981	0.3308	0.50667	0.18346	0.32012	0.44918	0.03546	0.48102	0.05435	0.13477	0.22166	0.11238	0.14788	0.32166	0.18711	0	0.272	0.15695	0.22181	0.0618	0.38979	0.05068	0.45887	0.20508	0.24192	0.21 ± 0.15
		cDNA	4.82093e-05	0	0.000210023	0	0	0	0	0	0	7.39737e-05	0	0	0	0	0	0	4.30064e-05	0	0	0.000102755	0	0	0	0.000119807	0.000769288	0.000104374	4.83752e-05	0	0	0	0	0	0	0	0.00 ± 0.00
	candidate division WOR-3_Unclassified	DNA	0	0	0	0	0	0.00105	0.36504	0.07621	0.00188	0	0	0.0011	0.08741	0	0.00373	0.03067	0.00144	0.07113	0.01688	0.00866	0.67333	0.00497	0	0	0.14747	0	0.00125	0.01674	0.02339	3e-05	0	0	0	0.00046	0.05 ± 0.13
		cDNA	0	0	0	0	0	0	0	0	0	0	0	0	0	0	0	0	0	0	0	0	0.000923365	0	0	0	0	0	0	0	0	0	0	0	0	0	0.00 ± 0.00
	candidate division Zixibacteria_Unclassified	DNA	0.01165	0.00866	0.00033	0.00883	0.00015	0.00068	0.01613	0.12176	0.00061	0.00803	0.02453	0	0.00089	0.00256	0.00376	0.01177	0.03278	0.09943	0.00481	0	0.57398	0.00142	0.02728	0.0097	0.06802	0.00645	0.00999	0.01733	0.00769	0.01419	0.00227	0	0.00327	0.00501	0.03 ± 0.10
		cDNA	0	0	0	0	0	0	0	0	0	0	0	0	0	0	0	0	0	0	0	0	0.000554019	0	0	0	0.000153858	0	0	0	0	0	0	0	0	0	0.00 ± 0.00
	Candidatus Aminicenantes_Unclassified	DNA	0.00423	0.00829	0.00146	0.01365	0.00899	0.01999	0.17141	0.14597	0.0119	0.00573	0.01418	0.00838	0.0249	0.00431	0.01536	0.04376	0.01226	0.18369	0.03665	0.08706	0.57129	0.02958	0.01633	0.02244	0.09869	0.00119	0.00709	0.02367	0.01285	0.00898	0.03204	0.01049	0.00963	0.0123	0.05 ± 0.10
		cDNA	0.0657575	0.120371	0.103121	0.0903849	0.0769221	0.126189	0.0948632	0.0810157	0.109904	0.103711	0.113532	0.0792986	0.0861117	0.0867209	0.0661602	0.213366	0.0823143	0.0622715	0.0673365	0.102344	0.438968	0.0818677	0.0738169	0.0849947	0.0120009	0.0735839	0.0699989	0.10284	0.0507709	0.0805035	0.0966385	0.141151	0.193633	0.091328	0.10 ± 0.07
	Candidatus Atribacteria_Unclassified	DNA	0	0	0.06478	0	0.11817	0.10575	0.09414	0	0	0.08825	0.00349	0	0.11046	0.02807	0	0	0.06799	0	0.10464	0	0.01059	0.1804	0.22336	0.04925	0.10539	0.10996	0.04734	0.09854	0.00137	0.03754	0.81197	0	0	0.02157	0.07 ± 0.14
		cDNA	0	0	7.00077e-05	0	0.00128203	0	0	0	0	0	0	0	0	0	0	0	0	0	0	0	0	0	0	1.71153e-05	0.000307715	0	0	0	0	0	0.000127323	0	0	0	0.00 ± 0.00
	Candidatus Bathyarchaeota_Unclassified	DNA	0.01674	0.04337	0.04564	0.0099	0.02331	0.00818	0.35448	0.21019	0.13515	0.01446	0.00076	0.00814	0.03794	0.01333	0.00221	0.1196	0.00794	0.19972	0.02852	0.05242	1.02975	0.03068	0.0163	0.02123	0.21244	0.01066	0.01107	0.02897	0.02822	0.00439	0.05056	0.0021	0.00289	0.0075	0.08 ± 0.19
		cDNA	0.00674931	0.375854	0.036614	0.0144451	0.0423071	0.0217016	0.0379453	0.0121281	0.102697	0.0159044	0.00981804	0.0052069	0.00811627	0.0157266	0.0175364	0.127669	0.0171166	0.0472802	0.00788074	0.14211	0.486244	0.00589994	0.0112861	0.00366268	0.0130779	0.0147429	0.0569376	0.0100029	0.0619454	0.0068352	0.026356	0.106724	0.148602	0.011416	0.06 ± 0.10
	Candidatus Brocadiae	DNA	0.43395	0.62856	0.10362	0.25215	0.17024	0.77874	1.62329	1.60293	0.4892	0.26813	0.35548	0.16167	0.32573	0	0.1428	0.37042	0.2581	0.05852	0.26811	0.4027	1.20267	0.99888	0.49741	0.13122	0	0.5614	0.1231	0.17483	1.04751	0.85582	0.77224	2.29258	0.02064	0.12263	0.51 ± 0.53
		cDNA	0	0	0	0	0	0	0	0	0	0	0	0	0	0	0	0	0	0	0	0.000102755	0	0	0	0	0.000769288	0	0	0	0	0	0	0	0	0	0.00 ± 0.00
	Candidatus Cryosericia	DNA	0.01351	0.04891	0.00595	0.01749	0.00661	0.01327	0.23731	0.06566	0.01389	0.01573	0.00728	0.01596	0.15437	0.00963	0.02044	0.71929	0.04551	0.0461	0.02605	0.37981	0.2953	0.15539	0.01505	0.01345	0.02626	0.00824	0.00964	0.02281	0.03965	0.01072	0.01518	0.02155	0.01318	0.01206	0.07 ± 0.14
		cDNA	0.00115702	0.00655083	0.00476052	0.00412717	0.0205126	0.00515857	0.00474316	0.00533636	0.00360341	0.00828506	0.00410573	0.0155353	0.0128673	0.00359465	0.00956534	0.296725	0.00541881	0.0253699	0.00166371	0.172525	0.0609882	0.0066801	0.00305029	0.00253307	0.0130779	0.00279201	0.00546639	0.00548544	0.00461554	0.0022784	0.00394703	0.0688539	0.00900617	0.00366263	0.02 ± 0.06
	Candidatus Curtissbacteria_Unclassified	DNA	0	0	0	0	0	0	0	0	0	0.47501	0	0	0.33876	0	0	0	0	0	0	0	0	0	0.28437	0	0	0.7626	0.16725	0.29544	0.07166	0	0	0	0	0.0058	0.07 ± 0.17
		cDNA	0	0	0	0	0	0	0	0	0	0	0	0	0	0	0	0	0	0	0	0	0	0	0	0	0	5.21872e-05	0	0	0	0	0	0	0	0	0.00 ± 0.00
	Candidatus Dormibacteraeota_Unclassified	DNA	0.37164	0.35119	0.27847	0.11271	0.07025	0.12386	0.44064	0.25964	0.28895	0.11971	0.09459	0.24029	0.32387	0.12321	0.25528	0.34069	0.15878	0.28031	0.27843	0.45951	0.01828	0.57261	0.2463	0.26857	0.25619	0.28379	0.52002	0.48266	0.87253	0.10011	0.04187	0.22765	0.26926	0.27625	0.28 ± 0.17
		cDNA	0.221956	0.231735	0.0829591	0.0373509	0.120511	0.023516	0.09012	0.0936289	0.189179	0.0448281	0.0232063	0.0724698	0.0441446	0.0251625	0.0523816	0.0326232	0.0623163	0.228329	0.271973	0.10707	0.0291783	0.0922048	0.0908986	0.12537	0.0598506	0.105966	0.309311	0.256894	0.66731	0.0592384	0.0211357	0.0860674	0.148602	0.144531	0.13 ± 0.12
	Candidatus Doudnabacteria_Unclassified	DNA	0.11926	0.02737	0.09262	0.06243	0.10973	0.06052	0.01757	0.04646	0.2633	0.1152	0.07313	0.03936	0.04073	0.2908	0.08028	0.02833	0.01572	0.05828	0.11461	0.29151	0.00603	0.05185	0.15566	0.01275	0.0939	0.02783	0.16049	0.03659	0.07413	0.07174	0.01882	0.0732	0.02896	0.03607	0.08 ± 0.07
		cDNA	0	0	0	0	0	0	0	0	0	0.000147947	0	0	0	0	0	0	0	0	0	0	0	0	0	0	0.00061543	2.60936e-05	0	0	0	0	0	0	0	2.37833e-05	0.00 ± 0.00
	Candidatus Eisenbacteria_Unclassified	DNA	0.02847	0.1668	0.0963	0.27491	0.11453	0.28323	0.1388	0.03948	0.03048	0.17807	0.18868	0.21038	0.15404	0.16442	0.07246	0.07222	0.09809	0.11956	0.05283	0.04866	0.12074	0.04416	0.06059	0.10517	0	0.08152	0.12286	0.08316	0.0619	0.16145	0.01478	0.19072	0.11068	0.10107	0.11 ± 0.07
		cDNA	0	0	0	0	0	3.55764e-05	0	0	0	0.000221921	0	0	0	0	0.000227746	9.73827e-05	4.30064e-05	0	8.75638e-05	0.000102755	0	0.000146279	0	1.71153e-05	0.00292329	0	0	4.60961e-05	0	0	0	0	0	9.51334e-05	0.00 ± 0.00
	Candidatus Eremiobacteraeota_Unclassified	DNA	0.07748	0.02171	0.09873	0.03029	0.03529	0.01272	0.17705	0.05065	0.03568	0.02743	0.05971	0.16167	0.14651	0.05395	0.19493	0.14026	0.04811	0.08537	0.13701	0.1676	0.00874	0.20177	0.07714	0.20238	0.09445	0.09978	0.23622	0.12479	0.38772	0.11277	0.00988	0.10858	0.23201	0.18836	0.11 ± 0.08
		cDNA	0.0366873	0.0753345	0.0950005	0.0476688	0.0628197	0.0352917	0.0948632	0.086352	0.0720682	0.0995687	0.0489117	0.0298757	0.0391957	0.0238146	0.05204	0.0350578	0.0430924	0.058812	0.0345001	0.0569261	0.0970456	0.0695315	0.0890684	0.092611	0.0141549	0.0472294	0.0887684	0.0669316	0.134903	0.0450617	0.0257193	0.0654112	0.0450308	0.0447365	0.06 ± 0.03
	Candidatus Handelsmanbacteria_Unclassified	DNA	0.06309	0.10547	0.15082	0.12073	0.02383	0.11548	0.05485	0.044	0.11688	0.47583	0.0372	0.03181	0.08489	0	0.00287	0	0.04836	0.00658	0.02467	0.00543	0.0641	0.04956	0.10054	0.07236	0.04539	0.12995	0.14122	0.01533	0.03232	0.14991	0.03292	0.02221	0.06944	0.06699	0.07 ± 0.08
		cDNA	0	0	0	0	0	0	0	0	0	0	0	0	0	0	0	0	0	0	0	0	0	0	0	0	0.000307715	2.60936e-05	0	0	0	0	0	0	0	0	0.00 ± 0.00
	Candidatus Kaiserbacteria_Unclassified	DNA	0.0898	0	0	0	0	0	0	0	0.00657	0	0.13909	0.049	0	0	0	0.0715	0	0.3393	0.05203	0	0.00374	0.1564	0	0	0	0.10875	0.02524	0.4768	0.17512	0.04066	0.11208	0	0.02199	0.0329	0.06 ± 0.10
		cDNA	0	0	0	0	0	0	0	0	0	0	0	0	0	0	0	0	0	0	0	0	0	0	0	0	0	0	0	0	0	0	0	0	0	0	0.00 ± 0.00
	Candidatus Kryptonia_Unclassified	DNA	0.0334	0.01712	0	0.02394	0	0.22715	0.06196	0	0.04223	0.06585	0	0	0.05441	0	0.20811	0.12199	0.01631	0	0.03533	0.05758	0.03226	0	0.04536	0.19823	0	0.04541	0.05253	0.07131	0.01919	0.02754	0.02594	0	0.09397	0.24188	0.05 ± 0.07
		cDNA	0	0	7.00077e-05	0	0	0	0	0	0	0	0	0	0	0	0	0	0	0	0	0	0	0	0	0	0	0	0	0	0	0	0	0	0	2.37833e-05	0.00 ± 0.00
	Candidatus Latescibacteria_Unclassified	DNA	0	0	0	0	0.00359	0.00306	0.28102	0.04364	0	0	0.00114	0.00189	0.13861	0	0.00086	0	0.00196	0.03438	0.0024	0	0.47302	0.01637	0.00231	0	0.03563	0	0	0.0066	0.01616	0.00076	0.05567	0	0.00356	0.00166	0.03 ± 0.09
		cDNA	0	0	0	0	0	0	0	0	0	0	0	0	0	0	0	0	0	0	0	0	4.61682e-05	0	0	0	0	0	0	0	0	0	0	0	0	0	0.00 ± 0.00
	Candidatus Levybacteria_Unclassified	DNA	0.10353	0.11138	0.1223	0.07773	0.27728	0.05882	0.30099	0.24454	0.21279	0.16955	0.14203	0.10347	0.20031	0.3605	0.07555	0.18146	0.09609	0.12058	0.06934	0.37012	0.0529	0.19982	0.11765	0.11241	0.08178	0.05147	0.12429	0.11263	0.19089	0.02938	0.1086	0.13006	0.0607	0.05538	0.14 ± 0.09
		cDNA	0.00294077	0.0155582	0.00693076	0.00598439	0.00769221	0.00675951	0.00948632	0.0140686	0.0108102	0.0256689	0.00785444	0.00495082	0.00871015	0.00853729	0.0100208	0.00662203	0.00597789	0.00345953	0.00245179	0.015516	0.00572486	0.00984948	0.0064056	0.00224211	0.00184629	0.00386185	0.00488589	0.00419475	0.00445359	0.00202524	0.00292844	0.0034427	0.00900617	0.00287778	0.01 ± 0.00
	Candidatus Marinimicrobia_Unclassified	DNA	0.01972	0	0	0.21557	0.19499	0.08485	0	0.63118	0	0	0.13034	0.16233	0.03874	0	0.54934	0	0.0715	0.64326	0.13236	0	0.02496	0	0.07452	0.65599	0.28578	0	0.11597	0.1648	0	0.18197	0.04819	0	0.35167	0.15514	0.15 ± 0.20
		cDNA	0	0	0	0	0	0	0	0	0	0	0	0	0	0	0	0	4.30064e-05	0	0.000175128	0	0	0	0	0	0.000923145	0.000104374	0	9.21923e-05	0	0	0	0	0	9.51334e-05	0.00 ± 0.00
	Candidatus Melainabacteria_Unclassified	DNA	0.18024	0.06936	0	0.13866	0.07996	0.04549	0.01981	0	0.01019	0.06636	0.24923	0.01657	0.00988	0.11359	0.25573	0.01296	0.13029	0.10468	0.02138	0	0.01342	0.12665	0.12098	0.00999	0.09717	0.03448	0.01539	0.02511	0.07552	0.03747	0.01126	0	0.01065	0.02662	0.06 ± 0.07
		cDNA	0	0	0	0	0	0	0	0	0	0	0	8.5359e-05	0	0	0	0	0	0	0	0	0	0	0	0	0.00061543	0	0	0	0	0	0	0	0	0	0.00 ± 0.00
	Candidatus Moranbacteria_Unclassified	DNA	0.02717	0.03992	0.01458	0.01961	0.04634	0.10333	0.2282	0.22945	0.04702	0.01967	0.04393	0.0169	0.06292	0.08868	0.01024	0.04773	0.0309	0.18972	0.04653	0.0911	0.77016	0.06856	0.02275	0.04128	0.2075	0.0274	0.0123	0.05174	0.03327	0.01638	0.14071	0.07452	0.04036	0.02427	0.09 ± 0.14
		cDNA	0.00327823	0.00573197	0.00735081	0.00804797	0.0038461	0.00860948	0.00948632	0.00533636	0.0252239	0.0220442	0.0139238	0.00606049	0.0118775	0.0157266	0.00762949	0.0197687	0.00950442	0.00576588	0.00490357	0.0145912	0.104663	0.00965444	0.0179967	0.00434729	0.00200015	0.00657559	0.00609527	0.00797463	0.00259118	0.00379733	0.0324675	0.0447551	0.0900617	0.00687339	0.02 ± 0.02
	Candidatus Muproteobacteria	DNA	0.02701	0	0	0	0.08138	0.02606	0	0	0.13343	0	0	0	0.37298	0	0	0	0.10803	0	0.03337	0	0.05888	0	0	0.1019	0	0.00754	0.1694	0.00647	0.02205	0.04407	0.34743	0.31685	0	0.03383	0.06 ± 0.10
		cDNA	0	0	0	0	0	0	0	0	0	7.39737e-05	0	0	0	0	0	0	0	0	0	0	0	0	0	0	0.000461573	2.60936e-05	0	0	0	0	0	0	0	0	0.00 ± 0.00
	Candidatus Nomurabacteria_Unclassified	DNA	0.10621	0.17832	0.0224	0.09428	0.07034	0.09144	0.07382	0.04707	0.04485	0.05348	0.07762	0.01212	0.10652	0.04708	0.00835	0.12607	0.09012	0.0356	0.10564	0.03353	0.03135	0.02765	0.15897	0.06249	0	0.01346	0.10467	0.13956	0.11021	0.0853	0.25169	0	0.04726	0.05608	0.07 ± 0.05
		cDNA	0	0	0	0	0	0	0	0	0	0	0	0	0	0	0	0	8.60128e-05	0	0	0	0	0	0	1.71153e-05	0.000769288	0	0	0	0	0	0	0	0	0	0.00 ± 0.00
	Candidatus Omnitrophica_Unclassified	DNA	0.0328	0.28615	0.02513	0.03902	0.0595	0.03238	0.10717	0.16194	0.0068	0.12026	0.06906	0.15121	0.05726	0.19708	0.053	0.02622	0.07727	0.0552	0.03937	0.01979	0.13293	0.03068	0.10001	0.03871	0	0.03805	0.06378	0.09632	0.05932	0.07369	0.0074	0.10478	0.02402	0.10677	0.07 ± 0.06
		cDNA	0	0	0	0	0	3.55764e-05	0	0	0	0	0	0	0	0	0.000227746	0	0	0	0	0	4.61682e-05	0	0	0	0.00153858	0	0	0	0	0	0	0	0	0	0.00 ± 0.00
	Candidatus Peregrinibacteria_Unclassified	DNA	0	0	0	0	0	0	0.2965	0	0	0	0	0	0.15649	0	0.05881	0	0	0.11504	0.0361	0	0	0.34275	0.01315	0	0	0	0.01739	0	0.61832	0.00237	0	0	0	0.00863	0.05 ± 0.13
		cDNA	0	0	0	0	0	0	0	0	0	0	0	0	0	0	0	0	0	0	0	0	0	0	0	0	0	0	0	0	0	0	0	0	0	0	0.00 ± 0.00
	Candidatus Poribacteria_Unclassified	DNA	0.41215	0	0	0	0.23248	0	0	0	0	0.16209	0	0.35128	0.20505	0	0.18294	0	0.11679	0	0.19635	0.28639	0.0395	0	0.33144	0	0	0.21748	0.05146	0	0	0.05113	0	0	0.13817	0.15298	0.09 ± 0.12
		cDNA	0	0	0	0	0	0	0	0	0	0	0	0	0	0	0	0	0	0	0	0	0	0	0	0	0.000461573	0	0	0	0	0	0	0	0	0	0.00 ± 0.00
	Candidatus Rokubacteria_Unclassified	DNA	0.24252	0.0593	0.05521	0.17425	0.09371	0.27596	0.02597	0.06788	0.03632	0.06235	0.15892	0.18227	0.03098	0.11305	0.18544	0.01798	0.07848	0.0654	0.09868	0.03116	0.02246	0.02992	0.12785	0.17163	0.07966	0.08368	0.05288	0.05827	0.0282	0.12006	0.0571	0.04563	0.17082	0.19468	0.10 ± 0.07
		cDNA	0.815365	0.284142	0.297183	0.997123	0.285894	2.08581	0.697244	0.219276	0.340522	0.221477	0.804366	0.871601	0.268629	0.840249	0.340822	0.304613	0.469071	0.291754	0.511285	0.121353	0.394969	0.264327	0.74549	0.233556	1.26194	0.412983	0.213915	0.298058	0.072715	0.62175	0.106442	0.282301	0.472824	0.997164	0.51 ± 0.41
	Candidatus Saccharibacteria_Unclassified	DNA	0.11796	0.04957	0.06902	0.04298	0.0778	0.0839	0.04609	0.0588	0.06472	0.09084	0.11035	0.19107	0.10576	0.15784	0.21887	0.07213	0.06203	0.10786	0.08264	0.08475	0.01416	0.08562	0.10845	0.1693	0.05547	0.07754	0.09082	0.09649	0.10721	0.03495	0.04254	0.04144	0.20071	0.26745	0.10 ± 0.06
		cDNA	0.0402548	0.0532255	0.0390643	0.0394144	0.0423071	0.041233	0.0474316	0.0645214	0.0684648	0.0926151	0.0767593	0.053008	0.0785893	0.0903156	0.0987279	0.0371028	0.0762074	0.0599652	0.0326613	0.0930957	0.0649126	0.0774306	0.0619208	0.0387149	0.0135395	0.035122	0.055825	0.0420397	0.0483417	0.029366	0.0336134	0.0309843	0.0810555	0.041169	0.06 ± 0.02
	Candidatus Taylorbacteria_Unclassified	DNA	0.04298	0.2031	0	0	0	0	0	0	0	0	0	0	0	0	0.06492	0	0.01675	1.18172	0.66078	0	0.0518	0	0.01394	0	1.12831	0.0598	0.03713	0.02604	0.03419	0.09057	0	0	0	0.0456	0.11 ± 0.29
		cDNA	0	0	0	0	0	0	0	0	0	0	0	0	0	0	0	0	0	0	0	0	0	0	0	0	0	0	0	0	0	0	0	0	0	0	0.00 ± 0.00
	Candidatus Tectomicrobia_Unclassified	DNA	0.04753	0.72693	0.20757	0.67734	0.18661	0.10289	0.01652	0.00733	0.04722	0.97691	0.11755	0.03156	0.11244	0.07942	0	0.04507	0.21617	0.15524	0.09455	0.07274	0.03112	0.07128	0.06259	0.2174	0.13404	0.55733	0.28758	0.03674	0.07202	2.4626	0.01878	0.37553	0.03759	0.04769	0.25 ± 0.45
		cDNA	0.017741	0.0425804	0.00651072	0.132069	0.0205126	0.0587721	0.118579	0.0130983	0.0360341	0.00584393	0.0567662	0.020913	0.0199937	0.0489771	0.0285821	0.00798538	0.0195249	0.0161445	0.00814343	0.0198316	0.000923365	0.0182362	0.0375185	0.00359422	0.00553887	0.0408626	0.00909453	0.00649956	0.0199197	0.380999	0.00038197	0.0172135	0.0180123	0.032821	0.04 ± 0.07
	Chitinophagia	DNA	2.84275	9.94111	5.68514	4.1879	3.69178	2.83595	3.02693	2.86813	6.53414	5.87871	3.75693	3.00217	3.91414	3.07401	2.71468	3.90652	5.44129	3.48754	3.62107	3.54263	0.89274	4.25719	5.50073	2.8722	4.58169	3.4057	1.95561	3.09556	2.98473	3.25366	1.7666	4.76598	1.5955	2.71506	3.75 ± 1.66
		cDNA	1.1966	1.41825	3.16001	1.69379	1.78587	1.02545	1.43718	2.87048	1.36209	2.15463	2.47682	2.46969	2.22267	1.88989	1.88164	1.8196	2.0038	1.68018	1.28981	1.41555	1.00868	2.43731	1.48457	1.92926	0.588505	2.02426	1.14886	1.42893	1.25251	1.67488	1.70613	1.60085	1.55807	1.00045	1.71 ± 0.55
	Chlamydiia	DNA	0	0	0	0.36127	0	0	0	0	0	0	0.00795	0	0.34744	0	0	0	0	0	0.00152	0	0	0	0	0	0	0	0.09958	0	0.04884	0	0	0	0	0.00026	0.03 ± 0.09
		cDNA	0	0	0	0	0	0	0	0	0	0	0	0	0	0	0	0	4.30064e-05	0	0	0	0	0	0	0	0	0	0	0	0	0	0	0	0	0	0.00 ± 0.00
	Chlorobi_Unclassified	DNA	0.05128	0.02824	0.04812	0.03204	0.06786	0.03674	0.06137	0.00108	0.03594	0.02277	0.0178	0.0055	0.61639	0.01421	0.00646	0.3547	0.0259	0.02529	0.00886	0.08515	0.00602	0.06452	0.03148	0.012	0.00708	0.01764	0.01244	0.01382	0.05246	0.017	0.05365	0.02664	0.00882	0.00815	0.06 ± 0.12
		cDNA	0	0	0.000140015	0	0	0	0	0.000485124	0	7.39737e-05	0.00017851	0	0.00534486	0	0	0.00107121	4.30064e-05	0	0	0.000719283	9.23365e-05	4.87598e-05	0	3.42307e-05	0.00246172	0	4.83752e-05	0	0	0	0	0	0	0	0.00 ± 0.00
	Chlorobia	DNA	0.03798	0	0.07131	0.61786	0.05908	0.07638	0	0	0.08244	0.24148	0.36223	1.51078	0.06933	0.12821	0.41915	0.01287	1.25081	0	0.08341	0.0052	0.13958	0.03624	0.04588	0.04865	0.03158	0.11324	1.01318	0.17365	0.45913	0.55018	0.04837	0.1487	0.02608	0.53396	0.25 ± 0.37
		cDNA	0	0	0	0	0	0	0	0	0	0	0	0	0	0	0	0	0	0	0	0	0	0	0	0	0.001077	0	0	0	0	0	0	0	0	0	0.00 ± 0.00
	Chloroflexi_Unclassified	DNA	0.2618	0.10521	0.11363	0.08945	0.12306	0.15699	0.19733	0.25319	0.10564	0.08536	0.14363	0.22838	0.18956	0.15675	0.24527	0.17377	0.10117	0.22534	0.359	0.22684	0.08235	0.27353	0.14858	0.22969	0.21678	0.16815	0.23147	0.19607	0.42282	0.09711	0.09643	0.16404	0.26382	0.25664	0.19 ± 0.08
		cDNA	11.4319	11.369	6.68847	5.71654	8.60502	7.99874	7.8357	6.92223	8.73827	6.87793	7.90388	6.70564	7.48301	9.2342	7.55331	7.97097	6.18781	10.2114	16.4347	11.9055	10.5169	5.95587	7.16116	5.08938	11.5504	7.00175	10.8613	9.19079	17.9053	6.57217	5.76915	9.61889	9.65011	11.5102	8.89 ± 2.86
	Chloroflexia	DNA	0.75958	0.5304	0.18124	0.32809	0.48778	0.49308	0.32559	0.69238	0.50243	0.39657	0.92567	0.45006	0.40709	0.5744	0.6814	0.16225	0.38563	0.83451	1.05549	0.61284	0.25823	0.44719	0.4889	0.95473	0.26733	0.6803	0.30842	0.45035	0.60071	0.66408	0.31622	0.73227	0.58529	0.43965	0.53 ± 0.22
		cDNA	4.82093e-05	0	7.00077e-05	0.000206358	0.00128203	7.11527e-05	0	0.000970247	0	7.39737e-05	0.00017851	8.5359e-05	0.000197958	0.000449331	0.000113873	0	0	0	8.75638e-05	0.000102755	0	4.87598e-05	0	3.42307e-05	0.00769288	2.60936e-05	0.000145126	0	0	0	0	0	0	9.51334e-05	0.00 ± 0.00
	Chrysiogenetes	DNA	0.01798	0.00069	0	0.00344	0.02188	0.0101	0.22668	0.16698	0.05843	0.00881	0.00782	0	0	0	0	0.17117	0.0061	0.04762	0.00385	0.02721	0.55412	0.04188	0.00687	0.008	0.09554	0.0123	0.00729	0.00367	0.02282	0.00333	0.02593	0	0	0.00427	0.05 ± 0.10
		cDNA	0	0	0	0	0	0	0	0	0	0	0	0	0	0	0	0.000292148	0	0	0	0	0.000369346	0	0	0	0.00061543	0	0	0	0	0	0	0	0	0	0.00 ± 0.00
	Clostridia	DNA	2.61985	1.54352	1.00252	0.72254	1.46543	5.20929	3.80039	2.45227	1.70761	1.81924	1.60936	1.61028	2.22235	2.17739	1.76736	2.65284	0.9693	2.02249	1.42726	2.6861	9.24849	1.0214	1.28371	1.18416	2.10554	0.95279	1.44283	1.55001	1.57105	0.89282	3.81402	0.87146	1.64563	1.4428	2.07 ± 1.58
		cDNA	1.03303	0.989175	0.944894	0.763319	0.939732	0.877064	0.910686	0.781534	0.780138	0.759193	0.838818	0.761403	0.673849	0.780039	0.865549	0.846646	0.919176	0.973281	1.20532	1.01491	2.11672	0.746123	0.893734	0.766904	0.233248	0.676607	1.41434	1.18071	1.64718	0.70681	0.440157	1.13609	1.22934	1.08697	0.94 ± 0.33
	Coriobacteriia	DNA	0.06342	0.06137	0	0.09555	0.03994	0.04945	0.26363	0.09086	0.1961	0.25331	0.00808	0.03291	0.52467	0.0763	0.1564	0.09246	0.03869	0.16522	0.03533	0.35189	0.24568	0.15935	0.16216	0	0.05799	0.06625	0.19948	0.03189	0.09744	0.0377	0.16247	0.08221	0.04899	0.03333	0.12 ± 0.11
		cDNA	0.150702	0.197344	0.0368941	0.0288902	0.0653838	0.0441147	0.0664042	0.0436611	0.154947	0.0221181	0.0249914	0.0281685	0.0510731	0.0121319	0.0626302	0.0265855	0.0177186	0.0818755	0.102887	0.132142	0.00263159	0.0420797	0.153734	0.0419154	0.020463	0.0815425	0.139804	0.117499	0.167779	0.0848071	0.00751209	0.0619685	0.0360247	0.18815	0.07 ± 0.06
	Cyanobacteria_Unclassified	DNA	3.86498	2.01536	2.18345	3.5185	2.81812	3.32727	1.83379	3.62154	2.9541	3.07428	2.87919	3.02693	2.60046	4.80019	3.55513	1.46923	7.35473	2.71958	3.66964	2.18113	1.07206	1.42295	3.56113	2.75123	2.5492	4.61957	5.17266	2.99097	2.28332	5.01054	1.3457	7.28789	2.28262	2.86847	3.20 ± 1.45
		cDNA	0.399848	0.197344	0.232356	0.592661	0.330765	0.604407	0.54072	0.245958	0.291876	0.170805	0.538386	0.457098	0.640592	0.831712	0.429529	0.136433	0.289003	0.309051	0.16462	0.177355	0.0784398	0.350827	0.344072	0.125062	0.169089	0.556629	0.19026	0.198997	0.299119	1.03161	0.103514	0.230661	0.279191	0.345643	0.35 ± 0.22
	Cytophagia	DNA	1.5041	1.88222	1.41835	2.04698	1.99951	2.855	2.57042	1.14556	1.3709	1.54622	3.08314	1.75075	1.90507	1.76121	1.55409	3.5936	1.87956	1.66369	1.58191	1.63021	1.59317	3.14877	2.04059	1.59881	2.66477	1.21569	0.81486	1.15826	0.90298	1.64896	2.20327	1.63169	1.16019	1.76431	1.83 ± 0.64
		cDNA	0.0425688	0.022109	0.0592965	0.0536532	0.0512814	0.0411263	0.0569179	0.0528785	0.0126119	0.0427568	0.0687263	0.0769085	0.0787872	0.0682983	0.0495348	0.0366159	0.0289433	0.0322889	0.0316105	0.0212702	0.0539245	0.0443714	0.0411789	0.0352576	0.0429262	0.055188	0.0326049	0.031622	0.0170046	0.0351886	0.10084	0.0413124	0.0630432	0.0343669	0.05 ± 0.02
	Dehalococcoidia	DNA	0.12965	0.83302	0.45276	0.17402	0.04171	0.18396	0.89561	0.04763	0.22955	0.21109	0.13161	0.16115	0.5356	0.13352	0.18866	0.10092	0.06344	0.0542	0.06289	0.63874	0.07117	0.07622	0.19571	0.61426	0.06991	0.28292	0.02337	0.05279	0.1898	0.12253	0.04156	0.04167	0.28661	0.26071	0.22 ± 0.23
		cDNA	0.000530303	0.00245656	0.00119013	0.000825433	0.00128203	0.002099	0	0.00145537	0.00540511	0.00147947	0.00232063	0.000256077	0.000989789	0	0.0012526	0.00175289	0.000817122	0.00461271	0.000788074	0.00133581	0.00129271	0.00141403	0.000915086	0.000616152	0.0433878	0.00114812	0.000628877	0.000968019	0.00121462	0.00126578	0.000254647	0	0	0.00237833	0.00 ± 0.01
	Deinococci	DNA	0.37419	0.38009	0.51194	0.22	0.29721	0.63151	0.24622	0.29018	0.67379	0.3685	0.16002	0.09836	0.37303	1.04269	0.32733	0.26949	0.12959	0.07232	0.20273	0.77213	0.24524	0.46295	0.33159	0.19385	0	0.19013	0.15049	0.1523	0.33078	0.12318	0.22851	0.47895	0.10303	0.23619	0.31 ± 0.22
		cDNA	4.82093e-05	0	0.000280031	0	0.00128203	3.55764e-05	0	0	0	7.39737e-05	0.00017851	0	0	0	0.000113873	0.000292148	8.60128e-05	0.00115318	0	0	0.000184673	9.75196e-05	0.000305029	1.71153e-05	0.00415415	0	0	0	0.000161949	0.000253156	0.000127323	0	0	9.51334e-05	0.00 ± 0.00
	Deltaproteobacteria	DNA	4.73668	6.89015	4.07178	11.5769	4.7408	4.92268	7.0753	6.74638	5.79907	5.07826	4.74992	5.62367	4.51826	3.35755	4.40818	5.60244	4.64701	6.64737	3.94452	4.72011	13.571	4.24372	4.41896	4.1151	4.19932	4.99864	5.11753	3.67839	4.39882	6.30609	7.87443	8.29764	5.29735	4.774	5.62 ± 2.13
		cDNA	2.6412	2.79147	3.40406	2.46247	2.25638	3.6691	3.0878	3.27556	3.2809	3.00422	2.92274	2.05664	2.23772	4.47938	1.62383	6.07698	3.31377	1.97424	1.33754	2.61326	12.535	2.45194	5.12479	1.90904	0.782519	1.85066	2.40797	1.97918	0.974202	1.93512	6.98115	4.97125	6.64655	4.46002	3.34 ± 2.22
	Elusimicrobia_Unclassified	DNA	0.0307	0.00149	0.1315	0.11833	0.02747	0.03053	0.05122	0.21804	0	0.12865	0.00568	0.01602	0.0068	0.07533	0	0.01735	0.07384	0.02311	0.05227	0.00192	0.02613	0	0.00246	0.21902	0	0.34758	0.05632	0.06809	0.02139	0.10606	0.04969	0.07608	0.31951	0.1047	0.07 ± 0.09
		cDNA	0	0	0	0	0	0	0	0	0	0	0	0	0	0	0	0.000194765	0	0	8.75638e-05	0	0	0	0	0	0.000307715	0	0	0	0	0	0	0	0	2.37833e-05	0.00 ± 0.00
	Epsilonproteobacteria	DNA	0.39176	0.1097	0.06686	0.02307	0.27502	0.22384	0.28591	0.4688	0.06492	0.05231	0.25269	0.16735	0.14013	0.00051	0.20117	0.42502	0.12021	0.24262	0.1951	0.19873	0.28457	0.13472	0.35933	0.56345	0.19309	0.09825	0.07577	0.11121	0.14456	0.12262	2.3447	0.05856	0.43565	0.3371	0.27 ± 0.39
		cDNA	0.0153788	0.0155582	0.0203722	0.0156832	0.00769221	0.0158671	0.00948632	0.0242562	0.0162153	0.0230798	0.0228493	0.0155353	0.0263284	0.0251625	0.0084266	0.0212294	0.0163424	0.0161445	0.015061	0.016338	0.0952451	0.0165783	0.0234872	0.0185359	0.00369258	0.0137774	0.0152382	0.0179775	0.00995984	0.0129109	0.0595874	0.0378697	0.0270185	0.0217618	0.02 ± 0.02
	Eukaryota_Unclassified	DNA	0.2749	0.15987	0	0.47438	0.12289	0.16065	0.0795	0	0.09073	0	0.16312	0.21835	0.04003	0	0.08527	0.02172	0.18514	0.19922	0.08589	0	0.0169	0.09772	0.06612	0.05408	0.28003	0.18312	0.06494	0.11955	0.11508	0.06254	0.01642	0.14882	0.02213	0.08115	0.11 ± 0.10
		cDNA	4.82093e-05	0	0	0	0	0	0	0	0	0.000295895	0	8.5359e-05	0	0	0	0	0.000344051	0	8.75638e-05	0.000102755	0	0.000146279	0	3.42307e-05	0.000769288	5.21872e-05	4.83752e-05	0	0	0	0	0	0	7.135e-05	0.00 ± 0.00
	Euryarchaeota_Unclassified	DNA	0.01066	0	0	0.00117	0	0.00804	0.02277	0	0	0.01451	0.03872	0.07231	0	0	0.12397	0	0.05562	0	0.04377	0	0.0085	0.0129	0.01793	0.09509	0	0.00621	0.04258	0.08291	0.03657	0.02331	0.01144	0.00326	0.22527	0.13329	0.03 ± 0.05
		cDNA	0	0	0	0	0	0	0	0	0	0	0	0	0	0	0	0	0	0	0	0	0	0	0	0	0.000307715	0	0	4.60961e-05	8.09743e-05	0	0	0	0	2.37833e-05	0.00 ± 0.00
	Firmicutes_Unclassified	DNA	0.34511	0.99566	0.08941	1.00775	0.28788	0.15419	0.004	0.0403	0.10482	1.318	0.28608	0.34977	0.31867	0.86157	0.34344	0.06493	0.30161	0.04289	0.15915	0.08902	0.02332	0.78613	0.16062	0.5616	0.19644	1.35284	0.38759	0.16591	0.08722	4.35	0.06363	0.43235	0.36382	0.42578	0.49 ± 0.77
		cDNA	0.00327823	0.000818853	0.000350039	0.00453988	0.00512814	0.0025615	0.0142295	0.00291074	0.0018017	0.000739737	0.00160659	0.00495082	0.00455303	0.0071893	0.00113873	0.000584296	0.00150522	0.00115318	0.000963201	0.00143857	0.000554019	0.00165783	0.00335532	0.000889997	0.00523116	0.00279201	0.000967503	0.000921923	0.00194338	0.0091136	0.00101859	0.0034427	0	0.0021405	0.00 ± 0.00
	Flavobacteriia	DNA	1.76982	3.31186	1.6273	1.5752	1.66243	1.0068	1.05113	0.82358	2.82819	2.51522	1.31811	1.12427	0.76076	2.03905	0.71166	2.22973	1.82316	1.76662	0.95271	2.9826	1.16621	0.7656	1.56535	0.72192	2.00497	1.12064	0.87334	0.81539	0.98806	1.52604	1.69141	0.51282	0.52656	0.74509	1.44 ± 0.72
		cDNA	0.000385675	0	0.00147016	0.00288902	0.00256407	0.00124517	0	0.000485124	0	0.000665764	0.00232063	0.000170718	0.00138571	0.00179732	0.000797111	0.00233719	0.00060209	0.00461271	0.000350255	0.000513773	0.000877197	0.000975196	0	0.000325191	0.0223093	0.0012264	0.000387001	0.000368769	0.00186241	0.00101262	0.000636617	0	0	0.0008562	0.00 ± 0.00
	Gammaproteobacteria	DNA	10.4968	9.67545	10.5097	7.59568	9.21733	8.42065	6.61024	7.16148	11.8502	9.45194	8.7325	7.43718	9.5676	12.311	8.49102	7.13359	7.81978	7.50144	9.22289	8.12234	8.3688	8.9019	9.97161	6.84513	6.55651	8.64635	9.57457	9.27568	7.27349	8.18276	7.34031	11.4541	8.34838	8.28319	8.72 ± 1.46
		cDNA	1.22119	0.994088	1.50062	1.27096	1.67562	1.14364	1.22373	1.51747	1.59451	1.68068	1.54197	1.20134	1.70679	1.19297	1.02406	2.45706	1.29209	1.66173	0.967492	5.13897	2.12965	1.59771	1.21706	1.35642	1.01977	1.0899	1.23139	1.10193	0.92497	0.972117	3.09345	3.20859	1.85977	0.950454	1.58 ± 0.84
	Gemmatimonadetes	DNA	0.63294	0.48813	0.33795	0.58992	0.53381	0.94541	0.34156	0.41364	0.49188	0.70846	0.80855	0.70167	0.61387	0.85311	0.77187	0.33865	0.30644	0.3542	0.45582	0.54743	0.05999	0.79819	0.69398	0.85828	0.43479	0.67258	0.70517	0.75108	0.89187	0.96379	0.48419	0.54687	1.00169	0.78058	0.61 ± 0.22
		cDNA	0.150799	0.122009	0.191261	0.260424	0.22692	0.352028	0.189726	0.25566	0.129723	0.225176	0.291685	0.202813	0.231809	0.347333	0.143708	0.174315	0.207979	0.155679	0.155863	0.181362	0.0541553	0.202743	0.185762	0.183853	0.390337	0.187743	0.152237	0.171247	0.124781	0.325052	0.0784313	0.117052	0.135093	0.176139	0.20 ± 0.08
	Gemmatimonadetes_Unclassified	DNA	0.221	0.19011	0.11132	0.21358	0.17875	0.28521	0.10663	0.14362	0.14638	0.24886	0.24635	0.2842	0.19084	0.23782	0.29091	0.10666	0.10812	0.13803	0.15317	0.18604	0.01909	0.20468	0.22123	0.30425	0.14962	0.23152	0.20237	0.20928	0.24488	0.40101	0.11408	0.15522	0.3361	0.30802	0.20 ± 0.08
		cDNA	2.22544	2.7579	2.46595	3.50912	3.11406	4.79704	3.66172	3.5773	2.66112	3.34494	4.24836	3.38286	3.03073	4.50005	3.32817	2.20397	2.26923	3.25311	2.23279	4.08892	0.811915	3.33971	3.62496	3.72125	3.97429	2.69208	3.41132	3.25582	2.68519	4.97476	1.16208	2.854	1.95884	3.44454	3.13 ± 0.92
	Holophagae	DNA	0	0.17397	0.86657	0	0	0.11589	0.13097	0.16997	0.05685	0	0.02025	0	0	0.76814	0.8193	0	0.31025	0.74796	0.10753	0	0.10068	0.0505	0.49961	0.5022	0	0.08832	1.38477	0.17696	0.25655	0.31454	0	0	0	0.24073	0.23 ± 0.33
		cDNA	0	0	0	0	0	0	0	0	0	0	0	0	0	0	0	0	0	0	0	0	0	0	0	0	0.000153858	2.60936e-05	0	0	0	0	0	0	0	0	0.00 ± 0.00
	Hydrogenophilalia	DNA	0.21265	0.15361	0.3228	0.02778	0.18231	0.17306	0.16574	0	0	0	0.48059	0.18961	0	0	0	0	0.14232	0	0.08301	0	0.008	0	0.22747	0.03103	0.06754	0.12635	0.23719	0.16402	0.01428	0.09364	0.00916	0.19856	0	0.03383	0.10 ± 0.11
		cDNA	0	0	0	0	0	0	0	0	0	0	0	0	0	0	0	0	0	0	0	0	0	0	0	0	0.00061543	0	0	0	0	0	0	0	0	7.135e-05	0.00 ± 0.00
	Ignavibacteria	DNA	0.05639	0.2607	0.48105	0.03816	0.03345	0.03121	0.83546	0.1105	0.34187	0.101	0.02701	0.02415	0.13969	0.12048	0.01823	1.18059	0.02225	0.20436	0.04299	0.1792	1.34682	0.07866	0.05197	0.03069	0.38663	0.04112	0.04083	0.07924	0.10553	0.02271	0.15111	0.10058	0.04192	0.04392	0.20 ± 0.32
		cDNA	0.0411226	0.163771	0.116983	0.0637647	0.0615377	0.10157	0.0996063	0.0674322	0.196386	0.152386	0.101037	0.0346558	0.195186	0.078633	0.0586446	0.491783	0.0507906	0.0507398	0.0300344	0.132451	0.411451	0.0542697	0.0628359	0.0377051	0.0169243	0.0388273	0.0371038	0.0506136	0.0248591	0.0493653	0.170741	0.192791	0.157608	0.0461872	0.11 ± 0.10
	Ignavibacteriae_Unclassified	DNA	0	0.18459	0.01169	0.05063	0	0.00606	0.40406	0.16323	0.11718	0.1515	0.03564	0	0.16146	0.05634	0	0.58076	0.02805	0.08651	0.02687	0.15913	0.12943	0.08463	0.02575	0.01988	0.17565	0.0199	0.00658	0.00396	0.04057	0.01781	0.01634	0.00804	0	0.00915	0.08 ± 0.12
		cDNA	0.0350964	0.0597763	0.128744	0.232359	0.0602556	0.039383	0.0996063	0.0485124	0.0900852	0.0713847	0.0781873	0.069653	0.108283	0.0399905	0.0408804	0.0479123	0.0510056	0.0634247	0.0375649	0.0243529	0.0383658	0.0669472	0.100965	0.0591677	0.00553887	0.0983729	0.0541802	0.0407029	0.0306893	0.0663268	0.0579322	0.0240989	0.054037	0.0358177	0.06 ± 0.04
	Ktedonobacteria	DNA	0.33613	0.37141	0.33277	0.3609	0.19486	0.37697	0.35441	0.07158	0.13589	0.19165	0.65968	0.34605	0.66809	0.6498	0.56536	0.85437	0.64325	0.80656	0.4632	0.91689	0.06329	0.35451	0.25356	0.65966	0.40765	0.22462	0.42042	0.46282	0.7233	0.29515	0.1206	0.21064	0.45456	0.60463	0.43 ± 0.23
		cDNA	0.000144628	0	0.000560062	0.000206358	0.00256407	7.11527e-05	0	0.000485124	0	0.000147947	0.00053553	0	0.000197958	0	0.000227746	0.000292148	0.000344051	0	0	0.000102755	0	9.75196e-05	0	1.71153e-05	0.0112316	0.00028703	0.000145126	0.000230481	0.000323897	0	0	0	0	0.000118917	0.00 ± 0.00
	Lentisphaerae_Unclassified	DNA	0.0128	0.37736	0.06314	0.01415	0.00814	0.03105	0.09347	0.01	0.12327	0	0.02611	0.05201	0	0.01267	0.01685	0.11508	0.04673	0.06963	0.0547	0.01341	0.33503	0	0.0863	0.03104	0.13918	0.11263	0.03048	0.03369	0.13625	0.0527	0.01479	0.03616	0.08477	0.04429	0.07 ± 0.08
		cDNA	4.82093e-05	0	0	0	0	0	0	0	0	0	0	0	0	0	0	0	0	0	0	0	0	0	0	0	0	0	0	0	8.09743e-05	0	0	0	0	2.37833e-05	0.00 ± 0.00
	Leotiomycetes	DNA	0.16309	0	0	0.04847	0.01175	0.11355	0.05491	0.2271	0.01288	0.10798	0.25815	0.05794	0	0	0.94397	0.19343	0.06026	0.61523	0.7996	0.13616	0.10276	0.27976	0.10938	0.06764	0	0.06738	0.08999	0.47996	0.14331	0.19089	0.00269	0.03608	0.11293	0.20139	0.17 ± 0.22
		cDNA	0.00371212	0	0.00231025	0.000619075	0.00512814	0.000462493	0	0.00388099	0	0.000517816	0.00071404	0.000512154	0	0	0.000910984	0.000779062	0.000903135	0.00230635	0.0028896	0.000102755	0.0018929	0.00151155	0.000305029	0.00147192	0.000153858	0.000495778	0.000387001	0.00129069	0.000323897	0.000506311	0.000763941	0.0034427	0	0.000689717	0.00 ± 0.00
	Methanobacteria	DNA	0	0.00591	0.00614	0.00253	0.00108	0	0.12716	0.32019	0.00069	0.11376	0.00138	0.0012	0.04817	0.01569	0.00525	0.30555	0.01118	0.13751	0.01172	0.39654	0.54265	0.1578	0.00626	0.0021	0.03778	0.00104	0.00143	0.01455	0.03067	0.00202	0.01553	0.07705	0	0.00109	0.07 ± 0.13
		cDNA	0.00298898	0.377491	0.0045505	0.00453988	0.0115383	0.00672393	0.0379453	0.0242562	0.0756716	0.0751573	0.0183865	0.0227909	0.0209835	0.0265105	0.0222052	0.133609	0.00434365	0.0242167	0.00656728	0.161119	0.715839	0.0628514	0.00305029	0.00025673	0.00630816	0.000991557	0.00343464	0.00995677	0.0034819	0.0151893	0.0197351	0.213447	0.184626	0.0121533	0.07 ± 0.14
	Methanomicrobia	DNA	0.89761	0.29386	0.05242	0.5017	0.09077	0.09741	3.17953	1.7323	0.21541	0.04154	0.70447	0.47703	0.68237	0.38543	0.10536	1.0815	0.51248	1.56598	0.16846	0.30205	4.69157	0.31497	0.46154	0.01986	1.26994	0.11377	0.03584	0.14731	0.20989	0.40214	0.09338	0.02668	0.1768	0.11696	0.62 ± 0.96
		cDNA	0.0157645	2.6105	0.0136515	0.0270329	0.0602556	0.0320899	0.379453	0.112549	0.567537	0.0216003	0.0883624	0.0311561	0.0251406	0.142438	0.048396	1.97979	0.0145792	0.0772628	0.0373022	0.484591	4.0659	0.0241849	0.0381286	0.000701728	0.0186168	0.0036531	0.0075949	0.0423163	0.00542528	0.0587321	0.350776	1.02937	1.32391	0.0510153	0.41 ± 0.88
	Negativicutes	DNA	0.16329	0	0	0.1188	0.4252	0.27448	0	0	0	0.15967	0.22648	0.04906	0.25175	0	0	2.97671	0.00589	0	0.18857	0.18353	0.15069	0.38625	0.11721	0.20225	0	0	0.06214	0.10024	0.03352	0.05134	0.73781	0	0.09736	0.15908	0.21 ± 0.51
		cDNA	0	0	0	0	0	0	0	0	0	0	0	0	0	0	0	0	0	0	0	0	0	4.87598e-05	0	3.42307e-05	0.000153858	2.60936e-05	0	4.60961e-05	0.000242923	0	0	0	0	4.75667e-05	0.00 ± 0.00
	Nitriliruptoria	DNA	0.25601	0.09035	0.04315	0.36456	0.15945	0.24862	0.05382	0.09353	0.12509	0.02855	0.40645	0.20772	0.1703	0.23112	0.14324	0.11406	0.48563	0.55752	0.25507	0.24374	0.05283	0.26981	0.35848	0.21534	0.16285	0.18225	0.09449	0.15415	0.16849	0.16708	0.14175	0.11783	0.23685	0.30435	0.20 ± 0.12
		cDNA	0	0	7.00077e-05	0.000619075	0.00128203	0.000284611	0	0	0	0	0.00017851	0	0.000989789	0	0.000113873	0	4.30064e-05	0.00230635	0	0.000411019	0	4.87598e-05	0	8.55766e-05	0.0207708	2.60936e-05	9.67503e-05	4.60961e-05	8.09743e-05	0	0	0	0	0.000118917	0.00 ± 0.00
	Nitrososphaeria	DNA	0.06494	0	0	0	0	0.01511	0.18038	0.3923	0.00702	0.31914	0	0.01025	0.34391	0	0.02329	0.03341	0.0813	0.67753	0.24035	0.15561	0.03264	0.0999	0.03775	0.00975	0.63395	0.28314	0.29202	0.01054	1.08065	0	0.03128	0.03907	0.14568	0.08173	0.16 ± 0.24
		cDNA	0.000289256	0	0	0	0	0	0	0	0	0	0	8.5359e-05	0	0	0	0	4.30064e-05	0	8.75638e-05	0	4.61682e-05	0	0	1.71153e-05	0.001077	0.000130468	0	0	8.09743e-05	0	0	0	0	4.75667e-05	0.00 ± 0.00
	Nitrospira	DNA	0.71688	0.14136	0.18427	0.42896	0.57763	0.53891	0.20817	0.28997	0.18171	0.58677	1.36859	0.30871	0.33002	0.47623	0.47424	0.09688	0.5046	0.25458	0.32144	0.17953	0.06519	0.26311	0.47525	0.25753	0.29838	0.49402	0.39667	0.42005	0.41359	0.46574	0.19803	0.33072	0.34627	0.33647	0.38 ± 0.23
		cDNA	0.150076	0.106451	0.129654	0.153531	0.194869	0.222957	0.113836	0.217821	0.122516	0.164148	0.238668	0.239176	0.127089	0.16805	0.127196	0.085502	0.202259	0.202959	0.131521	0.105837	0.134673	0.172463	0.145194	0.134835	0.608506	0.145133	0.145416	0.192129	0.127211	0.16683	0.0416348	0.144593	0.171117	0.149716	0.17 ± 0.09
	Nitrospirae_Unclassified	DNA	0.08693	0.04607	0.02463	0.0452	0.06818	0.11642	0.02538	0.13193	0.04535	0.05212	0.07384	0.04791	0.0839	0.08722	0.05647	0.10805	0.07821	0.09317	0.14454	0.0425	0.06997	0.06445	0.05517	0.05047	0.16587	0.05264	0.05554	0.07766	0.0611	0.06852	0.02003	0.03619	0.03434	0.0501	0.07 ± 0.03
		cDNA	9.64187e-05	0.000818853	0.000140015	0	0.00256407	0.000249034	0	0.000485124	0	0.000517816	0.00053553	0.000341436	0.000395916	0.000898662	0.000227746	0.000779062	0.000129019	0.00115318	0.000175128	0.000616528	0.00383196	0.000195039	0	6.84613e-05	0.0115393	5.21872e-05	9.67503e-05	9.21923e-05	8.09743e-05	0.000253156	0	0	0	4.75667e-05	0.00 ± 0.00
	Oligoflexia	DNA	0.14375	0.14047	0.01155	0.4665	0.07306	0.09566	0.12351	0.31796	0.14514	0.10263	0	0.32214	0	0	0.13749	0	0.35151	0.42659	0.01646	0	0.02958	0	0.22908	0.90734	0	0	0.00777	0.06048	0.05806	0.15142	0	0	0.26303	0.19962	0.14 ± 0.19
		cDNA	0	0	0	0	0	0	0	0	0	0	0	0	0	0	0	0	0	0	0	0	0	0	0	0	0.000769288	0	0	0	0	0	0	0	0	0	0.00 ± 0.00
	Opitutae	DNA	0.76288	0.82046	0.72469	1.55171	0.53283	0.65347	1.14833	1.11041	0.53243	0.86926	0.71889	0.63961	1.03356	0.73719	0.73477	0.52878	0.85684	0.52839	0.65617	0.64814	2.2188	0.57796	0.66331	0.67789	1.01322	0.97934	1.05993	0.88964	0.71066	1.29928	0.84937	1.12408	0.68046	0.54766	0.86 ± 0.34
		cDNA	0.000144628	0	0.00105012	0.000619075	0.00256407	0.000213458	0	0	0	0.000887685	0.00071404	0.000170718	0.000791831	0	0.000227746	0.000486914	0.000387058	0.00115318	8.75638e-05	0.000308264	0.000369346	0.000146279	0.000915086	0.000273845	0.014001	0.00028703	0.000387001	0.000230481	0.000242923	0	0.000127323	0	0	0.00035675	0.00 ± 0.00
	Phycisphaerae	DNA	0.10625	0.2358	0.06636	0.06178	0.05265	0.07359	0.03116	0.00533	0.04571	0.03736	0.05543	0.49501	0.01784	0.08481	0.27648	0.01005	0.11355	0.02311	0.06559	0.05903	0.11053	0.03877	0.03489	0.38222	0.0308	0.04095	0.03585	0.05939	0.08253	0.11694	0.05143	0.07417	0.36612	0.50556	0.11 ± 0.13
		cDNA	0.0576102	0.179329	0.228715	0.210692	0.106409	0.15184	0.156524	0.0790752	0.151343	0.271927	0.200467	0.0762256	0.0932382	0.0826769	0.187663	0.213171	0.252835	0.110705	0.100173	0.127416	0.0995387	0.243507	0.143058	0.236226	0.0346179	0.20901	0.176618	0.205312	0.176119	0.252902	0.0371785	0.103281	0.0945648	0.1857	0.15 ± 0.07
	Planctomycetes_Unclassified	DNA	0.11231	0.05218	0.09314	0.0852	0.0944	0.1028	0.06069	0.12785	0.04754	0.05	0.10817	0.14923	0.08511	0.0988	0.15164	0.0583	0.11204	0.12687	0.10863	0.06763	0.05096	0.10079	0.09906	0.17816	0.09533	0.10424	0.09281	0.16317	0.10942	0.07661	0.06274	0.07751	0.15981	0.17493	0.10 ± 0.04
		cDNA	0.748354	0.990812	1.10892	1.13476	0.805118	1.17327	1.06721	0.656372	0.787345	0.949231	1.63319	0.672629	0.896353	0.882936	1.41681	0.784028	1.23467	0.815296	0.794991	0.599882	0.730335	1.09773	0.95413	1.1106	0.250942	1.30074	1.09231	2.01661	1.10287	0.956675	0.274891	0.722966	0.675463	1.31462	0.96 ± 0.35
	Planctomycetia	DNA	2.05259	1.53843	1.65415	2.20046	2.13369	1.61089	1.4493	2.07785	1.21959	1.15817	2.5671	2.92931	1.3617	3.36566	4.06589	1.16348	2.71292	2.82221	2.46683	1.34714	0.79441	2.34368	2.47511	2.79024	2.47836	2.11841	2.21584	3.4611	2.38727	3.22721	1.24525	2.33554	3.62485	3.52213	2.26 ± 0.82
		cDNA	0.095117	0.16459	0.155067	0.128149	0.116665	0.172794	0.132808	0.0989652	0.142335	0.141364	0.160302	0.0963704	0.109669	0.136597	0.172973	0.131077	0.156457	0.129156	0.103588	0.101008	0.171654	0.144232	0.123537	0.167046	0.0424647	0.150482	0.144545	0.304096	0.174581	0.116198	0.0483829	0.120494	0.108074	0.196593	0.14 ± 0.05
	Proteobacteria_Unclassified	DNA	0.14477	0.14044	0.15452	0.14409	0.12183	0.13082	0.13264	0.13899	0.16635	0.14404	0.14031	0.16572	0.15154	0.15343	0.16124	0.11452	0.22166	0.12439	0.13934	0.15177	0.13287	0.15616	0.14863	0.16211	0.13712	0.15885	0.22059	0.13794	0.17104	0.1695	0.11066	0.18342	0.13429	0.16852	0.15 ± 0.02
		cDNA	0.217665	0.124466	0.208623	0.202025	0.187177	0.206307	0.194469	0.238196	0.14774	0.146394	0.193505	0.247371	0.191425	0.152773	0.16819	0.198661	0.197701	0.184508	0.205862	0.273019	0.343122	0.190505	0.201929	0.196518	0.195861	0.177958	0.164282	0.252422	0.149722	0.171133	0.133817	0.206562	0.256676	0.201754	0.20 ± 0.04
	Rubrobacteria	DNA	0.31164	0.15502	0.21313	0.18519	0.1809	0.31784	0.17826	0.21075	0.18492	0.13645	0.23689	0.55749	0.20587	0.34961	0.44394	0.20675	0.2811	0.23619	0.35676	0.23759	0.09477	0.26801	0.23157	0.435	0.35828	0.23492	0.27589	0.44943	0.4186	0.18886	0.20289	0.52124	0.4723	0.49295	0.29 ± 0.12
		cDNA	0.207879	0.302976	0.148696	0.25898	0.208972	0.347794	0.260874	0.1761	0.351332	0.285613	0.304716	0.294489	0.128277	0.258815	0.283658	0.163311	0.218086	0.245627	0.299293	0.314635	0.138089	0.213763	0.26446	0.225837	0.562042	0.158179	0.227557	0.233984	0.309484	0.295939	0.0737203	0.185906	0.180123	0.438898	0.25 ± 0.09
	Saprospiria	DNA	0	0	4.63737	0	1.35746	0	2.81588	0	0	1.94974	0.86967	0	0.94676	0	0	0	0	0	0	0	0	1.18407	0	0	0	0.11765	0	0	0.20551	0	0	0	0	0	0.41 ± 0.99
		cDNA	0	0	0	0	0	0	0	0	0	0	0	0	0	0	0	0	0	0	0	0	0	0	0	0	0.000153858	0	0	0	0	0	0	0	0	0	0.00 ± 0.00
	Spartobacteria	DNA	0.39451	0.18789	0.41933	0.61008	0.29074	0.41864	0.24755	0.27699	0.16785	0.34944	0.34166	0.28902	0.38028	0.2879	0.34444	0.16845	0.53992	0.82314	0.5724	0.31278	0.58287	0.47054	0.51946	0.25082	0.5215	0.56759	0.58069	0.53322	0.54157	0.37426	0.09967	0.32792	0.29405	0.31721	0.39 ± 0.16
		cDNA	0.185124	0.0433992	0.0665773	0.21193	0.102563	0.106195	0.147038	0.134379	0.0504477	0.0743436	0.106927	0.139647	0.116399	0.0970555	0.0840383	0.0409008	0.128245	0.1453	0.140102	0.0327787	0.0350879	0.233706	0.125672	0.163948	0.197245	0.129163	0.113246	0.0861998	0.11053	0.101009	0.0203718	0.0550831	0.0990679	0.0624313	0.11 ± 0.05
	Sphingobacteriia	DNA	0.56409	2.30831	2.30213	0.87996	0.66378	0.43624	0.36117	0.72967	2.01342	1.0118	0.78052	0.57417	0.40333	0.59097	0.40957	1.14179	1.32033	0.44687	0.59019	0.56541	0.17438	0.55461	1.1612	0.53015	0.3639	0.92435	0.78365	1.24619	0.78767	0.83701	0.36682	1.31371	0.81447	0.80318	0.85 ± 0.52
		cDNA	0.000241047	0	0.00126014	0.000619075	0.00128203	0.000533645	0	0.000970247	0.0018017	0.000739737	0.00124957	0.000597513	0.000593874	0.000449331	0.000113873	0.00175289	0.00060209	0.00230635	0.000350255	0.000308264	0.000369346	0.000243799	0	0.000718844	0.0278482	0.000678433	0.000483752	0.000875827	0.000890718	0.000506311	0.00038197	0	0.00450308	0.000261617	0.00 ± 0.00
	Spirochaetes_Unclassified	DNA	0	0.03614	0.01098	0.02983	0.02697	0.00269	0.13503	0.08987	0.0034	0.00247	0	0	0.26052	0.00646	0.19266	0.30261	0.00458	0.01969	0.03408	0	0.27925	0.06545	0	0	0.00995	0.08291	0.00447	0.02653	0.00187	0.01093	0.08132	0.00517	0.03975	0.03237	0.05 ± 0.08
		cDNA	0	0	0	0	0	3.55764e-05	0	0	0	0	0	0	0	0	0	0	0	0	0	0	0	0	0	0	0.000307715	0	0	0	0	0	0	0	0	2.37833e-05	0.00 ± 0.00
	Spirochaetia	DNA	0.24404	0.39723	0.34471	0.09329	0.0387	0.0592	0.23985	0.27834	0.2728	0.14676	0.51284	0.18422	0.10145	0.11054	0.09224	0.57191	0.12469	0.9005	0.19692	0.15001	0.35241	0.12559	0.23888	0.20379	0.09856	0.09531	0.53162	0.27116	0.1499	0.18099	0.18001	0.1781	0.34965	0.18274	0.24 ± 0.18
		cDNA	0.0353857	0.083523	0.0792487	0.0654156	0.0653838	0.0828217	0.0758905	0.0708281	0.113507	0.171397	0.0876484	0.0339729	0.441644	0.0750383	0.0480544	0.562191	0.0479522	0.058812	0.0218909	0.115599	0.282919	0.053587	0.0536851	0.0289934	0.0178475	0.0313384	0.031202	0.0413482	0.0204055	0.038986	0.115992	0.137708	0.0900617	0.0397657	0.10 ± 0.12
	Tepidiformia	DNA	0.10064	0.14238	0	0	0	0	0	0.08676	0	0.13717	0.02383	0.02063	0.01861	0	0.0471	0	0.02297	0	0.07308	0	0.00467	0	0.2165	0.56571	0	0	0.06941	0.02256	0.00312	0.01274	0	0	0.01247	0.05964	0.05 ± 0.10
		cDNA	0	0	0	0	0	0	0	0	0	7.39737e-05	0	0	0	0	0	0	0	0	0	0	0	0	0	0	0.000461573	0	4.83752e-05	4.60961e-05	0	0	0	0	0	0	0.00 ± 0.00
	Thaumarchaeota_Unclassified	DNA	0.07636	0.00867	0.04602	0.00693	0.00977	0.01317	0.13281	0.08002	0.01764	0.01139	0.01204	0.01893	0.102	0.03458	0.02097	0.14809	0.02828	0.05647	0.13751	0.12796	0.00672	0.16777	0.02121	0.02834	0.07626	0.106	0.14133	0.03257	0.50503	0.00707	0.0044	0.09076	0.04898	0.02621	0.07 ± 0.09
		cDNA	0.042376	0.00982624	0.0112712	0.0445734	0.103845	0.0685556	0.0237158	0.0106727	0.0108102	0.00754532	0.0119602	0.00648729	0.0259325	0.0211186	0.0158284	0.0149969	0.0685092	0.139534	0.0530636	0.0140774	0.0105264	0.0100445	0.0253174	0.00891709	0.0384644	0.0556837	0.266402	0.0328205	0.318877	0.0101262	0.0100586	0.0034427	0.0225154	0.034034	0.05 ± 0.07
	Thermoanaerobaculia	DNA	0	0.34661	0	0.04352	0	0.11087	0	0	0	0	0.1916	0	0.02316	0	0.03248	0.03411	0.00604	0	0.03156	0	0.04443	0	0	0.01114	0	0.02433	0.00648	0.02816	0.00475	0.19383	0	0	0.44651	0.18698	0.05 ± 0.10
		cDNA	0	0	0	0	0	0	0	0	0	0	0	0	0	0	0	0	0	0	0	0	0	0	0	0	0	0	0	0	0	0	0	0	0	2.37833e-05	0.00 ± 0.00
	Thermoflexia	DNA	0.08971	0.01207	0.19478	0.0046	0.0404	0.11022	0.04158	0.30686	0	0	0.03951	0.07669	0.37339	0	0.00576	0.06047	0.0531	0.12557	0.12036	0	0.02031	0.44148	0.03745	0.29938	0.38272	0.19337	0.28524	0.17688	0.33405	0.03539	0.00916	0	0.05841	0.13212	0.12 ± 0.13
		cDNA	0	0	0.000140015	0	0	0	0	0	0	0	0	0	0	0	0.000113873	0	0	0	0	0	0	0	0	1.71153e-05	0	0	4.83752e-05	4.60961e-05	0.000404872	0	0	0	0	2.37833e-05	0.00 ± 0.00
	Thermoleophilia	DNA	0.62168	0.23323	0.33464	0.40096	0.42243	0.62838	0.47277	0.59742	0.25218	0.36199	0.52387	0.69447	0.62963	0.6438	0.83475	0.37235	0.45193	0.80068	0.96313	0.3963	0.12802	0.68147	0.49941	0.70655	0.83026	0.63393	0.54512	0.83951	0.92649	0.39499	0.88026	0.50718	0.69956	0.70612	0.58 ± 0.21
		cDNA	0.715234	0.583842	0.90555	0.424273	0.739734	0.839211	0.815823	0.502588	0.524296	0.475577	0.55588	0.615183	0.585361	0.556272	0.821025	0.438904	0.794931	0.901784	1.25742	0.3954	0.387998	0.809169	1.06364	0.998251	1.41303	0.833612	1.08336	1.44438	1.73002	0.716937	0.426279	0.461321	0.549376	1.72065	0.80 ± 0.36
	Thermomicrobia	DNA	0.55451	0.13375	0.2099	0.17632	0.45958	0.18677	0.28506	0.54776	0.2322	0.26225	0.3548	0.87342	0.43891	0.29331	0.18811	0.14859	0.22942	0.57475	0.47174	0.13888	0.12225	0.04884	0.2433	0.12629	0.26677	0.23004	0.17026	0.32348	0.51447	0.23262	0.26223	0.11798	0.60153	0.39876	0.31 ± 0.18
		cDNA	0.181267	0.266946	0.244047	0.282298	0.224356	0.333208	0.308305	0.252749	0.290074	0.277549	0.325959	0.305244	0.373349	0.422821	0.313834	0.267218	0.278209	0.253699	0.168298	0.506991	0.372116	0.266765	0.206809	0.179745	0.0793905	0.258875	0.17744	0.191161	0.171261	0.295686	0.217596	0.323613	0.274688	0.219853	0.27 ± 0.08
	Thermoplasmata	DNA	0.00197	0.02632	0	0.00588	0	0.0338	0.77244	0.2142	0	0	0.03044	0.0834	0.0582	0.04486	0.33634	0.0545	0.00027	0.04425	0.0521	0.06812	0.59969	0.01573	0	0.14327	0.01986	0.00911	0.00596	0.05645	0.03994	0.04057	0	0	0.11564	0.2088	0.09 ± 0.17
		cDNA	0	0.000818853	0	0	0	0	0	0	0	7.39737e-05	0	0	0	0	0	0	0	0	8.75638e-05	0	0.000323178	0	0	0	0.00061543	0	4.83752e-05	4.60961e-05	8.09743e-05	0	0	0	0	0.0001427	0.00 ± 0.00
	Unclassified	DNA	0.15386	0.10655	0.08525	0.15157	0.12795	0.13146	0.06265	0.08957	0.08228	0.1445	0.15903	0.11114	0.11619	0.19908	0.10794	0.06911	0.12726	0.10583	0.09745	0.08039	0.03174	0.09274	0.11517	0.09361	0.07432	0.15552	0.20936	0.08925	0.10011	0.25022	0.07076	0.18217	0.11307	0.09965	0.12 ± 0.05
		cDNA	0.913133	0.546994	2.32468	0.910453	0.725632	0.897556	1.02452	0.919795	0.672036	0.899151	0.683157	0.566016	1.36828	0.701855	0.929887	0.595885	1.07645	0.815296	0.997264	0.96127	1.77078	0.98529	1.70694	1.97405	0.356488	1.49989	0.963537	2.09654	0.746341	0.862754	3.49236	1.00182	1.44549	1.87413	1.16 ± 0.63
	Verrucomicrobia_Unclassified	DNA	0.24935	0.1035	0.15086	0.27001	0.18452	0.18623	0.10835	0.21001	0.10241	0.15501	0.15487	0.19275	0.14665	0.1478	0.18499	0.09139	0.28392	0.22937	0.30673	0.11688	0.04488	0.221	0.22946	0.21594	0.21859	0.36957	0.30113	0.20497	0.22315	0.21348	0.0599	0.20043	0.18148	0.19418	0.19 ± 0.07
		cDNA	11.6928	4.14831	7.4778	14.7637	10.5601	8.69102	10.2073	9.01942	5.25197	8.32848	9.40337	9.06334	9.82584	6.80467	7.30883	4.10088	13.682	11.0151	9.70776	3.50568	3.84937	14.2807	10.0644	12.8521	14.8857	15.2042	14.4061	8.6433	7.48478	7.76327	2.06162	5.32585	7.35804	5.35606	8.94 ± 3.60
	Verrucomicrobiae	DNA	0.7428	1.15968	0.89353	1.6326	1.15703	0.97466	0.86747	1.39731	0.8145	1.16968	1.11329	0.9044	1.34937	0.66478	1.66059	0.66523	1.32718	1.44024	1.56882	0.84755	1.12984	1.10296	1.11248	0.91819	1.91039	2.95121	2.97817	1.83017	1.44937	1.86141	0.56942	1.81223	1.32397	1.14571	1.31 ± 0.56
		cDNA	0.000819559	0.00163771	0.00161018	0.00103179	0.00256407	0.00145863	0	0	0	0.00251511	0.00142808	0.000597513	0.000791831	0.00134799	0.000113873	0.00146074	0.000946141	0.00345953	0.000175128	0.000616528	0.000600187	0.000682637	0.000610057	0.000376537	0.0638509	0.000756714	0.00111263	0.000875827	0.000971692	0.000253156	0	0	0	0.000761067	0.00 ± 0.01
	Vicinamibacteria	DNA	0.2605	0.11379	0.10225	0.30817	0.23015	0.39103	0.07445	0.19797	0.15356	0.16449	0.31807	0.29235	0.1707	0.23529	0.27262	0.06159	0.15053	0.18023	0.14094	0.08296	0.03569	0.09597	0.15875	0.19299	0.09004	0.21879	0.18681	0.16633	0.1123	0.21288	0.06215	0.15192	0.21507	0.24655	0.18 ± 0.08
		cDNA	0.000289256	0	0.000840093	0.00123815	0.00256407	0.00078268	0	0.000970247	0	0.00059179	0.00160659	0.000512154	0.00217754	0.00224666	0.000455492	0.000584296	0.000645096	0.00807223	0.000437819	0.0011303	0	0.000341319	0.000610057	0.000564806	0.0818522	0.000913276	0.00111263	0.000691442	0.000809743	0.00126578	0	0	0	0.0007135	0.00 ± 0.01
	Viruses_Unclassified	DNA	0.05433	0	0	0.03701	0.70936	0.4272	0	0	0	0	0.41505	0	0	0.14829	0	0	0.02018	0	0	0	0.00286	0	0	0	0	0	0.00283	0	0	0	1.27878	0	0.00201	0	0.09 ± 0.26
		cDNA	0	0	0	0	0	0	0	0	0	0	0.00017851	0	0	0	0	0	0	0	0	0	0	0	0	0	0	0	0	0	0	0	0.000509294	0	0	0	0.00 ± 0.00
	Zoopagomycetes	DNA	0.05037	0.39487	0	0.27396	0.32946	0	0	0.16071	0.16463	0	0.015	0.13626	0	0.56204	0	0.0666	0.46042	0	0.09734	0.05442	0.04187	0.04933	0.14465	0.26561	0.46097	0.13858	0.23095	0.38814	0.16346	0.17802	0.17122	0	0.24472	0.20238	0.16 ± 0.16
		cDNA	0	0	0	0	0	0	0	0	0	0	0	0	0	0	0	0	0	0.00115318	0	0	0	0	0	3.42307e-05	0.000923145	0	0	9.21923e-05	0	0	0	0	0	0	0.00 ± 0.00

## Sheet: Table E4
Table E4. Relative abundance taxonomic composition at each sample at order-level for DNA and cDNA datasets.
			Relative abundance (%)
			Sample ID																																		Average ± standard deviation
			1	2	3	4	5	6	7	8	9	10	11	12	13	14	15	16	17	18	19	20	21	22	23	24	25	26	27	28	29	30	31	32	33	34
	Acidiferrobacterales	DNA	0.159	0.34481	0.11263	0.03121	0.12319	0	0.00885	0.45567	0	0.03779	0.08562	0.03895	0.07743	0	0.27873	0	0.23975	0.1331	0.10504	0.4186	0.02191	0	0.18781	0.10492	0	0.12072	0.21213	0.18888	0.03662	0.15583	0.02068	0	0.61636	0.39769	0.14 ± 0.15
		cDNA	0	0	0	0	0	0	0	0	0	0	0	0	0	0	0	0	0	0	0	0	0	0	0	0	0	0	0	0	0	0	0	0	0	0	0.00 ± 0.00
	Acidimicrobiales	DNA	1.70005	0.69984	1.10922	1.36239	1.89616	2.04202	1.27462	1.17595	0.92428	1.02418	1.76307	1.77008	2.10476	2.31001	0.92633	0.50041	1.3771	2.12324	1.62236	0.89173	0.40253	1.06759	1.34196	1.07539	1.06599	1.50755	1.12197	0.92047	1.06173	0.86081	0.86713	0.88078	1.19763	0.97684	1.26 ± 0.47
		cDNA	0.00212121	0.00409427	0.0124614	0.013826	0.0294868	0.034011	0.00474316	0.00630661	0.00540511	0.00798916	0.0146378	0.0085359	0.0148468	0.0121319	0.0129815	0.00418746	0.0108806	0.0369016	0.000963201	0.00441845	0.00535552	0.00902057	0.010371	0.00444999	0.358026	0.00626246	0.00396676	0.00327283	0.00331995	0.00734151	0.00101859	0.00688539	0	0.00604097	0.02 ± 0.06
	Acidimicrobiia_Unclassified	DNA	0.12309	0	0	0.05003	0.09301	0.19102	0.07247	0.15151	0	0	0.27718	0	0.08842	0	0.05801	0	0	0	0.00424	0	0.00558	0	0.07496	0	0	0	0	0.01709	0	0.04047	0.129	0	0.06968	0.02194	0.04 ± 0.07
		cDNA	0	0	0	0	0	0.000106729	0	0.000485124	0	0	0	0	0.000197958	0	0.000113873	0	0	0	0	0	0	0	0	0	0.000769288	0	4.83752e-05	0	0	0	0	0	0	0	0.00 ± 0.00
	Acidithiobacillales	DNA	0.49649	0.16268	0.28009	0.009	0.02778	0.07288	0.34066	0	0.11565	0.07184	0.0125	0.08704	0.17787	0.09524	0.24951	0.44071	0.01311	0	0.18974	0.24003	0.26285	0.39994	0.03991	0.07668	0.45596	0.27009	0.12045	0.31189	0.92889	0.21411	0.81125	0	0.2882	0.1392	0.22 ± 0.22
		cDNA	0	0	0	0	0	3.55764e-05	0	0	0	7.39737e-05	0.00017851	0	0	0	0	0	0	0	0	0	0	0	0	1.71153e-05	0.00061543	0	4.83752e-05	0	0	0	0	0	0	0	0.00 ± 0.00
	Acidobacteria_Unclassified	DNA	0.16806	0.12119	0.13497	0.14322	0.1251	0.15368	0.07191	0.15678	0.12647	0.14143	0.12352	0.1795	0.11042	0.16859	0.18955	0.06283	0.18855	0.17772	0.1983	0.09588	0.02915	0.12035	0.14408	0.18827	0.14626	0.18211	0.20152	0.16287	0.13711	0.23449	0.04855	0.18058	0.18663	0.1964	0.15 ± 0.05
		cDNA	15.8468	12.3794	14.598	17.1178	14.9729	18.0425	18.2706	13.4045	16.1577	11.2859	15.8645	15.3484	15.3095	18.7906	16.1251	10.779	16.8045	15.1147	14.9111	10.9187	7.27985	14.7765	16.9462	15.3358	14.5731	17.701	15.0015	13.8353	12.3929	25.5037	6.27552	11.237	12.2934	15.6971	14.73 ± 3.43
	Acidobacteriales	DNA	1.3013	1.26609	2.27897	1.12436	0.72017	0.7951	0.75027	1.67811	2.68644	0.84518	1.02931	1.53734	0.63228	0.98432	1.44334	0.83867	1.88741	1.42959	1.99712	1.21298	0.41212	1.38027	1.64029	2.16035	1.08864	1.49223	2.16629	1.67491	1.968	1.26554	0.35038	1.29018	1.44866	1.85169	1.37 ± 0.55
		cDNA	0.813292	1.225	1.35633	0.612884	0.846143	0.428339	0.81108	0.835383	1.57829	0.738184	0.443062	0.580442	0.35672	0.346434	0.592254	0.406378	0.992287	0.833747	0.730369	0.608821	0.460159	0.881139	1.01392	1.70696	0.392644	0.894462	1.35789	0.899751	1.00028	0.739467	0.141456	0.633456	0.553879	0.870851	0.78 ± 0.36
	Acidobacteriia_Unclassified	DNA	0.08029	0.14733	0.1586	0.10955	0.08014	0.07076	0.08613	0.14861	0.16911	0.0989	0.11148	0.11941	0.09717	0.09619	0.1441	0.07303	0.14136	0.14461	0.13062	0.12489	0.08075	0.12782	0.14184	0.13068	0.07674	0.15697	0.1404	0.12177	0.16552	0.1486	0.03488	0.12396	0.13614	0.13238	0.12 ± 0.03
		cDNA	0.0648416	0.0974435	0.0866696	0.0860514	0.0512814	0.035861	0.0806337	0.0989652	0.0756716	0.0691655	0.0496258	0.0766524	0.0538445	0.0390918	0.0461186	0.0923188	0.0743581	0.0887946	0.0948315	0.0719283	0.123592	0.091961	0.10188	0.143324	0.0227709	0.0780199	0.0819475	0.0764274	0.0940112	0.0893639	0.0343773	0.079182	0.0900617	0.0755359	0.08 ± 0.03
	Acidothermales	DNA	0.02741	0	0.0383	0.05177	0.00966	0.06924	0.07631	0	0.08594	0.00966	0.03073	0.01692	0.0302	0.03158	0.03609	0.00677	0.05638	0.1584	0.04426	0.13246	0.02523	0.0372	0.01856	0.0642	0.03795	0.05589	0.0422	0.08281	0.06229	0.0636	0.03327	0.06594	0.04092	0.07338	0.05 ± 0.03
		cDNA	0	0	0	0	0	0	0	0	0	0	0	0	0	0	0	0	8.60128e-05	0	0	0	0	0	0	1.71153e-05	0.00061543	2.60936e-05	4.83752e-05	0	0	0	0	0	0	9.51334e-05	0.00 ± 0.00
	Actinobacteria_Unclassified	DNA	0.13346	0.06168	0.0875	0.0903	0.09191	0.13096	0.09295	0.13521	0.07512	0.07656	0.10523	0.14379	0.09933	0.11595	0.15158	0.07329	0.11309	0.13219	0.16273	0.09968	0.03537	0.13279	0.11719	0.15298	0.13419	0.1203	0.16418	0.16022	0.1567	0.08121	0.07626	0.12315	0.14649	0.14748	0.12 ± 0.03
		cDNA	8.59823	8.52918	6.99475	7.79168	8.53194	10.5635	8.64203	6.61951	8.32568	7.58268	8.34212	8.73991	6.85746	8.35037	10.1708	6.03461	9.22479	9.78586	12.0835	8.43893	6.39703	8.28737	9.31954	9.0526	14.2241	7.92035	11.1503	10.0562	12.9063	8.54349	4.99605	8.02493	7.87139	10.5133	8.81 ± 1.90
	Actinomycetales	DNA	0.4309	0.27809	0.26062	0.33314	0.13108	0.29059	0.04188	0.38245	0.29543	0.24102	0.28543	0.3992	0.05173	0.05032	0.16945	0.08785	0.08785	0.51094	0.48769	0.1271	0.0433	0.22226	0.66655	0.4346	0.29306	0.10715	0.29018	0.33744	0.34055	0.18482	0.15735	0.0701	0.29794	0.57464	0.26 ± 0.16
		cDNA	4.82093e-05	0	0.000140015	0	0.00128203	0.000249034	0	0	0	0	0.00035702	8.5359e-05	0	0	0	0	0.000129019	0.00230635	0.000437819	0.000411019	0	9.75196e-05	0.000305029	3.42307e-05	0.015078	2.60936e-05	0.000290251	0.000138288	0.000242923	0	0	0	0	0.000190267	0.00 ± 0.00
	Aeromonadales	DNA	0.06759	0.01995	0.01729	0.01475	0.04491	0.06182	0.04438	0.11657	0	0.18035	0.05539	0.15248	0.11637	0.02927	0.05658	0.01645	0.07126	0.00553	0.07105	0	0.02418	0.13312	0.03726	0.04195	0.07346	0.03702	0.05708	0.07969	0.09107	0.02122	0.02092	0	0.00892	0.05121	0.05 ± 0.04
		cDNA	0	0	0.000210023	0	0.00128203	7.11527e-05	0	0	0	0	0.00017851	8.5359e-05	0.000197958	0.000449331	0	0	0	0	0	0	0.00410897	0	0	1.71153e-05	0.000923145	0	0	4.60961e-05	8.09743e-05	0	0.000127323	0.0034427	0	2.37833e-05	0.00 ± 0.00
	Agaricales	DNA	0	0	0.04315	0.04462	0.1687	0.19218	0.05502	0	0	0	0	0	0.03943	0.97906	0.27107	0.42244	0.16904	0	0.09998	0.03912	0.03056	0.34119	0.186	0.00756	0.48116	0.25058	0.06953	0.26543	0.21	0.11241	0.02585	0.04283	0.2567	0.18347	0.15 ± 0.20
		cDNA	0	0	0	0	0	0	0	0	0	0	0	0	0	0	0	0	0	0	0	0	0	0	0	0	0.00061543	0	0	0	0	0	0	0	0	0	0.00 ± 0.00
	Alphaproteobacteria_Unclassified	DNA	0.34858	0.10656	0.21082	0.25563	0.15045	0.15767	0.21531	0.53897	0.09204	0.23083	0.36501	0.27094	0.24148	0.35926	0.32065	0.15879	0.3375	0.19983	0.58716	0.17482	0.06347	0.34498	0.28761	0.3919	0.18742	0.30232	0.42838	0.48993	0.44843	0.41027	0.09669	0.24	0.81847	0.47159	0.30 ± 0.16
		cDNA	0.634821	0.63543	1.14659	1.05078	0.883322	0.760124	0.981834	0.966851	0.722483	0.676342	1.15942	0.958838	0.871411	0.808796	1.02019	0.457991	0.98188	0.984813	1.11048	0.658452	0.385551	1.1325	0.857436	2.08598	1.53873	1.53832	0.936689	0.924642	0.816383	1.2954	0.379806	0.657555	0.752015	1.20955	0.94 ± 0.34
	Alteromonadales	DNA	0.4429	0.20664	0.16181	0.20707	0.30696	0.19043	0.18328	0.18958	0.27587	0.51438	0.58448	0.26266	0.28889	0.18375	0.27681	0.35858	0.22766	0.22855	0.26052	0.17698	0.10609	0.4937	0.32888	0.42839	0.08856	0.38209	0.26328	0.47826	0.30893	0.35696	1.48195	0.29977	0.43179	0.45825	0.34 ± 0.24
		cDNA	4.82093e-05	0	0	0	0.00128203	0	0	0	0	7.39737e-05	0.00035702	0	0.000395916	0	0	9.73827e-05	4.30064e-05	0	0	0.000308264	9.23365e-05	0.000292559	0	6.84613e-05	0.00876988	5.21872e-05	9.67503e-05	9.21923e-05	0.000161949	0	0.000127323	0	0	0.000237833	0.00 ± 0.00
	Anaerolineae_Unclassified	DNA	0.07616	0.03389	0.0653	0.05352	0.10114	0.05886	0.12845	0.17425	0.03681	0.02379	0.03329	0.01703	0.08031	0.03475	0.01169	0.17294	0.02787	0.15154	0.04555	0.05659	0.55298	0.05897	0.06654	0.01979	0.08878	0.02012	0.02859	0.03751	0.03734	0.02044	0.30514	0.03305	0.00801	0.02428	0.08 ± 0.10
		cDNA	0	0	0.000140015	0	0	0	0	0.000485124	0	0.000147947	0	0	0.000197958	0	0	0.00136336	8.60128e-05	0	0.000175128	0.000102755	0.000600187	4.87598e-05	0	5.1346e-05	0.00200015	5.21872e-05	0	9.21923e-05	0	0	0.000763941	0	0	4.75667e-05	0.00 ± 0.00
	Anaerolineales	DNA	0.49831	0.10694	0.08325	0.05347	0.36073	0.09655	0.45618	0.98602	0.11513	0.03829	0.51383	0.10694	0.15655	0.10528	0.03638	2.26548	0.04221	0.64607	0.38158	0.23608	1.40697	0.32525	0.29991	0.14656	0.29623	0.06952	0.11222	0.13622	0.27953	0.05172	4.06106	0.34124	0.15787	0.13059	0.44 ± 0.78
		cDNA	4.82093e-05	0.00163771	0.000210023	0.000206358	0	0.000213458	0	0	0	0.00059179	0	8.5359e-05	0	0.000449331	0.000341619	0.00350578	0.000129019	0	0.000175128	0.0011303	0.00193907	0.000195039	0	0.000136923	0.00384644	0.000234842	0.000145126	0.000230481	0.000323897	0.000253156	0.00101859	0	0	0.0002854	0.00 ± 0.00
	Archaea_Unclassified	DNA	0.15158	0.03672	0	0.02137	0.03705	0.06228	0	0	0.10244	0.0671	0.02461	0.24839	0.01991	0	0.03237	0.04532	0.0643	0.08455	0.16086	0.23181	0.1479	0.00503	0.15105	0.00602	0.06096	0.01111	0.02594	0.24239	0.18683	0.04593	0.02386	0	0.05743	0.0822	0.07 ± 0.07
		cDNA	0	0	0	0	0	0	0	0	0	7.39737e-05	0	0	0	0	0	0	0	0	0	0.000411019	4.61682e-05	0	0	0	0.000153858	0	0	0	0	0	0	0	0	0	0.00 ± 0.00
	Ardenticatenales	DNA	0.09694	0	0	0	0.05899	0	0	0	0.02433	0	0.03614	0	0	0	0.53981	0	0	0	0	0	0.02406	0	0.2734	0	0	0	0.02226	0.02754	0.0396	0.06962	0.19463	0.44474	0.04819	0.11242	0.06 ± 0.13
		cDNA	0	0	7.00077e-05	0	0	0	0	0	0	0	0	0	0	0	0	0	0	0	0	0	0	0	0	0	0.000153858	0	0	0	0	0	0	0	0	0	0.00 ± 0.00
	Armatimonadetes_Unclassified	DNA	0.06855	0.00824	0.05754	0	0.01353	0	0	0	0.11367	0	0.05841	0.16168	0.02483	0.20624	0.03569	0	0.04977	0.10136	0.11195	0.04642	0.0114	0.02217	0	0.03077	0	0.06229	0.377	0.10447	0.1053	0.04252	0	0	0.1801	0.02347	0.06 ± 0.08
		cDNA	0	0	0	0	0	0	0	0	0	0	0	0	0	0	0.000113873	0	0	0	0	0	0	0	0	0	0.000307715	0	0	0	8.09743e-05	0	0	0	0	0	0.00 ± 0.00
	Bacillales	DNA	1.4684	0.64876	0.63077	1.80634	1.42478	1.20029	2.16594	1.25656	1.02277	0.83651	1.02976	2.08379	1.43081	2.81846	1.51931	2.4581	0.9769	1.02422	1.42869	1.69114	1.56429	1.48871	1.12645	1.75528	1.73698	1.08218	1.42176	2.42482	2.33969	0.90109	1.65973	1.49759	2.13669	1.71843	1.52 ± 0.53
		cDNA	0.271178	0.223547	0.257628	0.526833	0.269227	0.317661	0.350994	0.244502	0.252239	0.244853	0.377013	0.365678	0.251802	0.260612	0.303927	0.215118	0.335321	0.236401	0.270134	0.276102	0.283242	0.297386	0.300148	0.271158	0.113085	0.227353	0.219575	0.243756	0.24268	0.301508	0.13178	0.230661	0.2927	0.325047	0.27 ± 0.07
	Bacteria_Unclassified	DNA	0.13972	0.11058	0.10959	0.11288	0.09292	0.10842	0.12958	0.14421	0.12933	0.11427	0.10276	0.13159	0.12158	0.11656	0.13913	0.11098	0.11286	0.14748	0.16078	0.12603	0.09469	0.14527	0.11819	0.1424	0.13739	0.13889	0.15949	0.14551	0.18533	0.15738	0.06496	0.13674	0.14781	0.14635	0.13 ± 0.02
		cDNA	3.08689	3.74052	2.84952	2.75261	3.27432	3.42767	3.13523	2.75453	3.33495	2.80937	3.04306	3.24407	3.40349	3.84313	3.4253	5.25915	3.30354	3.34998	3.84282	3.36511	4.44928	2.98654	3.16193	2.85253	1.63458	3.02328	3.35758	3.31039	4.17641	3.56899	3.58327	3.84205	3.57995	3.13964	3.35 ± 0.59
	Bacteroidales	DNA	0.40728	1.45989	0.31411	0.22981	0.37121	0.44295	3.8022	0.30689	1.69569	0.38991	0.66214	0.14853	0.70055	0.02598	0.14796	6.75756	0.1583	1.90774	0.53277	2.14796	4.524	1.3206	0.70162	0.17495	1.31933	0.24171	0.14697	0.19925	0.40773	0.24408	3.16291	0.3275	0.26911	0.20246	1.05 ± 1.49
		cDNA	0.096033	0.0818853	0.243557	0.16488	0.176921	0.113275	0.123322	0.212484	0.104499	0.147208	0.232955	0.192655	0.238143	0.207591	0.13995	0.376579	0.137578	0.129156	0.113483	0.098439	0.40171	0.18046	0.140008	0.140842	0.0184629	0.173914	0.106861	0.115932	0.0637268	0.130628	0.581868	0.237546	0.261179	0.0991765	0.18 ± 0.11
	Bacteroidetes Order II. Incertae sedis	DNA	0.24474	0	0	0.01075	0	0	0.14249	0	0	0.14864	0	0	0	0	0	0	0.03663	0	0.22797	0	0.09097	0.10015	0.05464	0	0	0.10046	0.10034	0.07783	0.28558	0	0.09058	0	0	0.07692	0.05 ± 0.08
		cDNA	0	0	0	0	0	0	0	0	0	0	0	0	0	0	0	0	0	0	0	0	0	0	0	0	0	0	0	0	0	0	0	0	0	0	0.00 ± 0.00
	Bacteroidetes_Unclassified	DNA	0.03934	0.18352	0.08003	0.03682	0.04251	0.04024	0.46243	0.1392	0.18019	0.06617	0.05121	0.02559	0.108	0.04467	0.02042	0.6966	0.04019	0.12794	0.03975	0.23183	0.48402	0.13496	0.06307	0.02517	0.12502	0.03554	0.0221	0.0323	0.06195	0.03125	0.24622	0.08462	0.02023	0.02507	0.12 ± 0.15
		cDNA	0.435523	0.679648	1.12684	0.751763	0.729478	0.507425	0.569179	0.993533	0.691854	0.726644	1.11979	0.817996	0.980881	0.971454	0.693373	3.47131	0.680749	0.580048	0.571791	0.621768	3.74618	0.782693	0.659472	0.60768	0.142164	0.850703	0.488686	0.493736	0.318391	0.599979	3.89406	1.5561	1.91831	0.453358	1.01 ± 0.91
	Bacteroidia_Unclassified	DNA	0.08387	0.04676	0.00589	0.0111	0.0458	0.06481	0.05074	0.03491	0.04136	0.00749	0.05008	0	0.03988	0	0	0.93003	0.01512	0.00943	0	0.08485	0.10424	0.21161	0.09621	0	0.00675	0.00982	0.00034	0.00179	0.03248	0.00154	0.72183	0.06237	0	0.00113	0.08 ± 0.20
		cDNA	0	0	7.00077e-05	0.000206358	0	0	0	0	0	0	0	0	0	0	0	0.000194765	0	0	0	0	0	0	0	0	0	0	0	0	0	0	0.00038197	0	0	0	0.00 ± 0.00
	Bdellovibrionales	DNA	0.14375	0.14047	0.01155	0.4665	0.07306	0.09566	0.12351	0.31796	0.14514	0.10263	0	0.32214	0	0	0.13749	0	0.35151	0.42659	0.01646	0	0.02958	0	0.22908	0.90734	0	0	0.00777	0.06048	0.05806	0.15142	0	0	0.26303	0.19962	0.14 ± 0.19
		cDNA	0	0	0	0	0	0	0	0	0	0	0	0	0	0	0	0	0	0	0	0	0	0	0	0	0.000769288	0	0	0	0	0	0	0	0	0	0.00 ± 0.00
	Betaproteobacteria_Unclassified	DNA	0.42362	0.41742	0.60325	1.13229	0.68796	0.7632	0.46744	0.27183	0.53036	0.36815	0.86414	0.37578	0.68078	0.42803	0.88836	0.39772	0.71305	0.74251	0.38957	0.32691	0.1662	0.27311	0.77065	0.93452	0.25201	0.75829	0.32012	0.42441	0.23007	1.21534	0.19724	0.3826	0.54817	0.69943	0.55 ± 0.27
		cDNA	2.98623	3.72087	3.06438	2.70288	2.78073	2.94718	2.81744	3.09363	5.45736	4.80385	3.07715	2.8218	3.90294	4.17474	2.18078	5.48391	2.26506	2.42398	1.61818	4.6479	2.23422	2.51006	2.99935	2.02153	2.64173	2.23546	1.59638	1.67444	1.07526	1.86981	10.7829	4.14845	3.72405	1.97673	3.19 ± 1.72
	Bifidobacteriales	DNA	0.01272	0.24892	0	0.05122	0.08453	0	0.25595	0.11293	0.02324	0.04884	0.14018	0.08186	0.05493	0	0.14522	0.05581	0.08997	0.31057	0.15843	0	0.00851	0.16957	0.14249	0.07038	0.13621	0.00611	0.06887	0.16511	0.16937	0.15066	0.00386	0	0.26794	0.0384	0.10 ± 0.09
		cDNA	0	0	7.00077e-05	0.000206358	0	0	0	0	0	0	0	8.5359e-05	0.000197958	0	0	0	4.30064e-05	0	8.75638e-05	0	0	0	0	0	0.001077	0	0	0	0	0	0	0	0	4.75667e-05	0.00 ± 0.00
	Blastocatellales	DNA	0.2153	0.23855	0.33597	0.16465	0.20895	0.2228	0.07888	0.1921	0.1187	0.21177	0.10109	0.10518	0.14118	0.2986	0.21018	0.03596	0.33811	0.25747	0.4087	0.09203	0.02627	0.29031	0.2696	0.14432	0.31801	0.33548	0.20565	0.1636	0.14225	0.54646	0.03262	0.24117	0.16242	0.14959	0.21 ± 0.11
		cDNA	9.64187e-05	0	0.000630069	0.000206358	0.00128203	0.000142305	0	0	0	0	0.00017851	0.000341436	0.000197958	0	0	0	0.000430064	0	0.000262691	0.000102755	0	0.000195039	0.000305029	0.000154038	0.0103085	0.000182655	0.000145126	9.21923e-05	0	0.000506311	0	0	0	0.000166483	0.00 ± 0.00
	Blastocatellia_Unclassified	DNA	0.1975	0.1644	0.07566	0.26303	0.18029	0.19926	0.06824	0.12668	0.08865	0.18324	0.1755	0.15706	0.21218	0.37198	0.13208	0.04947	0.25152	0.07923	0.10699	0.30473	0.02071	0.07828	0.24755	0.24592	0.09077	0.46305	0.49867	0.54326	0.08035	0.38999	0.17563	0.39332	0.27328	0.25267	0.21 ± 0.13
		cDNA	0.000192837	0	0.00119013	0.000619075	0.00256407	0.000818256	0	0.000485124	0.00360341	0.000221921	0.00107106	0.000256077	0.000593874	0.000449331	0.000341619	0.000194765	0.000387058	0.00576588	8.75638e-05	0.000205509	0	9.75196e-05	0	8.55766e-05	0.0335409	0.00036531	0.000435377	4.60961e-05	0.000323897	0	0.000127323	0	0	0.000380533	0.00 ± 0.01
	Bryobacterales	DNA	0.49763	0.96725	0.70805	0.52897	0.67439	0.36816	0.38517	0.89457	1.02165	1.26351	0.45859	0.58855	0.60519	0.38407	0.67312	1.04531	0.74271	0.52469	0.70806	0.566	0.69279	0.64471	0.64092	0.78804	0.90899	0.87479	0.65312	0.58927	0.79671	0.63919	0.31098	0.55363	0.59722	0.62771	0.67 ± 0.21
		cDNA	0.537872	2.1716	1.11802	0.724524	0.669222	0.368393	0.939145	0.793177	1.6954	0.912096	0.471088	0.737417	0.431152	0.425517	0.524385	0.824637	0.699973	0.694212	0.641142	0.949556	1.09557	0.978122	0.814427	1.09716	0.571119	0.631361	0.736028	0.502033	0.680751	0.667065	0.200025	0.805591	0.684469	0.494717	0.77 ± 0.37
	Burkholderiales	DNA	8.69876	6.9466	8.5805	7.78772	8.27167	9.06758	3.75404	5.43073	6.9429	8.05025	7.52051	8.04756	7.43716	6.45422	7.89864	4.83064	8.00284	4.61103	5.9583	7.37554	2.17896	7.19047	8.66441	8.46803	7.14772	7.12993	6.56454	6.92573	5.07454	6.56712	7.27318	7.46323	8.81065	8.61549	7.05 ± 1.55
		cDNA	7.86449	2.98472	6.52745	5.30815	4.04226	4.03678	4.22141	6.91883	3.94393	5.132	5.93938	5.81278	6.75313	5.59103	4.16673	6.86393	4.32473	3.25772	2.73129	4.64944	3.72661	4.63764	4.22404	3.07248	2.15585	3.79028	2.03321	2.92443	1.92654	2.93509	15.1072	5.97652	6.67807	2.76712	4.79 ± 2.41
	Caldilineae_Unclassified	DNA	0.19807	0	0	0.04165	0	0.04756	0.11287	0	0	0	0	0	0	0	0	0	0.198	0	0.03663	0	0	0	0	0	0	0	0	0	0.42589	0.04243	0	0	0.13577	0.02367	0.04 ± 0.09
		cDNA	0	0	0	0	0	0	0	0	0	0	0	0	0	0	0	9.73827e-05	4.30064e-05	0	0	0	0	0	0	0	0	0	0	0	0	0	0	0	0	0	0.00 ± 0.00
	Caldilineales	DNA	0.1415	0	0.06482	0.28153	0.07827	0.0671	0	0	0.04647	0.01111	0.00924	0	0.04741	0	0	0.01013	0.08217	1.02563	0.16429	0	0.03484	0.04884	0.01844	0.03287	0.06676	0	0.03922	0.19422	0.01585	0.0058	0	0	0	0.0203	0.07 ± 0.18
		cDNA	0	0	0	0	0	0	0	0	0	0	0	0	0	0	0	0	0	0	0	0	0	0	0	0	0	0	0	0	0	0	0	0	0	0	0.00 ± 0.00
	Calditrichaeota_Unclassified	DNA	0.05792	0	0	0.44205	0.47457	0.57024	0	0	0	0	0.15269	0.17882	0.0451	0	0.98157	0	0.02174	0.26952	0.04217	0	0	0	0	0	0	0.18016	0.0442	0.02991	0.13701	0.05588	0	0	0.05601	0.08831	0.11 ± 0.21
		cDNA	0	0	0	0	0	0	0	0	0	0	0	0	0	0	0	0	4.30064e-05	0	0	0	0	0	0	0	0.00061543	0	0	0	0	0	0	0	0	0	0.00 ± 0.00
	Campylobacterales	DNA	0.30765	0.10945	0.06553	0.02011	0.14175	0.09081	0.26789	0.46091	0.05977	0.05126	0.10702	0.16545	0.13401	0	0.20027	0.41661	0.11609	0.2405	0.19196	0.19851	0.28173	0.12531	0.2797	0.55841	0.1821	0.09782	0.07257	0.1057	0.14249	0.11899	1.02173	0.05856	0.43246	0.33444	0.21 ± 0.20
		cDNA	0	0	7.00077e-05	0.000206358	0	0	0	0	0	0	0	0	0	0	0	9.73827e-05	0	0	0	0	0	0	0	3.42307e-05	0.00061543	0	4.83752e-05	0	8.09743e-05	0	0	0	0	2.37833e-05	0.00 ± 0.00
	candidate division NC10_Unclassified	DNA	0.26308	0.14574	0.12026	0.21195	0.2604	0.10052	0.00287	0	0.42052	0.07981	0.3308	0.50667	0.18346	0.32012	0.44918	0.03546	0.48102	0.05435	0.13477	0.22166	0.11238	0.14788	0.32166	0.18711	0	0.272	0.15695	0.22181	0.0618	0.38979	0.05068	0.45887	0.20508	0.24192	0.21 ± 0.15
		cDNA	4.82093e-05	0	0.000210023	0	0	0	0	0	0	7.39737e-05	0	0	0	0	0	0	4.30064e-05	0	0	0.000102755	0	0	0	0.000119807	0.000769288	0.000104374	4.83752e-05	0	0	0	0	0	0	0	0.00 ± 0.00
	candidate division WOR-3_Unclassified	DNA	0	0	0	0	0	0.00105	0.36504	0.07621	0.00188	0	0	0.0011	0.08741	0	0.00373	0.03067	0.00144	0.07113	0.01688	0.00866	0.67333	0.00497	0	0	0.14747	0	0.00125	0.01674	0.02339	3e-05	0	0	0	0.00046	0.05 ± 0.13
		cDNA	0	0	0	0	0	0	0	0	0	0	0	0	0	0	0	0	0	0	0	0	0.000923365	0	0	0	0	0	0	0	0	0	0	0	0	0	0.00 ± 0.00
	candidate division Zixibacteria_Unclassified	DNA	0.01165	0.00866	0.00033	0.00883	0.00015	0.00068	0.01613	0.12176	0.00061	0.00803	0.02453	0	0.00089	0.00256	0.00376	0.01177	0.03278	0.09943	0.00481	0	0.57398	0.00142	0.02728	0.0097	0.06802	0.00645	0.00999	0.01733	0.00769	0.01419	0.00227	0	0.00327	0.00501	0.03 ± 0.10
		cDNA	0	0	0	0	0	0	0	0	0	0	0	0	0	0	0	0	0	0	0	0	0.000554019	0	0	0	0.000153858	0	0	0	0	0	0	0	0	0	0.00 ± 0.00
	Candidatus Aminicenantes_Unclassified	DNA	0.00423	0.00829	0.00146	0.01365	0.00899	0.01999	0.17141	0.14597	0.0119	0.00573	0.01418	0.00838	0.0249	0.00431	0.01536	0.04376	0.01226	0.18369	0.03665	0.08706	0.57129	0.02958	0.01633	0.02244	0.09869	0.00119	0.00709	0.02367	0.01285	0.00898	0.03204	0.01049	0.00963	0.0123	0.05 ± 0.10
		cDNA	0.0657575	0.120371	0.103121	0.0903849	0.0769221	0.126189	0.0948632	0.0810157	0.109904	0.103711	0.113532	0.0792986	0.0861117	0.0867209	0.0661602	0.213366	0.0823143	0.0622715	0.0673365	0.102344	0.438968	0.0818677	0.0738169	0.0849947	0.0120009	0.0735839	0.0699989	0.10284	0.0507709	0.0805035	0.0966385	0.141151	0.193633	0.091328	0.10 ± 0.07
	Candidatus Atribacteria_Unclassified	DNA	0	0	0.06478	0	0.11817	0.10575	0.09414	0	0	0.08825	0.00349	0	0.11046	0.02807	0	0	0.06799	0	0.10464	0	0.01059	0.1804	0.22336	0.04925	0.10539	0.10996	0.04734	0.09854	0.00137	0.03754	0.81197	0	0	0.02157	0.07 ± 0.14
		cDNA	0	0	7.00077e-05	0	0.00128203	0	0	0	0	0	0	0	0	0	0	0	0	0	0	0	0	0	0	1.71153e-05	0.000307715	0	0	0	0	0	0.000127323	0	0	0	0.00 ± 0.00
	Candidatus Bathyarchaeota_Unclassified	DNA	0.01674	0.04337	0.04564	0.0099	0.02331	0.00818	0.35448	0.21019	0.13515	0.01446	0.00076	0.00814	0.03794	0.01333	0.00221	0.1196	0.00794	0.19972	0.02852	0.05242	1.02975	0.03068	0.0163	0.02123	0.21244	0.01066	0.01107	0.02897	0.02822	0.00439	0.05056	0.0021	0.00289	0.0075	0.08 ± 0.19
		cDNA	0.00674931	0.375854	0.036614	0.0144451	0.0423071	0.0217016	0.0379453	0.0121281	0.102697	0.0159044	0.00981804	0.0052069	0.00811627	0.0157266	0.0175364	0.127669	0.0171166	0.0472802	0.00788074	0.14211	0.486244	0.00589994	0.0112861	0.00366268	0.0130779	0.0147429	0.0569376	0.0100029	0.0619454	0.0068352	0.026356	0.106724	0.148602	0.011416	0.06 ± 0.10
	Candidatus Brocadiales	DNA	0.43395	0.62856	0.10362	0.25215	0.17024	0.77874	1.62329	1.60293	0.4892	0.26813	0.35548	0.16167	0.32573	0	0.1428	0.37042	0.2581	0.05852	0.26811	0.4027	1.20267	0.99888	0.49741	0.13122	0	0.5614	0.1231	0.17483	1.04751	0.85582	0.77224	2.29258	0.02064	0.12263	0.51 ± 0.53
		cDNA	0	0	0	0	0	0	0	0	0	0	0	0	0	0	0	0	0	0	0	0.000102755	0	0	0	0	0.000769288	0	0	0	0	0	0	0	0	0	0.00 ± 0.00
	Candidatus Cryosericales	DNA	0.01351	0.04891	0.00595	0.01749	0.00661	0.01327	0.23731	0.06566	0.01389	0.01573	0.00728	0.01596	0.15437	0.00963	0.02044	0.71929	0.04551	0.0461	0.02605	0.37981	0.2953	0.15539	0.01505	0.01345	0.02626	0.00824	0.00964	0.02281	0.03965	0.01072	0.01518	0.02155	0.01318	0.01206	0.07 ± 0.14
		cDNA	0.00115702	0.00655083	0.00476052	0.00412717	0.0205126	0.00515857	0.00474316	0.00533636	0.00360341	0.00828506	0.00410573	0.0155353	0.0128673	0.00359465	0.00956534	0.296725	0.00541881	0.0253699	0.00166371	0.172525	0.0609882	0.0066801	0.00305029	0.00253307	0.0130779	0.00279201	0.00546639	0.00548544	0.00461554	0.0022784	0.00394703	0.0688539	0.00900617	0.00366263	0.02 ± 0.06
	Candidatus Curtissbacteria_Unclassified	DNA	0	0	0	0	0	0	0	0	0	0.47501	0	0	0.33876	0	0	0	0	0	0	0	0	0	0.28437	0	0	0.7626	0.16725	0.29544	0.07166	0	0	0	0	0.0058	0.07 ± 0.17
		cDNA	0	0	0	0	0	0	0	0	0	0	0	0	0	0	0	0	0	0	0	0	0	0	0	0	0	5.21872e-05	0	0	0	0	0	0	0	0	0.00 ± 0.00
	Candidatus Dormibacteraeota_Unclassified	DNA	0.37164	0.35119	0.27847	0.11271	0.07025	0.12386	0.44064	0.25964	0.28895	0.11971	0.09459	0.24029	0.32387	0.12321	0.25528	0.34069	0.15878	0.28031	0.27843	0.45951	0.01828	0.57261	0.2463	0.26857	0.25619	0.28379	0.52002	0.48266	0.87253	0.10011	0.04187	0.22765	0.26926	0.27625	0.28 ± 0.17
		cDNA	0.221956	0.231735	0.0829591	0.0373509	0.120511	0.023516	0.09012	0.0936289	0.189179	0.0448281	0.0232063	0.0724698	0.0441446	0.0251625	0.0523816	0.0326232	0.0623163	0.228329	0.271973	0.10707	0.0291783	0.0922048	0.0908986	0.12537	0.0598506	0.105966	0.309311	0.256894	0.66731	0.0592384	0.0211357	0.0860674	0.148602	0.144531	0.13 ± 0.12
	Candidatus Doudnabacteria_Unclassified	DNA	0.11926	0.02737	0.09262	0.06243	0.10973	0.06052	0.01757	0.04646	0.2633	0.1152	0.07313	0.03936	0.04073	0.2908	0.08028	0.02833	0.01572	0.05828	0.11461	0.29151	0.00603	0.05185	0.15566	0.01275	0.0939	0.02783	0.16049	0.03659	0.07413	0.07174	0.01882	0.0732	0.02896	0.03607	0.08 ± 0.07
		cDNA	0	0	0	0	0	0	0	0	0	0.000147947	0	0	0	0	0	0	0	0	0	0	0	0	0	0	0.00061543	2.60936e-05	0	0	0	0	0	0	0	2.37833e-05	0.00 ± 0.00
	Candidatus Eisenbacteria_Unclassified	DNA	0.02847	0.1668	0.0963	0.27491	0.11453	0.28323	0.1388	0.03948	0.03048	0.17807	0.18868	0.21038	0.15404	0.16442	0.07246	0.07222	0.09809	0.11956	0.05283	0.04866	0.12074	0.04416	0.06059	0.10517	0	0.08152	0.12286	0.08316	0.0619	0.16145	0.01478	0.19072	0.11068	0.10107	0.11 ± 0.07
		cDNA	0	0	0	0	0	3.55764e-05	0	0	0	0.000221921	0	0	0	0	0.000227746	9.73827e-05	4.30064e-05	0	8.75638e-05	0.000102755	0	0.000146279	0	1.71153e-05	0.00292329	0	0	4.60961e-05	0	0	0	0	0	9.51334e-05	0.00 ± 0.00
	Candidatus Eremiobacteraeota_Unclassified	DNA	0.06483	0.02048	0.08398	0.01699	0.0146	0.01	0.1251	0.04353	0.02114	0.0101	0.04286	0.05675	0.12102	0.01608	0.06822	0.11086	0.01091	0.07122	0.10436	0.11986	0.00502	0.17378	0.04593	0.10301	0.06078	0.07723	0.20689	0.08423	0.30427	0.08259	0.00601	0.09324	0.09406	0.05458	0.07 ± 0.06
		cDNA	0.0366873	0.0753345	0.0948605	0.0476688	0.0628197	0.0352206	0.0948632	0.086352	0.0720682	0.0994207	0.0485547	0.0297903	0.0391957	0.0238146	0.05204	0.0350578	0.0429204	0.058812	0.0345001	0.0568233	0.0970456	0.069434	0.0890684	0.0924399	0.0133856	0.0471772	0.0887201	0.0667472	0.134822	0.0445554	0.0257193	0.0654112	0.0450308	0.0442846	0.06 ± 0.03
	Candidatus Eremiobacterales	DNA	0.01263	0.00123	0.01475	0.01331	0.02069	0.00271	0.05195	0.00712	0.01455	0.01733	0.01686	0.10492	0.02549	0.03787	0.12671	0.0294	0.0372	0.01414	0.03265	0.04774	0.00371	0.02799	0.03122	0.09936	0.03369	0.02255	0.02933	0.04056	0.08345	0.03019	0.00387	0.01538	0.13794	0.13378	0.04 ± 0.04
		cDNA	0	0	0.000140015	0	0	7.11527e-05	0	0	0	0.000147947	0.00035702	8.5359e-05	0	0	0	0	0.000172026	0	0	0.000102755	0	9.75196e-05	0	0.000171153	0.000769288	5.21872e-05	4.83752e-05	0.000184385	8.09743e-05	0.000506311	0	0	0	0.000451883	0.00 ± 0.00
	Candidatus Handelsmanbacteria_Unclassified	DNA	0.06309	0.10547	0.15082	0.12073	0.02383	0.11548	0.05485	0.044	0.11688	0.47583	0.0372	0.03181	0.08489	0	0.00287	0	0.04836	0.00658	0.02467	0.00543	0.0641	0.04956	0.10054	0.07236	0.04539	0.12995	0.14122	0.01533	0.03232	0.14991	0.03292	0.02221	0.06944	0.06699	0.07 ± 0.08
		cDNA	0	0	0	0	0	0	0	0	0	0	0	0	0	0	0	0	0	0	0	0	0	0	0	0	0.000307715	2.60936e-05	0	0	0	0	0	0	0	0	0.00 ± 0.00
	Candidatus Kaiserbacteria_Unclassified	DNA	0.0898	0	0	0	0	0	0	0	0.00657	0	0.13909	0.049	0	0	0	0.0715	0	0.3393	0.05203	0	0.00374	0.1564	0	0	0	0.10875	0.02524	0.4768	0.17512	0.04066	0.11208	0	0.02199	0.0329	0.06 ± 0.10
		cDNA	0	0	0	0	0	0	0	0	0	0	0	0	0	0	0	0	0	0	0	0	0	0	0	0	0	0	0	0	0	0	0	0	0	0	0.00 ± 0.00
	Candidatus Kryptonia_Unclassified	DNA	0.0334	0.01712	0	0.02394	0	0.22715	0.06196	0	0.04223	0.06585	0	0	0.05441	0	0.20811	0.12199	0.01631	0	0.03533	0.05758	0.03226	0	0.04536	0.19823	0	0.04541	0.05253	0.07131	0.01919	0.02754	0.02594	0	0.09397	0.24188	0.05 ± 0.07
		cDNA	0	0	7.00077e-05	0	0	0	0	0	0	0	0	0	0	0	0	0	0	0	0	0	0	0	0	0	0	0	0	0	0	0	0	0	0	2.37833e-05	0.00 ± 0.00
	Candidatus Latescibacteria_Unclassified	DNA	0	0	0	0	0.00359	0.00306	0.28102	0.04364	0	0	0.00114	0.00189	0.13861	0	0.00086	0	0.00196	0.03438	0.0024	0	0.47302	0.01637	0.00231	0	0.03563	0	0	0.0066	0.01616	0.00076	0.05567	0	0.00356	0.00166	0.03 ± 0.09
		cDNA	0	0	0	0	0	0	0	0	0	0	0	0	0	0	0	0	0	0	0	0	4.61682e-05	0	0	0	0	0	0	0	0	0	0	0	0	0	0.00 ± 0.00
	Candidatus Levybacteria_Unclassified	DNA	0.10353	0.11138	0.1223	0.07773	0.27728	0.05882	0.30099	0.24454	0.21279	0.16955	0.14203	0.10347	0.20031	0.3605	0.07555	0.18146	0.09609	0.12058	0.06934	0.37012	0.0529	0.19982	0.11765	0.11241	0.08178	0.05147	0.12429	0.11263	0.19089	0.02938	0.1086	0.13006	0.0607	0.05538	0.14 ± 0.09
		cDNA	0.00294077	0.0155582	0.00693076	0.00598439	0.00769221	0.00675951	0.00948632	0.0140686	0.0108102	0.0256689	0.00785444	0.00495082	0.00871015	0.00853729	0.0100208	0.00662203	0.00597789	0.00345953	0.00245179	0.015516	0.00572486	0.00984948	0.0064056	0.00224211	0.00184629	0.00386185	0.00488589	0.00419475	0.00445359	0.00202524	0.00292844	0.0034427	0.00900617	0.00287778	0.01 ± 0.00
	Candidatus Marinimicrobia_Unclassified	DNA	0.01972	0	0	0.21557	0.19499	0.08485	0	0.63118	0	0	0.13034	0.16233	0.03874	0	0.54934	0	0.0715	0.64326	0.13236	0	0.02496	0	0.07452	0.65599	0.28578	0	0.11597	0.1648	0	0.18197	0.04819	0	0.35167	0.15514	0.15 ± 0.20
		cDNA	0	0	0	0	0	0	0	0	0	0	0	0	0	0	0	0	4.30064e-05	0	0.000175128	0	0	0	0	0	0.000923145	0.000104374	0	9.21923e-05	0	0	0	0	0	9.51334e-05	0.00 ± 0.00
	Candidatus Melainabacteria_Unclassified	DNA	0.18024	0.06936	0	0.13866	0.07996	0.04549	0.01981	0	0.01019	0.06636	0.24923	0.01657	0.00988	0.11359	0.25573	0.01296	0.13029	0.10468	0.02138	0	0.01342	0.12665	0.12098	0.00999	0.09717	0.03448	0.01539	0.02511	0.07552	0.03747	0.01126	0	0.01065	0.02662	0.06 ± 0.07
		cDNA	0	0	0	0	0	0	0	0	0	0	0	8.5359e-05	0	0	0	0	0	0	0	0	0	0	0	0	0.00061543	0	0	0	0	0	0	0	0	0	0.00 ± 0.00
	Candidatus Moranbacteria_Unclassified	DNA	0.02717	0.03992	0.01458	0.01961	0.04634	0.10333	0.2282	0.22945	0.04702	0.01967	0.04393	0.0169	0.06292	0.08868	0.01024	0.04773	0.0309	0.18972	0.04653	0.0911	0.77016	0.06856	0.02275	0.04128	0.2075	0.0274	0.0123	0.05174	0.03327	0.01638	0.14071	0.07452	0.04036	0.02427	0.09 ± 0.14
		cDNA	0.00327823	0.00573197	0.00735081	0.00804797	0.0038461	0.00860948	0.00948632	0.00533636	0.0252239	0.0220442	0.0139238	0.00606049	0.0118775	0.0157266	0.00762949	0.0197687	0.00950442	0.00576588	0.00490357	0.0145912	0.104663	0.00965444	0.0179967	0.00434729	0.00200015	0.00657559	0.00609527	0.00797463	0.00259118	0.00379733	0.0324675	0.0447551	0.0900617	0.00687339	0.02 ± 0.02
	Candidatus Muproteobacteria_Unclassified	DNA	0.02701	0	0	0	0.08138	0.02606	0	0	0.13343	0	0	0	0.37298	0	0	0	0.10803	0	0.03337	0	0.05888	0	0	0.1019	0	0.00754	0.1694	0.00647	0.02205	0.04407	0.34743	0.31685	0	0.03383	0.06 ± 0.10
		cDNA	0	0	0	0	0	0	0	0	0	7.39737e-05	0	0	0	0	0	0	0	0	0	0	0	0	0	0	0.000461573	2.60936e-05	0	0	0	0	0	0	0	0	0.00 ± 0.00
	Candidatus Nanopelagicales	DNA	0	0	0.46474	0	0	0	0	0	0.60962	0.28563	0	0	0	0	0	0	0.02824	0	0	0	0	0	0	0	0	0.0041	0	0	0	0.00086	0	0	0	0.00043	0.04 ± 0.14
		cDNA	0	0	0	0	0	0	0	0	0	0	0	0	0	0	0	0	0	0	0	0	0	0	0	0	0	0	0	0	0	0	0	0	0	0	0.00 ± 0.00
	Candidatus Nomurabacteria_Unclassified	DNA	0.10621	0.17832	0.0224	0.09428	0.07034	0.09144	0.07382	0.04707	0.04485	0.05348	0.07762	0.01212	0.10652	0.04708	0.00835	0.12607	0.09012	0.0356	0.10564	0.03353	0.03135	0.02765	0.15897	0.06249	0	0.01346	0.10467	0.13956	0.11021	0.0853	0.25169	0	0.04726	0.05608	0.07 ± 0.05
		cDNA	0	0	0	0	0	0	0	0	0	0	0	0	0	0	0	0	8.60128e-05	0	0	0	0	0	0	1.71153e-05	0.000769288	0	0	0	0	0	0	0	0	0	0.00 ± 0.00
	Candidatus Omnitrophica_Unclassified	DNA	0.0328	0.28615	0.02513	0.03902	0.0595	0.03238	0.10717	0.16194	0.0068	0.12026	0.06906	0.15121	0.05726	0.19708	0.053	0.02622	0.07727	0.0552	0.03937	0.01979	0.13293	0.03068	0.10001	0.03871	0	0.03805	0.06378	0.09632	0.05932	0.07369	0.0074	0.10478	0.02402	0.10677	0.07 ± 0.06
		cDNA	0	0	0	0	0	3.55764e-05	0	0	0	0	0	0	0	0	0.000227746	0	0	0	0	0	4.61682e-05	0	0	0	0.00153858	0	0	0	0	0	0	0	0	0	0.00 ± 0.00
	Candidatus Peregrinibacteria_Unclassified	DNA	0	0	0	0	0	0	0.2965	0	0	0	0	0	0.15649	0	0.05881	0	0	0.11504	0.0361	0	0	0.34275	0.01315	0	0	0	0.01739	0	0.61832	0.00237	0	0	0	0.00863	0.05 ± 0.13
		cDNA	0	0	0	0	0	0	0	0	0	0	0	0	0	0	0	0	0	0	0	0	0	0	0	0	0	0	0	0	0	0	0	0	0	0	0.00 ± 0.00
	Candidatus Poribacteria_Unclassified	DNA	0.41215	0	0	0	0.23248	0	0	0	0	0.16209	0	0.35128	0.20505	0	0.18294	0	0.11679	0	0.19635	0.28639	0.0395	0	0.33144	0	0	0.21748	0.05146	0	0	0.05113	0	0	0.13817	0.15298	0.09 ± 0.12
		cDNA	0	0	0	0	0	0	0	0	0	0	0	0	0	0	0	0	0	0	0	0	0	0	0	0	0.000461573	0	0	0	0	0	0	0	0	0	0.00 ± 0.00
	Candidatus Rokubacteria_Unclassified	DNA	0.24252	0.0593	0.05521	0.17425	0.09371	0.27596	0.02597	0.06788	0.03632	0.06235	0.15892	0.18227	0.03098	0.11305	0.18544	0.01798	0.07848	0.0654	0.09868	0.03116	0.02246	0.02992	0.12785	0.17163	0.07966	0.08368	0.05288	0.05827	0.0282	0.12006	0.0571	0.04563	0.17082	0.19468	0.10 ± 0.07
		cDNA	0.815365	0.284142	0.297183	0.997123	0.285894	2.08581	0.697244	0.219276	0.340522	0.221477	0.804366	0.871601	0.268629	0.840249	0.340822	0.304613	0.469071	0.291754	0.511285	0.121353	0.394969	0.264327	0.74549	0.233556	1.26194	0.412983	0.213915	0.298058	0.072715	0.62175	0.106442	0.282301	0.472824	0.997164	0.51 ± 0.41
	Candidatus Saccharibacteria_Unclassified	DNA	0.11796	0.04957	0.06902	0.04298	0.0778	0.0839	0.04609	0.0588	0.06472	0.09084	0.11035	0.19107	0.10576	0.15784	0.21887	0.07213	0.06203	0.10786	0.08264	0.08475	0.01416	0.08562	0.10845	0.1693	0.05547	0.07754	0.09082	0.09649	0.10721	0.03495	0.04254	0.04144	0.20071	0.26745	0.10 ± 0.06
		cDNA	0.0402548	0.0532255	0.0390643	0.0394144	0.0423071	0.041233	0.0474316	0.0645214	0.0684648	0.0926151	0.0767593	0.053008	0.0785893	0.0903156	0.0987279	0.0371028	0.0762074	0.0599652	0.0326613	0.0930957	0.0649126	0.0774306	0.0619208	0.0387149	0.0135395	0.035122	0.055825	0.0420397	0.0483417	0.029366	0.0336134	0.0309843	0.0810555	0.041169	0.06 ± 0.02
	Candidatus Taylorbacteria_Unclassified	DNA	0.04298	0.2031	0	0	0	0	0	0	0	0	0	0	0	0	0.06492	0	0.01675	1.18172	0.66078	0	0.0518	0	0.01394	0	1.12831	0.0598	0.03713	0.02604	0.03419	0.09057	0	0	0	0.0456	0.11 ± 0.29
		cDNA	0	0	0	0	0	0	0	0	0	0	0	0	0	0	0	0	0	0	0	0	0	0	0	0	0	0	0	0	0	0	0	0	0	0	0.00 ± 0.00
	Candidatus Tectomicrobia_Unclassified	DNA	0.04753	0.72693	0.20757	0.67734	0.18661	0.10289	0.01652	0.00733	0.04722	0.97691	0.11755	0.03156	0.11244	0.07942	0	0.04507	0.21617	0.15524	0.09455	0.07274	0.03112	0.07128	0.06259	0.2174	0.13404	0.55733	0.28758	0.03674	0.07202	2.4626	0.01878	0.37553	0.03759	0.04769	0.25 ± 0.45
		cDNA	0.017741	0.0425804	0.00651072	0.132069	0.0205126	0.0587721	0.118579	0.0130983	0.0360341	0.00584393	0.0567662	0.020913	0.0199937	0.0489771	0.0285821	0.00798538	0.0195249	0.0161445	0.00814343	0.0198316	0.000923365	0.0182362	0.0375185	0.00359422	0.00553887	0.0408626	0.00909453	0.00649956	0.0199197	0.380999	0.00038197	0.0172135	0.0180123	0.032821	0.04 ± 0.07
	Catenulisporales	DNA	0.48493	0.04466	0.39759	0.2281	0.01362	0.18197	0.42178	0	0	0.02358	0.07615	0.41042	0.06213	0.27986	0.45815	0.11655	0.07092	0.35329	0.36172	0.82514	0.03466	0.00921	0.10605	1.30886	0.01915	0.26282	0.14516	0.25155	0.13357	0.1732	0.01994	0.02462	0.6459	0.63776	0.25 ± 0.28
		cDNA	0	0	0.000140015	0	0	3.55764e-05	0	0	0	7.39737e-05	0	0	0	0	0.000227746	0	0	0.00115318	0.000175128	0.000308264	0	0	0	1.71153e-05	0.00769288	2.60936e-05	4.83752e-05	4.60961e-05	8.09743e-05	0	0	0	0	4.75667e-05	0.00 ± 0.00
	Caudovirales	DNA	0.05433	0	0	0.03701	0.70936	0.4272	0	0	0	0	0.41505	0	0	0.14829	0	0	0.02018	0	0	0	0.00286	0	0	0	0	0	0.00283	0	0	0	1.27878	0	0.00201	0	0.09 ± 0.26
		cDNA	0	0	0	0	0	0	0	0	0	0	0.00017851	0	0	0	0	0	0	0	0	0	0	0	0	0	0	0	0	0	0	0	0.000509294	0	0	0	0.00 ± 0.00
	Caulobacterales	DNA	0.31859	0.28679	0.58606	0.46584	0.34573	0.25992	0.39938	0.62421	0.20501	0.46972	0.40608	0.43124	0.49249	0.45523	0.57271	0.36388	0.38756	0.4824	0.57141	0.42845	0.20237	0.72252	0.33719	0.5574	0.39918	0.74735	0.41576	0.39844	0.73662	0.423	0.30057	0.4334	0.51556	0.5289	0.45 ± 0.14
		cDNA	0.164297	0.274316	0.45085	0.170865	0.305124	0.146966	0.203956	0.273125	0.362143	0.367797	0.318462	0.201191	0.232205	0.222419	0.333762	0.14101	0.210215	0.234095	0.239925	0.369403	0.243814	0.418603	0.21596	0.417152	0.119855	0.297832	0.218849	0.195033	0.196849	0.235688	0.311433	0.289186	0.256676	0.199828	0.26 ± 0.08
	Cellvibrionales	DNA	0.03753	0.05658	0	0.07145	0.04467	0.08523	0.16978	0.16191	0.02293	0.11346	0	0.07091	0.07799	0	0.6334	0	0.19606	0.10655	0.22287	0.36921	0.05744	0.20608	0.08267	0.08674	0.2388	0.04911	0.21599	0.34059	0.10722	0.04284	0.12014	0.59542	0.3906	0.17087	0.15 ± 0.16
		cDNA	0	0	0	0	0	0	0	0	0	0	0	0	0	0	0	0	4.30064e-05	0	0	0.000102755	0	0	0	0	0.000923145	0	0	0	0	0	0	0	0	0	0.00 ± 0.00
	Chitinophagales	DNA	2.84275	9.94111	5.68514	4.1879	3.69178	2.83595	3.02693	2.86813	6.53414	5.87871	3.75693	3.00217	3.91414	3.07401	2.71468	3.90652	5.44129	3.48754	3.62107	3.54263	0.89274	4.25719	5.50073	2.8722	4.58169	3.4057	1.95561	3.09556	2.98473	3.25366	1.7666	4.76598	1.5955	2.71506	3.75 ± 1.66
		cDNA	1.1966	1.41825	3.16001	1.69379	1.78587	1.02545	1.43718	2.87048	1.36209	2.15463	2.47682	2.46969	2.22267	1.88989	1.88164	1.8196	2.0038	1.68018	1.28981	1.41555	1.00868	2.43731	1.48457	1.92926	0.588505	2.02426	1.14886	1.42893	1.25251	1.67488	1.70613	1.60085	1.55807	1.00045	1.71 ± 0.55
	Chlorobi_Unclassified	DNA	0.05128	0.02824	0.04812	0.03204	0.06786	0.03674	0.06137	0.00108	0.03594	0.02277	0.0178	0.0055	0.61639	0.01421	0.00646	0.3547	0.0259	0.02529	0.00886	0.08515	0.00602	0.06452	0.03148	0.012	0.00708	0.01764	0.01244	0.01382	0.05246	0.017	0.05365	0.02664	0.00882	0.00815	0.06 ± 0.12
		cDNA	0	0	0.000140015	0	0	0	0	0.000485124	0	7.39737e-05	0.00017851	0	0.00534486	0	0	0.00107121	4.30064e-05	0	0	0.000719283	9.23365e-05	4.87598e-05	0	3.42307e-05	0.00246172	0	4.83752e-05	0	0	0	0	0	0	0	0.00 ± 0.00
	Chlorobiales	DNA	0.03798	0	0.07131	0.61786	0.05908	0.07638	0	0	0.08244	0.24148	0.36223	1.51078	0.06933	0.12821	0.41915	0.01287	1.25081	0	0.08341	0.0052	0.13958	0.03624	0.04588	0.04865	0.03158	0.11324	1.01318	0.17365	0.45913	0.55018	0.04837	0.1487	0.02608	0.53396	0.25 ± 0.37
		cDNA	0	0	0	0	0	0	0	0	0	0	0	0	0	0	0	0	0	0	0	0	0	0	0	0	0.001077	0	0	0	0	0	0	0	0	0	0.00 ± 0.00
	Chloroflexales	DNA	0.75958	0.5304	0.18124	0.31751	0.37975	0.49308	0.32559	0.69238	0.22544	0.35463	0.72195	0.41342	0.39701	0.5744	0.67981	0.16225	0.38107	0.83451	1.00223	0.53039	0.18725	0.38808	0.4652	0.94719	0.24545	0.53704	0.23218	0.44057	0.55093	0.62608	0.16435	0.53825	0.55223	0.39034	0.48 ± 0.22
		cDNA	4.82093e-05	0	7.00077e-05	0.000206358	0.00128203	7.11527e-05	0	0.000970247	0	7.39737e-05	0.00017851	8.5359e-05	0.000197958	0.000449331	0.000113873	0	0	0	8.75638e-05	0.000102755	0	4.87598e-05	0	3.42307e-05	0.0072313	2.60936e-05	9.67503e-05	0	0	0	0	0	0	9.51334e-05	0.00 ± 0.00
	Chloroflexi_Unclassified	DNA	0.2618	0.10521	0.11363	0.08945	0.12306	0.15699	0.19733	0.25319	0.10564	0.08536	0.14363	0.22838	0.18956	0.15675	0.24527	0.17377	0.10117	0.22534	0.359	0.22684	0.08235	0.27353	0.14858	0.22969	0.21678	0.16815	0.23147	0.19607	0.42282	0.09711	0.09643	0.16404	0.26382	0.25664	0.19 ± 0.08
		cDNA	11.4319	11.369	6.68847	5.71654	8.60502	7.99874	7.8357	6.92223	8.73827	6.87793	7.90388	6.70564	7.48301	9.2342	7.55331	7.97097	6.18781	10.2114	16.4347	11.9055	10.5169	5.95587	7.16116	5.08938	11.5504	7.00175	10.8613	9.19079	17.9053	6.57217	5.76915	9.61889	9.65011	11.5102	8.89 ± 2.86
	Chromatiales	DNA	0.88526	1.55956	1.05359	0.68142	0.83984	0.56093	1.55127	0.86174	2.6798	1.53378	0.78528	0.95569	0.63573	1.21968	0.7999	1.22226	0.97933	0.92324	0.88237	1.1223	0.63965	1.83673	0.72456	0.37009	0.27106	0.55321	1.14342	0.98172	1.14096	0.69445	0.70676	0.71961	1.06021	1.04311	0.99 ± 0.45
		cDNA	4.82093e-05	0	0.000350039	0.000206358	0.0038461	7.11527e-05	0	0	0	0	0	0	0	0.000449331	0.000113873	0.000194765	4.30064e-05	0.00115318	0.000175128	0.000308264	0.000138505	4.87598e-05	0.00122011	0.000154038	0.0115393	0.000130468	0.000193501	4.60961e-05	8.09743e-05	0.000253156	0	0	0	0.000237833	0.00 ± 0.00
	Chroococcales	DNA	0.08024	0.11945	0.10281	0.2875	0.09706	0.20049	0.157	0.20951	0.18083	0.32576	0.20906	0.0644	0.15599	0.20975	0.31603	0.09474	0.50763	0.12056	0.28971	0.10506	0.11877	0.05522	0.11328	0.25407	0.11965	0.18561	0.31536	0.22842	0.14537	0.48696	0.08944	1.24847	0.33662	0.31154	0.23 ± 0.21
		cDNA	0	0	0.000210023	0	0.00128203	0.000213458	0	0	0	0	0	0	0.000593874	0	0	0	8.60128e-05	0.00230635	8.75638e-05	0	0.000138505	4.87598e-05	0	6.84613e-05	0.00907759	0.000104374	0.000241876	0	0.000242923	0.000759467	0	0	0	4.75667e-05	0.00 ± 0.00
	Chroococcidiopsidales	DNA	0.18782	0.2421	0.33988	0.15622	0.26005	0.24806	0.18585	0	0.6418	0.30894	0.14913	0.80086	0.16977	1.79498	0.87169	0.12698	0.18644	0.20334	0.31638	0.00188	0.04414	0.25077	0.17712	0.17919	0.42136	0.57738	0.77627	0.14395	0.33644	0.50998	0.10294	0.53484	0.13435	0.2389	0.34 ± 0.34
		cDNA	0.398884	0.197344	0.229905	0.592455	0.324355	0.602806	0.54072	0.244502	0.291876	0.169548	0.534994	0.456244	0.637028	0.830813	0.427593	0.135167	0.287541	0.302132	0.162693	0.176224	0.077655	0.349364	0.341937	0.124309	0.0415415	0.555115	0.187164	0.197706	0.294585	1.02933	0.102877	0.227218	0.279191	0.344502	0.34 ± 0.22
	Chrysiogenales	DNA	0.01798	0.00069	0	0.00344	0.02188	0.0101	0.22668	0.16698	0.05843	0.00881	0.00782	0	0	0	0	0.17117	0.0061	0.04762	0.00385	0.02721	0.55412	0.04188	0.00687	0.008	0.09554	0.0123	0.00729	0.00367	0.02282	0.00333	0.02593	0	0	0.00427	0.05 ± 0.10
		cDNA	0	0	0	0	0	0	0	0	0	0	0	0	0	0	0	0.000292148	0	0	0	0	0.000369346	0	0	0	0.00061543	0	0	0	0	0	0	0	0	0	0.00 ± 0.00
	Chthoniobacterales	DNA	0.39451	0.18789	0.27681	0.51399	0.29074	0.38028	0.2186	0.27699	0.16785	0.23193	0.34166	0.28902	0.38028	0.2879	0.28516	0.16845	0.4925	0.3998	0.50857	0.31278	0.12731	0.47054	0.48315	0.25082	0.5215	0.56759	0.58069	0.35176	0.4841	0.33329	0.09967	0.32792	0.29405	0.30504	0.34 ± 0.13
		cDNA	0.185124	0.0433992	0.0665773	0.21193	0.102563	0.106195	0.147038	0.134379	0.0504477	0.0743436	0.106927	0.139647	0.116399	0.0970555	0.0840383	0.0409008	0.128245	0.1453	0.140102	0.0327787	0.0350879	0.233706	0.125672	0.163948	0.197245	0.129163	0.113246	0.0861998	0.11053	0.101009	0.0203718	0.0550831	0.0990679	0.0624313	0.11 ± 0.05
	Clostridiales	DNA	2.52755	1.50238	0.78317	0.65211	1.4398	4.85467	2.85194	2.09347	1.63378	1.80767	1.45985	1.59094	2.05837	2.04467	1.65654	2.49336	0.85014	1.65166	1.34506	2.61411	7.2848	0.90829	1.10671	1.06944	1.85646	0.85168	1.3166	1.38855	1.33507	0.68253	3.66559	0.84816	1.58918	1.36343	1.86 ± 1.30
		cDNA	1.03303	0.989175	0.944824	0.763319	0.939732	0.876957	0.910686	0.781049	0.780138	0.759119	0.838818	0.761232	0.673849	0.77959	0.865435	0.846646	0.919176	0.973281	1.20532	1.01491	2.11377	0.746123	0.893734	0.766886	0.231094	0.676607	1.4143	1.18071	1.64718	0.70681	0.440157	1.13609	1.22934	1.08695	0.94 ± 0.33
	Coriobacteriales	DNA	0	0.06137	0	0.07774	0.03994	0.01466	0.05541	0.09086	0.17292	0	0	0.01523	0.30749	0.0763	0	0.02518	0.00934	0.11088	0.0078	0.09016	0.15642	0.09356	0.12575	0	0.05799	0.0242	0.18841	0.00977	0.01294	0.01141	0.08251	0	0.01953	0.01301	0.06 ± 0.07
		cDNA	0.150702	0.197344	0.0368941	0.0288902	0.0653838	0.0441147	0.0664042	0.0436611	0.154947	0.0221181	0.0249914	0.0281685	0.0510731	0.0121319	0.0626302	0.0264881	0.0177186	0.0818755	0.102887	0.13204	0.00263159	0.0420797	0.153734	0.0418983	0.0201553	0.0815425	0.139804	0.117499	0.167779	0.0848071	0.00751209	0.0619685	0.0360247	0.18815	0.07 ± 0.06
	Corynebacteriales	DNA	1.09731	0.54477	0.78355	0.78018	1.29384	1.42037	1.82434	1.999	0.99792	0.76381	0.90573	2.03575	1.78132	1.1736	1.36244	1.02803	1.53792	1.53705	1.62329	1.34425	0.27283	0.82925	1.26661	1.83015	0.93419	1.38997	1.29551	1.24957	1.275	0.77655	0.83415	0.6894	1.8595	1.48683	1.23 ± 0.44
		cDNA	0.423567	0.429898	0.738861	0.541484	0.625633	0.586867	0.592895	0.608345	0.526098	0.540822	0.636745	0.642498	0.633861	0.509991	0.735734	0.555666	0.700876	0.726501	0.557343	0.66287	0.811361	0.715745	0.559118	0.748128	1.23978	1.12049	0.622975	0.80825	0.532892	0.660483	0.414311	0.695425	0.486333	0.815412	0.65 ± 0.17
	Cyanobacteria_Unclassified	DNA	0.17274	0.24541	0.04387	0.31578	0.12572	0.15457	0.05153	0.13128	0.17016	0.32203	0.12415	0.09101	0.126	0.1104	0.09642	0.03944	0.16941	0.13664	0.12191	0.1067	0.01388	0.08979	0.11139	0.11102	0.07102	0.35243	0.13107	0.10021	0.12297	0.94672	0.04716	0.23223	0.13538	0.10379	0.16 ± 0.16
		cDNA	4.82093e-05	0	0.000210023	0	0	0.000142305	0	0.000485124	0	0.000295895	0.00017851	0.000170718	0.000395916	0.000898662	0.000341619	0	0.000301045	0	0	0.000205509	0	0.000195039	0.000305029	8.55766e-05	0.0153858	0.000130468	9.67503e-05	0.000138288	0.000161949	0.000253156	0	0	0	0.000118917	0.00 ± 0.00
	Cytophagales	DNA	1.5041	1.88222	1.41835	2.04698	1.99951	2.855	2.57042	1.14556	1.3709	1.54622	3.08314	1.75075	1.90507	1.76121	1.55409	3.5936	1.87956	1.66369	1.58191	1.63021	1.59317	3.14877	2.04059	1.59881	2.66477	1.21569	0.81486	1.15826	0.90298	1.64896	2.20327	1.63169	1.16019	1.76431	1.83 ± 0.64
		cDNA	0.0425688	0.022109	0.0592965	0.0536532	0.0512814	0.0411263	0.0569179	0.0528785	0.0126119	0.0427568	0.0687263	0.0769085	0.0787872	0.0682983	0.0495348	0.0366159	0.0289433	0.0322889	0.0316105	0.0212702	0.0539245	0.0443714	0.0411789	0.0352576	0.0429262	0.055188	0.0326049	0.031622	0.0170046	0.0351886	0.10084	0.0413124	0.0630432	0.0343669	0.05 ± 0.02
	Dehalococcoidales	DNA	0	0	0	0	0	0	0.592	0	0	0	0	0	0.47247	0	0	0.04849	0	0	0	0.55295	0	0	0	0.22889	0	0	0	0	0.07129	0	0	0	0.10597	0.04404	0.06 ± 0.16
		cDNA	0	0	0	0	0	0	0	0	0	0	0	0	0	0	0	0	0	0	0	0	0	0	0	0	0	0	0	0	0	0	0	0	0	0	0.00 ± 0.00
	Dehalococcoidia_Unclassified	DNA	0.12965	0.83302	0.45276	0.17402	0.04171	0.18396	0.30361	0.04763	0.22955	0.21109	0.13161	0.16115	0.06314	0.13352	0.18866	0.05244	0.06344	0.0542	0.06289	0.08581	0.07117	0.07622	0.19571	0.38536	0.06991	0.28292	0.02337	0.05279	0.1185	0.12253	0.04156	0.04167	0.18064	0.21668	0.16 ± 0.16
		cDNA	0.000530303	0.00245656	0.00119013	0.000825433	0.00128203	0.002099	0	0.00145537	0.00540511	0.00147947	0.00232063	0.000256077	0.000989789	0	0.0012526	0.00175289	0.000817122	0.00461271	0.000788074	0.00133581	0.00129271	0.00141403	0.000915086	0.000616152	0.0433878	0.00114812	0.000628877	0.000968019	0.00121462	0.00126578	0.000254647	0	0	0.00237833	0.00 ± 0.01
	Deinococcales	DNA	0.2053	0.19632	0.22746	0.09593	0.13007	0.54041	0.11227	0.1394	0.17094	0.11768	0.04182	0	0.15805	0.9165	0.19403	0.08436	0.04926	0.05437	0.00948	0.44845	0.12003	0.11034	0.10453	0.08962	0	0.08039	0.01979	0.05175	0.03658	0.06771	0.14814	0.03507	0.02839	0.11665	0.14 ± 0.18
		cDNA	0	0	0	0	0	0	0	0	0	0	0	0	0	0	0.000113873	0	0	0	0	0	0.000184673	0	0	0	0.000769288	0	0	0	8.09743e-05	0	0	0	0	2.37833e-05	0.00 ± 0.00
	Deltaproteobacteria_Unclassified	DNA	0.06885	0.09977	0.07131	0.09462	0.08051	0.07419	0.26249	0.17991	0.09752	0.07422	0.06985	0.0553	0.105	0.06824	0.053	0.22397	0.05918	0.15417	0.0838	0.10359	0.44761	0.09498	0.07858	0.06284	0.14039	0.07177	0.07201	0.06893	0.0682	0.06423	0.19821	0.10649	0.05207	0.05765	0.11 ± 0.08
		cDNA	0.660757	1.09972	0.975487	0.75651	0.588454	1.17167	0.891714	0.834413	0.994541	0.682852	0.942175	0.543396	0.65722	0.962467	0.544199	2.55406	0.826239	0.583507	0.442372	0.94822	5.52126	0.637486	1.05265	0.640832	0.247403	0.602449	0.651759	0.638293	0.339849	0.578461	2.77833	1.81086	2.76489	0.745322	1.08 ± 1.00
	Desulfobacterales	DNA	0.69685	2.07682	0.45018	0.56217	0.90816	0.76507	0.70471	0.5232	1.2056	1.11097	1.21232	0.78743	0.50075	0.03329	0.89785	0.72743	0.53958	0.59882	0.88248	1.33888	1.49874	0.25813	0.57683	0.46448	0.51591	0.93179	0.80647	0.41269	1.36667	0.62377	3.17165	2.76039	1.04016	0.51877	0.93 ± 0.65
		cDNA	0	0	0.000420046	0	0	7.11527e-05	0	0	0	7.39737e-05	0.00035702	0	0.000395916	0	0.000113873	0.000779062	0	0.00115318	0	0.000513773	0.000969533	0	0	3.42307e-05	0.00630816	0	0.000145126	9.21923e-05	0	0	0.000891264	0	0	2.37833e-05	0.00 ± 0.00
	Desulfovibrionales	DNA	0.33425	1.01455	0.61523	0.75545	0.18873	0.35271	1.28315	0.6072	1.56622	1.42303	0.43532	0.19498	0.23257	0.39847	0.18388	0.48944	0.5181	0.98496	0.19115	0.24167	1.97747	0.14233	0.54589	0.24365	0.42745	0.29137	0.48577	0.53018	0.39085	0.37419	0.63395	0.60917	0.0435	0.29692	0.56 ± 0.44
		cDNA	0	0	7.00077e-05	0	0	0	0	0	0	0	0	0	0	0	0	0.000292148	0	0	0	0.000102755	9.23365e-05	0	0	8.55766e-05	0.00123086	2.60936e-05	0	4.60961e-05	8.09743e-05	0	0	0	0	2.37833e-05	0.00 ± 0.00
	Desulfurellales	DNA	0	0.64339	0.19948	1.41279	0.06141	0.01317	0.36634	0	0.4282	0	0.21891	0.02544	0.31564	0.08978	0.12947	0	0.44282	1.81919	0.02552	0	0.06659	0.50064	0.07435	0	0	0.13743	1.50643	0.25877	0	0	0	1.6675	0	0.08863	0.31 ± 0.51
		cDNA	0	0	0	0	0	0	0	0	0	0	0	0	0	0	0	0	0	0	0	0	0	0	0	0	0.000153858	0	4.83752e-05	0	0	0	0	0	0	0	0.00 ± 0.00
	Desulfuromonadales	DNA	0.42072	0.51597	0.36339	0.52501	0.40563	0.32032	0.30133	0.31679	0.76166	0.48539	0.39931	1.0276	0.59442	0.27206	1.26284	0.53389	0.32912	0.454	0.63327	0.6878	0.84247	1.27499	0.97363	1.1046	0.44746	0.77071	0.427	0.24629	0.78357	1.6919	0.25291	0.54183	1.57354	1.50057	0.68 ± 0.40
		cDNA	0.963078	0.50687	0.63308	0.422209	0.312817	0.912569	0.920173	0.753882	0.826982	0.981336	0.424497	0.257358	0.291988	1.99323	0.376806	1.05787	1.07443	0.390927	0.165408	0.63749	2.38888	0.442788	2.64948	0.20754	0.0898528	0.217281	0.548139	0.316266	0.11887	0.272142	1.77298	1.2256	1.36443	2.3648	0.82 ± 0.69
	Eggerthellales	DNA	0.06342	0	0	0.01781	0	0.03481	0.20822	0	0.02319	0.25331	0.00808	0.01768	0.21717	0	0.1564	0.06728	0.02935	0.05435	0.02753	0.26173	0.08926	0.06578	0.03642	0	0	0.04206	0.01106	0.02212	0.08451	0.02629	0.07997	0.08221	0.02946	0.02032	0.06 ± 0.07
		cDNA	0	0	0	0	0	0	0	0	0	0	0	0	0	0	0	9.73827e-05	0	0	0	0.000102755	0	0	0	1.71153e-05	0.000307715	0	0	0	0	0	0	0	0	0	0.00 ± 0.00
	Elusimicrobia_Unclassified	DNA	0.0307	0.00149	0.1315	0.11833	0.02747	0.03053	0.05122	0.21804	0	0.12865	0.00568	0.01602	0.0068	0.07533	0	0.01735	0.07384	0.02311	0.05227	0.00192	0.02613	0	0.00246	0.21902	0	0.34758	0.05632	0.06809	0.02139	0.10606	0.04969	0.07608	0.31951	0.1047	0.07 ± 0.09
		cDNA	0	0	0	0	0	0	0	0	0	0	0	0	0	0	0	0.000194765	0	0	8.75638e-05	0	0	0	0	0	0.000307715	0	0	0	0	0	0	0	0	2.37833e-05	0.00 ± 0.00
	Enterobacterales	DNA	1.98091	2.49175	0.77304	1.27235	2.15343	1.49144	1.1531	1.49046	1.03475	1.45359	1.08517	1.167	1.32665	2.50692	1.54884	1.34336	0.83193	1.57644	1.12242	1.35611	2.98596	0.84966	1.6663	1.69205	1.21387	1.34503	0.94034	0.93125	0.76096	2.12699	1.01289	1.2275	1.66547	1.46317	1.44 ± 0.53
		cDNA	0.135227	0.0409427	0.0600666	0.191707	0.166665	0.133269	0.0853768	0.105757	0.0504477	0.136334	0.103179	0.0786157	0.111648	0.065153	0.0773198	0.0449908	0.256447	0.181049	0.100436	0.0515828	0.0273316	0.177973	0.10249	0.135331	0.117393	0.122588	0.361072	0.152809	0.075873	0.0663268	0.0203718	0.0481977	0.0855586	0.0540833	0.11 ± 0.07
	Epsilonproteobacteria_Unclassified	DNA	0.08411	0.00023	0.00133	0.00295	0.13327	0.13303	0.01801	0.00786	0.00516	0.00105	0.14567	0.00191	0.00611	0.00051	0.00092	0.00841	0.00412	0.00214	0.00314	0.00021	0.00284	0.00941	0.07963	0.00504	0.01099	0.00043	0.0032	0.00551	0.00207	0.00363	1.32297	0	0.0032	0.00267	0.06 ± 0.23
		cDNA	0.0153788	0.0155582	0.0203022	0.0154769	0.00769221	0.0158671	0.00948632	0.0242562	0.0162153	0.0230798	0.0228493	0.0155353	0.0263284	0.0251625	0.0084266	0.0211321	0.0163424	0.0161445	0.015061	0.016338	0.0952451	0.0165783	0.0234872	0.0185017	0.00307715	0.0137774	0.0151898	0.0179775	0.00987887	0.0129109	0.0595874	0.0378697	0.0270185	0.021738	0.02 ± 0.02
	Eukaryota_Unclassified	DNA	0.2749	0.15987	0	0.47438	0.12289	0.16065	0.0795	0	0.09073	0	0.16312	0.21835	0.04003	0	0.08527	0.02172	0.18514	0.19922	0.08589	0	0.0169	0.09772	0.06612	0.05408	0.28003	0.18312	0.06494	0.11955	0.11508	0.06254	0.01642	0.14882	0.02213	0.08115	0.11 ± 0.10
		cDNA	4.82093e-05	0	0	0	0	0	0	0	0	0.000295895	0	8.5359e-05	0	0	0	0	0.000344051	0	8.75638e-05	0.000102755	0	0.000146279	0	3.42307e-05	0.000769288	5.21872e-05	4.83752e-05	0	0	0	0	0	0	7.135e-05	0.00 ± 0.00
	Euryarchaeota_Unclassified	DNA	0.01066	0	0	0.00117	0	0.00804	0.02277	0	0	0.01451	0.03872	0.07231	0	0	0.12397	0	0.05562	0	0.04377	0	0.0085	0.0129	0.01793	0.09509	0	0.00621	0.04258	0.08291	0.03657	0.02331	0.01144	0.00326	0.22527	0.13329	0.03 ± 0.05
		cDNA	0	0	0	0	0	0	0	0	0	0	0	0	0	0	0	0	0	0	0	0	0	0	0	0	0.000307715	0	0	4.60961e-05	8.09743e-05	0	0	0	0	2.37833e-05	0.00 ± 0.00
	Euzebyales	DNA	0.24318	0.09035	0.0151	0.36456	0.15945	0.24862	0.05382	0.09353	0.07661	0.02855	0.31022	0.17545	0.1703	0.23112	0.14324	0.08943	0.43189	0.50602	0.25081	0.19155	0.03911	0.23085	0.20306	0.09404	0.16285	0.08129	0.03454	0.13188	0.10893	0.14211	0.14175	0.11783	0.23685	0.18116	0.17 ± 0.11
		cDNA	0	0	7.00077e-05	0.000412717	0.00128203	0.000284611	0	0	0	0	0.00017851	0	0.000989789	0	0.000113873	0	0	0.00230635	0	0.000411019	0	4.87598e-05	0	8.55766e-05	0.020463	2.60936e-05	9.67503e-05	4.60961e-05	8.09743e-05	0	0	0	0	9.51334e-05	0.00 ± 0.00
	Ferrovales	DNA	0.2198	0	0.46152	0.07541	0.36352	0.07653	0	0.11619	0.09868	0.04643	0.05178	0.21426	0	0.14227	0.06364	0.1217	0.01939	0.07028	0.00194	0.34115	0.02699	0.13503	0.07683	0.02161	0	0.03062	0.01822	0.00261	0.01799	0.03639	0.13078	0.02843	0.108	0.08975	0.09 ± 0.11
		cDNA	0	0	7.00077e-05	0	0	0	0	0	0	0	0	0	0	0	0	9.73827e-05	0	0	0	0	0	0	0	0	0.000153858	0	0	0	0	0	0	0	0	2.37833e-05	0.00 ± 0.00
	Firmicutes_Unclassified	DNA	0.34511	0.99566	0.08941	1.00775	0.28788	0.15419	0.004	0.0403	0.10482	1.318	0.28608	0.34977	0.31867	0.86157	0.34344	0.06493	0.30161	0.04289	0.15915	0.08902	0.02332	0.78613	0.16062	0.5616	0.19644	1.35284	0.38759	0.16591	0.08722	4.35	0.06363	0.43235	0.36382	0.42578	0.49 ± 0.77
		cDNA	0.00327823	0.000818853	0.000350039	0.00453988	0.00512814	0.0025615	0.0142295	0.00291074	0.0018017	0.000739737	0.00160659	0.00495082	0.00455303	0.0071893	0.00113873	0.000584296	0.00150522	0.00115318	0.000963201	0.00143857	0.000554019	0.00165783	0.00335532	0.000889997	0.00523116	0.00279201	0.000967503	0.000921923	0.00194338	0.0091136	0.00101859	0.0034427	0	0.0021405	0.00 ± 0.00
	Flavobacteriales	DNA	1.76982	3.31186	1.6273	1.5752	1.66243	1.0068	1.05113	0.82358	2.82819	2.51522	1.31811	1.12427	0.76076	2.03905	0.71166	2.22973	1.82316	1.76662	0.95271	2.9826	1.16621	0.7656	1.56535	0.72192	2.00497	1.12064	0.87334	0.81539	0.98806	1.52604	1.69141	0.51282	0.52656	0.74509	1.44 ± 0.72
		cDNA	0.000385675	0	0.00147016	0.00288902	0.00256407	0.00124517	0	0.000485124	0	0.000665764	0.00232063	0.000170718	0.00138571	0.00179732	0.000797111	0.00233719	0.00060209	0.00461271	0.000350255	0.000513773	0.000877197	0.000975196	0	0.000325191	0.0223093	0.0012264	0.000387001	0.000368769	0.00186241	0.00101262	0.000636617	0	0	0.0008562	0.00 ± 0.00
	Frankiales	DNA	0.46696	0.27369	0.41282	0.37788	0.30248	0.47321	0.22875	0.5596	0.34728	0.3012	0.39265	0.55545	0.20864	0.30667	0.37292	0.40836	0.63907	0.46066	0.40312	0.26721	0.13681	0.43814	0.29529	0.6135	0.29374	0.3904	0.61923	0.65581	0.56696	0.3034	0.28664	0.30804	0.62916	0.60875	0.41 ± 0.14
		cDNA	0.101047	0.140843	0.102911	0.104211	0.0948706	0.115837	0.147038	0.0742239	0.135128	0.121835	0.219389	0.144257	0.0536466	0.100201	0.173087	0.0805355	0.208409	0.155679	0.136862	0.0997748	0.0723918	0.166222	0.185457	0.19775	0.162166	0.14435	0.192727	0.199274	0.215554	0.195183	0.0341227	0.0998382	0.0720494	0.233196	0.14 ± 0.05
	Gaiellales	DNA	0.13508	0.06331	0.09653	0.1006	0.08933	0.20229	0.08984	0.11575	0.07398	0.07199	0.13531	0.19459	0.08455	0.20907	0.19966	0.07052	0.12559	0.12831	0.14866	0.10824	0.02704	0.15789	0.12148	0.20727	0.13535	0.12028	0.10532	0.16423	0.15047	0.10386	0.08596	0.25553	0.20005	0.20838	0.13 ± 0.05
		cDNA	0.206384	0.302976	0.148206	0.258773	0.203844	0.346941	0.260874	0.1761	0.351332	0.285243	0.304002	0.294489	0.127485	0.258815	0.282519	0.163116	0.217742	0.24332	0.298855	0.314018	0.138089	0.213227	0.264155	0.225512	0.509576	0.157997	0.22688	0.233385	0.308917	0.295433	0.0737203	0.185906	0.17562	0.438375	0.25 ± 0.09
	Gammaproteobacteria_Unclassified	DNA	0.98974	0.06446	0.61902	0.17121	0.33335	0.39263	0.24092	0.44239	0.22451	1.11519	0.34707	0.47117	0.58637	0.08639	0.38097	0.40967	0.48019	0.21739	0.59928	0.29438	0.17749	0.3076	1.24665	0.23479	0.6845	0.57766	0.29614	0.72048	0.42083	0.33708	0.55037	1.44338	0.18722	0.52954	0.48 ± 0.32
		cDNA	0.404187	0.361933	0.793887	0.468846	0.8064	0.439902	0.554949	0.713132	0.778336	0.650969	0.679052	0.514715	0.760752	0.339694	0.47337	1.36307	0.538397	0.90755	0.460235	3.52911	1.14728	0.842326	0.508178	0.757798	0.390952	0.503815	0.444278	0.482396	0.562043	0.464287	0.755792	1.87283	0.711487	0.445581	0.75 ± 0.58
	Gemmatales	DNA	0.23167	0.23862	0.23428	0.21136	0.29759	0.25826	0.17907	0.49489	0.1532	0.12804	0.39903	0.42264	0.09984	0.43054	0.6416	0.20406	0.40585	0.29348	0.44097	0.31455	0.12117	0.36647	0.18746	0.58802	0.24684	0.39525	0.46292	0.50431	0.54854	0.61855	0.10212	0.09033	0.66287	0.60688	0.34 ± 0.17
		cDNA	0	0	0	0	0	3.55764e-05	0	0	0	0	0	0	0	0	0.000113873	0	4.30064e-05	0.00115318	0	0	4.61682e-05	4.87598e-05	0	3.42307e-05	0.00307715	0.000130468	9.67503e-05	4.60961e-05	0	0	0	0	0	0.0001427	0.00 ± 0.00
	Gemmatimonadales	DNA	0.63294	0.48813	0.33795	0.58992	0.53381	0.94541	0.34156	0.41364	0.49188	0.70846	0.80855	0.70167	0.61387	0.85311	0.77187	0.33865	0.30644	0.3542	0.45582	0.54743	0.05999	0.79819	0.69398	0.85828	0.43479	0.67258	0.70517	0.75108	0.89187	0.96379	0.48419	0.54687	1.00169	0.78058	0.61 ± 0.22
		cDNA	0.150799	0.122009	0.191261	0.260424	0.22692	0.352028	0.189726	0.25566	0.129723	0.225176	0.291685	0.202813	0.231809	0.347333	0.143708	0.174315	0.207979	0.155679	0.155863	0.181362	0.0541553	0.202743	0.185762	0.183853	0.390337	0.187743	0.152237	0.171247	0.124781	0.325052	0.0784313	0.117052	0.135093	0.176139	0.20 ± 0.08
	Gemmatimonadetes_Unclassified	DNA	0.221	0.19011	0.11132	0.21358	0.17875	0.28521	0.10663	0.14362	0.14638	0.24886	0.24635	0.2842	0.19084	0.23782	0.29091	0.10666	0.10812	0.13803	0.15317	0.18604	0.01909	0.20468	0.22123	0.30425	0.14962	0.23152	0.20237	0.20928	0.24488	0.40101	0.11408	0.15522	0.3361	0.30802	0.20 ± 0.08
		cDNA	2.22544	2.7579	2.46595	3.50912	3.11406	4.79704	3.66172	3.5773	2.66112	3.34494	4.24836	3.38286	3.03073	4.50005	3.32817	2.20397	2.26923	3.25311	2.23279	4.08892	0.811915	3.33971	3.62496	3.72125	3.97429	2.69208	3.41132	3.25582	2.68519	4.97476	1.16208	2.854	1.95884	3.44454	3.13 ± 0.92
	Geodermatophilales	DNA	0.36955	0.24856	1.15155	0.38016	0.56635	0.73122	0.59146	0.6252	0.49284	0.49148	0.51278	0.49265	0.68499	1.16741	0.67765	0.1859	0.75685	0.50133	0.68372	0.59619	0.21818	0.38709	0.82463	0.87741	0.36682	0.40443	0.50119	0.63307	0.61175	0.37824	0.47473	0.47359	0.4553	0.76517	0.57 ± 0.22
		cDNA	0.0146556	0.0155582	0.0203022	0.0119688	0.0166665	0.0144796	0.0332021	0.0145537	0.0288273	0.0133892	0.0117817	0.0256077	0.0162325	0.0103346	0.0157145	0.00710894	0.0206861	0.019604	0.0341499	0.00873414	0.0286243	0.0170659	0.0271476	0.0421208	0.0633893	0.0169869	0.0205111	0.0309766	0.0562772	0.0440491	0.00827603	0.0206562	0.0270185	0.0376015	0.02 ± 0.01
	Glycomycetales	DNA	0.02604	0.00806	0.17589	0.10431	0.0974	0.09787	0.03059	0	0	0.00386	0.00986	0.2863	0.18588	0.32868	0.09937	0.00369	0.17141	0	0.0709	0	0.01852	0.01338	0.09162	0.04351	0.20949	0.00607	0.04195	0.03344	0.01754	0.03802	0	0	0.07008	0.07767	0.07 ± 0.08
		cDNA	0	0	0	0	0	7.11527e-05	0	0	0	0	0	8.5359e-05	0	0	0	0	0	0	8.75638e-05	0	0	0	0	1.71153e-05	0.00246172	0	0	0	0	0.000253156	0	0	0	0	0.00 ± 0.00
	Halanaerobiales	DNA	0	0	0	0.01661	0.01742	0.28702	0.08856	0.26682	0.04064	0	0.08699	0	0.0176	0	0	0.0085	0.04032	0	0.03002	0	0.65948	0	0	0	0	0.01139	0	0.03026	0.03699	0.02888	0	0	0	0.00302	0.05 ± 0.13
		cDNA	0	0	0	0	0	0	0	0	0	0	0	8.5359e-05	0	0	0	0	0	0	0	0	0.00147738	0	0	0	0.000307715	0	0	0	0	0	0	0	0	0	0.00 ± 0.00
	Helotiales	DNA	0.16309	0	0	0.04847	0.01175	0.11355	0.05491	0.2271	0.01288	0.10798	0.25815	0.05794	0	0	0.94397	0.19343	0.06026	0.61523	0.7996	0.13616	0.10276	0.27976	0.10938	0.06764	0	0.06738	0.08999	0.47996	0.14331	0.19089	0.00269	0.03608	0.11293	0.20139	0.17 ± 0.22
		cDNA	0.00371212	0	0.00231025	0.000619075	0.00512814	0.000462493	0	0.00388099	0	0.000517816	0.00071404	0.000512154	0	0	0.000910984	0.000779062	0.000903135	0.00230635	0.0028896	0.000102755	0.0018929	0.00151155	0.000305029	0.00147192	0.000153858	0.000495778	0.000387001	0.00129069	0.000323897	0.000506311	0.000763941	0.0034427	0	0.000689717	0.00 ± 0.00
	Holophagales	DNA	0	0.17397	0.86657	0	0	0.11589	0.13097	0.16997	0.05685	0	0.02025	0	0	0.76814	0.8193	0	0.31025	0.74796	0.10753	0	0.10068	0.0505	0.49961	0.5022	0	0.08832	1.38477	0.17696	0.25655	0.31454	0	0	0	0.24073	0.23 ± 0.33
		cDNA	0	0	0	0	0	0	0	0	0	0	0	0	0	0	0	0	0	0	0	0	0	0	0	0	0.000153858	2.60936e-05	0	0	0	0	0	0	0	0	0.00 ± 0.00
	Hydrogenophilales	DNA	0.21265	0.15361	0.3228	0.02778	0.18231	0.17306	0.16574	0	0	0	0.48059	0.18961	0	0	0	0	0.14232	0	0.08301	0	0.008	0	0.22747	0.03103	0.06754	0.12635	0.23719	0.16402	0.01428	0.09364	0.00916	0.19856	0	0.03383	0.10 ± 0.11
		cDNA	0	0	0	0	0	0	0	0	0	0	0	0	0	0	0	0	0	0	0	0	0	0	0	0	0.00061543	0	0	0	0	0	0	0	0	7.135e-05	0.00 ± 0.00
	Ignavibacteria_Unclassified	DNA	0.03472	0.14142	0.20308	0.03695	0.03201	0.02934	0.22534	0.08858	0.19495	0.06737	0.02155	0.02415	0.05742	0.05149	0.01823	0.19927	0.02083	0.07599	0.02723	0.1091	0.29513	0.03634	0.03824	0.02119	0.06325	0.02325	0.0367	0.04095	0.03009	0.01905	0.02485	0.08994	0.04192	0.03142	0.07 ± 0.07
		cDNA	0.0411226	0.163771	0.116913	0.0637647	0.0615377	0.10157	0.0996063	0.0674322	0.196386	0.152386	0.101037	0.0346558	0.195186	0.078633	0.0586446	0.491491	0.0507906	0.0507398	0.0300344	0.132451	0.411174	0.0542697	0.0628359	0.0377051	0.016155	0.0388012	0.0371038	0.0506136	0.0248591	0.0493653	0.170741	0.192791	0.157608	0.0461872	0.11 ± 0.10
	Ignavibacteriae_Unclassified	DNA	0	0.18459	0.01169	0.05063	0	0.00606	0.40406	0.16323	0.11718	0.1515	0.03564	0	0.16146	0.05634	0	0.58076	0.02805	0.08651	0.02687	0.15913	0.12943	0.08463	0.02575	0.01988	0.17565	0.0199	0.00658	0.00396	0.04057	0.01781	0.01634	0.00804	0	0.00915	0.08 ± 0.12
		cDNA	0.0350964	0.0597763	0.128744	0.232359	0.0602556	0.039383	0.0996063	0.0485124	0.0900852	0.0713847	0.0781873	0.069653	0.108283	0.0399905	0.0408804	0.0479123	0.0510056	0.0634247	0.0375649	0.0243529	0.0383658	0.0669472	0.100965	0.0591677	0.00553887	0.0983729	0.0541802	0.0407029	0.0306893	0.0663268	0.0579322	0.0240989	0.054037	0.0358177	0.06 ± 0.04
	Ignavibacteriales	DNA	0.02166	0.11925	0.27797	0.00121	0.00145	0.00187	0.61009	0.02195	0.1469	0.03361	0.00547	0	0.08228	0.06902	0	0.98131	0.00142	0.12836	0.01576	0.07012	1.05169	0.04232	0.01373	0.00949	0.32338	0.01789	0.00414	0.03829	0.07544	0.00366	0.12625	0.0106	0	0.0125	0.13 ± 0.26
		cDNA	0	0	7.00077e-05	0	0	0	0	0	0	0	0	0	0	0	0	0.000292148	0	0	0	0	0.000277009	0	0	0	0.000769288	2.60936e-05	0	0	0	0	0	0	0	0	0.00 ± 0.00
	Isosphaerales	DNA	0.51083	0.41311	0.29788	0.66819	0.45046	0.3719	0.62886	0.28672	0.21343	0.30546	0.84295	0.88996	0.52694	0.94099	1.1022	0.21164	0.56827	0.96344	0.57206	0.4813	0.2151	0.6611	0.73242	0.77619	1.10591	0.44079	0.72589	0.90518	0.50424	0.72245	0.32041	0.38167	0.76557	0.85469	0.60 ± 0.26
		cDNA	0	0	7.00077e-05	0	0	0.000177882	0	0	0	7.39737e-05	0.00035702	0	0.000197958	0	0.000227746	0	4.30064e-05	0	8.75638e-05	0	0	0.000146279	0	1.71153e-05	0.00446187	0.000104374	9.67503e-05	9.21923e-05	0	0.000253156	0	0	0	0.000166483	0.00 ± 0.00
	Jiangellales	DNA	0.17914	0.54474	0.0865	0.20818	0.07075	0.38754	0.11218	0.05182	0.03222	0.05364	0.09046	0.09412	0.10155	0.08035	0.13763	0.06828	0.1079	0.11431	0.20611	0.05757	0.03886	0.15082	0.46635	0.43881	0.03657	0.13252	0.07952	0.13429	0.17658	0.10942	0.07573	0.02217	0.14957	0.11983	0.14 ± 0.13
		cDNA	4.82093e-05	0	0.000140015	0	0.00128203	0.000142305	0	0	0.0018017	7.39737e-05	0.00035702	8.5359e-05	0.000395916	0	0	9.73827e-05	0.000172026	0.00115318	0	0.000308264	0	0	0	0	0.0124625	0.000130468	9.67503e-05	9.21923e-05	0	0	0	0	0	7.135e-05	0.00 ± 0.00
	Kallotenuales	DNA	0	0	0	0.01055	0.10806	0	0	0	0.27698	0.04194	0.20375	0.03661	0.01012	0	0.00159	0	0.00455	0	0.05327	0.08239	0.07099	0.05912	0.02371	0.00759	0.0218	0.14327	0.07625	0.00978	0.04978	0.038	0.15186	0.19402	0.03302	0.04931	0.05 ± 0.07
		cDNA	0	0	0	0	0	0	0	0	0	0	0	0	0	0	0	0	0	0	0	0	0	0	0	0	0.000461573	0	4.83752e-05	0	0	0	0	0	0	0	0.00 ± 0.00
	Kiloniellales	DNA	0.94209	0.03875	0.19544	0.58724	0.10646	0.35432	0.10754	0.54685	0	0.53536	0.39563	0.22344	0.42968	0	0.49031	0.28831	0.39331	0.07089	0.35639	0.37907	0.0217	0.22141	0.32711	0.20005	0.30586	0.449	0.51975	0.29614	0.59693	0.49914	0.09564	0.15425	0.79611	0.46916	0.34 ± 0.23
		cDNA	0	0	0	0	0	0	0	0	0	0	0	0	0	0	0.000113873	0	0	0	0	0	0	0	0	6.84613e-05	0.00230786	2.60936e-05	0	4.60961e-05	8.09743e-05	0	0	0	0	9.51334e-05	0.00 ± 0.00
	Kineosporiales	DNA	0.02314	0.0915	0	0.03575	0.37317	0.02105	0.10925	0.2453	0.60723	0.77096	0.04673	0.04674	0	0	0.09086	0.42024	0.18327	0.13219	0.09974	0.05165	0.3803	0	0.07949	0.02876	0.05093	0.10171	0.09286	0.1379	0.02921	0.02124	0.01426	0	0.10389	0.07504	0.13 ± 0.18
		cDNA	0	0	0	0	0	0	0	0	0	0	0	0	0	0	0	9.73827e-05	0	0	0	0	4.61682e-05	0	0	0	0.000769288	0	0	0	0	0	0	0	0	2.37833e-05	0.00 ± 0.00
	Ktedonobacterales	DNA	0.33085	0.24164	0.18548	0.24395	0.15252	0.3129	0.27211	0.07158	0.12813	0.18077	0.6154	0.2747	0.42985	0.55973	0.48678	0.80918	0.53432	0.59671	0.42018	0.88936	0.04494	0.28035	0.14844	0.64017	0.39978	0.19036	0.35615	0.30322	0.59716	0.23581	0.07838	0.1861	0.38073	0.52554	0.36 ± 0.21
		cDNA	0.000144628	0	0.000560062	0.000206358	0.00128203	7.11527e-05	0	0.000485124	0	7.39737e-05	0.00053553	0	0.000197958	0	0.000227746	0.000292148	0.000344051	0	0	0.000102755	0	9.75196e-05	0	0	0.00907759	0.000234842	0.000145126	0.000184385	0.000323897	0	0	0	0	0.000118917	0.00 ± 0.00
	Lactobacillales	DNA	0.04635	0.11319	0.02317	0.10027	0.22271	0.21486	0.76204	0.23197	0.0566	0.11713	0.06501	0.09227	0.17525	0.13033	0.19162	0.38427	0.06471	0.10481	0.1412	0.24949	1.30211	0.89285	0.0652	0.14714	0.27549	0.0977	0.07402	0.11843	0.07003	0.06032	0.06934	0.08645	0.0647	0.14063	0.20 ± 0.27
		cDNA	0.0124862	0.00818853	0.00896099	0.0113497	0.0128203	0.0138748	0.00948632	0.0111578	0.0108102	0.022488	0.0146378	0.0128039	0.0158366	0.0310039	0.00967921	0.00642726	0.00675201	0.00922541	0.00481601	0.0154132	0.00461682	0.0119462	0.00976092	0.00308076	0.00784673	0.00949807	0.00532127	0.0059464	0.0056682	0.0187335	0.00636617	0.0103281	0.00900617	0.00658799	0.01 ± 0.01
	Legionellales	DNA	0.11909	0.11978	0.10909	0.23141	0.15053	0.1823	0.22777	0.18788	0.84424	0.19652	0.13957	0.12837	0.17081	1.34434	0.12063	0.04314	0.18308	0.15199	0.10208	0.10932	0.06046	0.12306	0.09593	0.1182	0.08016	0.13609	0.51355	0.21105	0.1136	0.1032	0.09395	0.04493	0.06746	0.08575	0.20 ± 0.25
		cDNA	0.0119559	0.00655083	0.0112012	0.0074289	0.00769221	0.00718642	0.00474316	0.0179496	0.00360341	0.0144989	0.0133882	0.00802375	0.00811627	0.00449331	0.00706013	0.00555082	0.00769815	0.00576588	0.00936932	0.00914516	0.0265467	0.00902057	0.00915086	0.00999535	0.00892374	0.0073323	0.0115133	0.0122616	0.00753061	0.00860729	0.00776673	0.00688539	0.00900617	0.00948955	0.01 ± 0.00
	Lentisphaerae_Unclassified	DNA	0.0128	0.37736	0.06314	0.01415	0.00814	0.03105	0.09347	0.01	0.12327	0	0.02611	0.05201	0	0.01267	0.01685	0.11508	0.04673	0.06963	0.0547	0.01341	0.33503	0	0.0863	0.03104	0.13918	0.11263	0.03048	0.03369	0.13625	0.0527	0.01479	0.03616	0.08477	0.04429	0.07 ± 0.08
		cDNA	4.82093e-05	0	0	0	0	0	0	0	0	0	0	0	0	0	0	0	0	0	0	0	0	0	0	0	0	0	0	0	8.09743e-05	0	0	0	0	2.37833e-05	0.00 ± 0.00
	Leptospirales	DNA	0.08771	0.08747	0.13811	0.08551	0.02963	0.0592	0.18691	0.07621	0.17513	0.10037	0.11092	0.18422	0.04113	0.11054	0.09224	0.279	0.08542	0.10012	0.04919	0.03536	0.17435	0.00593	0.11739	0.20379	0.09856	0.08242	0.06224	0.04217	0.06508	0.12313	0.18001	0.1781	0.20364	0.07912	0.11 ± 0.06
		cDNA	0.0353857	0.083523	0.0792487	0.0654156	0.0653838	0.0828217	0.0758905	0.0708281	0.113507	0.171397	0.0876484	0.0339729	0.441644	0.0750383	0.0480544	0.562191	0.0479522	0.058812	0.0218909	0.115599	0.282919	0.053587	0.0536851	0.0289934	0.0176936	0.0313384	0.031202	0.0413482	0.0204055	0.038986	0.115992	0.137708	0.0900617	0.0397657	0.10 ± 0.12
	Marinilabiliales	DNA	0.53931	0.90863	0.20289	0.24004	0.40873	0.44878	1.9211	0.66266	0.85788	0.18507	0.90335	0.08831	0.75273	0.18248	0.0555	5.02551	0.12006	0.52207	0.13301	2.64883	2.70294	0.71124	0.33368	0.14239	1.04905	0.15627	0.1089	0.20721	0.46929	0.53379	5.49237	0.38913	0.10228	0.12878	0.86 ± 1.29
		cDNA	0.211253	0.190793	0.2752	0.222454	0.244869	0.233096	0.237158	0.285253	0.349531	0.411812	0.428959	0.223982	0.3005	0.392266	0.218181	1.68131	0.252878	0.205265	0.127143	0.234794	0.955729	0.266716	0.335532	0.190939	0.0356949	0.344644	0.245601	0.175073	0.0844562	0.215182	1.89406	0.605915	0.634935	0.145863	0.38 ± 0.40
	Methanobacteriales	DNA	0	0.00591	0.00614	0.00253	0.00108	0	0.12716	0.32019	0.00069	0.11376	0.00138	0.0012	0.04817	0.01569	0.00525	0.30555	0.01118	0.13751	0.01172	0.39654	0.54265	0.1578	0.00626	0.0021	0.03778	0.00104	0.00143	0.01455	0.03067	0.00202	0.01553	0.07705	0	0.00109	0.07 ± 0.13
		cDNA	0.00298898	0.377491	0.0045505	0.00453988	0.0115383	0.00672393	0.0379453	0.0242562	0.0756716	0.0751573	0.0183865	0.0227909	0.0209835	0.0265105	0.0222052	0.133609	0.00434365	0.0242167	0.00656728	0.161119	0.715839	0.0628514	0.00305029	0.00025673	0.00630816	0.000991557	0.00343464	0.00995677	0.0034819	0.0151893	0.0197351	0.213447	0.184626	0.0121533	0.07 ± 0.14
	Methanomassiliicoccales	DNA	0	0	0	0.00097	0	0	0.75699	0.18498	0	0	0.01312	0	0.0582	0	0.12257	0.03397	0	0.03668	0.00747	0.02101	0.56334	0	0	0.02504	0	0	0	0.02106	0.01779	0.01255	0	0	0.0142	0.06712	0.06 ± 0.16
		cDNA	0	0.000818853	0	0	0	0	0	0	0	7.39737e-05	0	0	0	0	0	0	0	0	0	0	0.000184673	0	0	0	0	0	4.83752e-05	0	8.09743e-05	0	0	0	0	7.135e-05	0.00 ± 0.00
	Methanomicrobiales	DNA	0.00314	0.03577	0.01556	0.02253	0.00427	0.02169	0.24722	0.55028	0	0.01697	0.00794	0.04363	0.00662	0.02354	0.01159	0.56053	0.00851	0.46801	0.05191	0.05979	2.20427	0.02848	0.00475	0.00538	0.70794	0.0155	0.00808	0.05165	0.03284	0.01911	0.01041	0.00462	0.02977	0.02394	0.16 ± 0.41
		cDNA	4.82093e-05	0	0	0	0	3.55764e-05	0	0.000485124	0	0.000221921	0	8.5359e-05	0	0.000898662	0.000113873	0.00837492	0.000129019	0	0	0	0.0111265	0.000146279	0	0	0.000923145	0	0	0.000138288	0	0	0.000127323	0.00688539	0.00450308	4.75667e-05	0.00 ± 0.00
	Methanosarcinales	DNA	0.89447	0.25809	0.03682	0.47918	0.08646	0.07574	2.93231	1.18205	0.21541	0.02457	0.69655	0.43338	0.67576	0.36196	0.09374	0.52094	0.50397	1.09794	0.11655	0.24223	2.4873	0.28652	0.45678	0.01448	0.56203	0.09828	0.02775	0.09566	0.17705	0.38303	0.08298	0.02206	0.147	0.09301	0.47 ± 0.65
		cDNA	0.0157162	2.6105	0.0136515	0.0270329	0.0602556	0.0320543	0.379453	0.112064	0.567537	0.0213784	0.0883624	0.0310707	0.0251406	0.141539	0.0482822	1.97142	0.0144502	0.0772628	0.0373022	0.484591	4.05477	0.0240386	0.0381286	0.000701728	0.0176936	0.0036531	0.0075949	0.042178	0.00542528	0.0587321	0.350649	1.02248	1.3194	0.0509677	0.40 ± 0.87
	Methylococcales	DNA	2.02821	1.14439	2.70281	1.16917	1.27602	1.30556	1.287	0.89375	2.29454	1.33287	1.19753	0.90511	1.25012	1.5199	0.83464	1.47363	0.79516	1.20462	1.90489	0.55537	2.26813	2.05571	1.27599	0.59874	0.665	2.01552	1.39295	1.3212	1.65908	1.32608	1.78232	2.27115	0.63653	0.94943	1.39 ± 0.55
		cDNA	4.82093e-05	0.000818853	0.000490054	0	0	0.000106729	0	0	0	0.000295895	0.00017851	0	0.000395916	0	0	9.73827e-05	0.000172026	0	0	0.000102755	9.23365e-05	9.75196e-05	0	0.000171153	0.0166166	7.82808e-05	0.000241876	0	0.000242923	0	0.000127323	0	0	4.75667e-05	0.00 ± 0.00
	Micrococcales	DNA	5.36815	5.97535	5.49966	3.44192	8.46072	6.26076	6.12227	5.63312	6.57594	8.41489	5.47614	5.48284	6.70536	5.60632	5.01046	5.26822	4.47203	5.68335	4.72414	8.21404	6.54499	5.13435	4.90227	4.77555	6.90413	5.10594	6.90968	7.43647	5.36583	3.25121	6.97076	5.04816	5.50761	4.87838	5.80 ± 1.22
		cDNA	8.34576	15.5738	6.1975	7.81809	11.3396	6.70447	6.86335	12.4575	11.9813	16.1223	4.67446	9.93315	8.11588	4.85053	11.6529	11.2532	5.09549	7.84621	3.11981	13.3098	8.15276	6.06294	5.59728	4.53015	1.78459	3.02467	6.27813	9.13114	5.0464	3.26267	4.99796	10.2592	6.84469	4.91297	7.74 ± 3.60
	Micromonosporales	DNA	1.22024	0.45222	0.61535	0.47532	1.24055	0.95502	0.91116	0.77721	0.34904	1.07878	1.36067	0.82944	1.74196	1.40282	0.73162	1.08939	1.30142	0.48036	1.10519	0.49015	0.86806	0.79756	0.95832	1.72493	2.2102	1.97146	0.89534	1.33136	1.05601	0.64128	0.67242	0.87425	1.31775	1.05682	1.03 ± 0.44
		cDNA	0.716969	0.775454	0.681595	0.475243	0.761529	0.615435	0.588152	0.524419	0.463038	0.452719	0.649598	0.68936	0.56319	0.573347	0.651809	0.511162	0.641957	0.985966	1.21372	0.57892	0.776042	0.525094	0.664047	0.727128	0.784519	0.60485	1.46688	1.06929	1.39997	0.757948	0.38961	0.660998	0.756518	1.07391	0.73 ± 0.26
	Micropepsales	DNA	0.08579	0.06583	0.1342	0.13705	0.09117	0.0552	0.06494	0.15356	0.06414	0.20819	0.10461	0.09718	0.10977	0.13883	0.13549	0.06014	0.14309	0.12822	0.11048	0.12064	0.02796	0.21135	0.11125	0.14462	0.11318	0.23453	0.15085	0.11829	0.15997	0.14939	0.04803	0.13771	0.1085	0.10297	0.12 ± 0.05
		cDNA	9.64187e-05	0	0.00168019	0.000825433	0.00256407	0.000249034	0	0	0.0018017	0.000961659	0.00107106	0.000341436	0.000197958	0	0.000569365	0.000584296	0.000129019	0.00115318	0	0.000102755	0.000138505	0.00117024	0.000305029	0.00135211	0.01077	0.000913276	0.000387001	0.00059925	0.000323897	0.00253156	0.000636617	0	0	0.00035675	0.00 ± 0.00
	Myxococcales	DNA	2.95762	2.02944	2.20855	8.14701	2.83879	3.13311	1.12729	1.48413	1.50681	1.86437	2.21862	3.0615	2.14484	2.43279	1.76321	0.84255	2.50335	1.38805	1.7356	1.29901	0.80963	1.19112	1.78626	2.13258	1.08746	2.53407	1.66012	1.81359	1.47128	3.38768	0.81682	2.53107	2.52553	2.18281	2.14 ± 1.27
		cDNA	0.726274	0.82131	1.49179	1.06233	1.15768	1.22102	0.9012	1.32778	1.05039	1.0491	1.2601	1.07262	1.10342	1.02717	0.538164	1.21358	1.11718	0.817602	0.591756	0.683113	1.40351	1.13557	0.912341	0.896638	0.384182	0.870665	0.990724	0.820834	0.411997	0.905031	0.67787	0.850346	1.05372	0.989958	0.96 ± 0.26
	Nakamurellales	DNA	0.19453	0.0061	0.01637	0.02629	0.03466	0.03939	0.03291	0.06243	0.03593	0.06351	0.00955	0.13465	0.10593	0.07491	0.11354	0.06917	0.06997	0.14079	0.0724	0.11756	0.06507	0.03706	0.08639	0.19417	0.1189	0.02137	0.06406	0.11361	0.09328	0.03665	0.02495	0.00303	0.09085	0.08285	0.07 ± 0.05
		cDNA	0	0	0.000210023	0	0	0	0	0	0	0.000147947	0	0	0	0	0.000227746	9.73827e-05	4.30064e-05	0	0.000262691	0	9.23365e-05	4.87598e-05	0.000610057	1.71153e-05	0.00292329	2.60936e-05	4.83752e-05	9.21923e-05	0	0	0	0	0	0.0001427	0.00 ± 0.00
	Neisseriales	DNA	1.00357	0.25732	0.39455	0.49896	0.57057	0.4838	0.15537	0.76642	0.57569	0.38282	0.6584	0.42992	0.37662	0.46108	0.76512	0.22185	0.51367	0.67951	0.57242	0.39315	0.11862	0.61845	0.47353	0.80424	0.25649	0.3673	0.65832	1.3853	0.40608	0.51482	0.459	0.72501	0.39531	0.59528	0.53 ± 0.24
		cDNA	0.511356	0.36439	0.585615	0.386509	0.314099	0.425315	0.602381	0.407019	0.590959	0.758675	0.397542	0.403151	0.407001	0.412486	0.387965	0.846938	0.523044	0.337881	0.298155	0.581489	0.334212	0.416263	0.774163	0.383503	0.0666203	0.490742	0.274626	0.470503	0.161625	0.355937	2.22663	0.630013	0.549376	0.395255	0.50 ± 0.34
	Nevskiales	DNA	0.29166	0.10556	1.03974	0.25068	0.35072	0.4145	0.34388	0.33719	0.88244	0.07718	0.36684	0.27963	0.38377	0.17692	0.33754	0.86272	0.75271	0.36335	0.61451	0.41667	0.18788	0.4817	0.65548	0.61754	0.374	0.40634	0.2524	0.3748	0.74666	0.30183	0.20577	1.30253	0.44897	0.40173	0.45 ± 0.27
		cDNA	0	0	0.000840093	0	0	7.11527e-05	0	0	0	7.39737e-05	0.00035702	8.5359e-05	0.000197958	0	0.000113873	9.73827e-05	0.000258039	0.00230635	0.000437819	0	0	0.000487598	0	0.000393653	0.00492344	0.000156562	0.000580502	0	0.00056682	0	0	0	0	0.000237833	0.00 ± 0.00
	Nitriliruptorales	DNA	0.01284	0	0.02804	0	0	0	0	0	0.04848	0	0.09623	0.03227	0	0	0	0.02462	0.05374	0.0515	0.00426	0.05219	0.01372	0.03896	0.15543	0.1213	0	0.10097	0.05996	0.02227	0.05956	0.02498	0	0	0	0.12319	0.03 ± 0.04
		cDNA	0	0	0	0.000206358	0	0	0	0	0	0	0	0	0	0	0	0	4.30064e-05	0	0	0	0	0	0	0	0.000307715	0	0	0	0	0	0	0	0	2.37833e-05	0.00 ± 0.00
	Nitrosomonadales	DNA	3.77094	3.75536	2.91257	3.16643	3.99331	3.65325	3.87657	1.87256	5.51851	4.47776	4.17158	2.38276	3.59405	4.36039	2.11879	2.97417	2.69984	2.24044	1.89813	4.23915	1.52974	3.29527	3.94808	2.39471	1.48528	2.74452	2.59719	2.52618	1.50105	2.49637	6.4525	4.22059	2.35096	2.73252	3.18 ± 1.14
		cDNA	0.601942	0.546994	0.374401	0.214613	0.339739	0.34719	0.393682	0.471055	1.3783	1.21709	0.313463	0.354411	0.45847	0.563461	0.211804	1.2912	0.176756	0.302132	0.170399	0.938561	0.582828	0.280125	0.369695	0.12994	0.309869	0.174488	0.115762	0.153685	0.0676946	0.127844	6.2894	1.24626	1.20683	0.148741	0.64 ± 1.07
	Nitrososphaerales	DNA	0.06494	0	0	0	0	0.01511	0.18038	0.3923	0.00702	0.31914	0	0.01025	0.34391	0	0.02329	0.03341	0.0813	0.67753	0.24035	0.15561	0.03264	0.0999	0.03775	0.00975	0.63395	0.28314	0.29202	0.01054	1.08065	0	0.03128	0.03907	0.14568	0.08173	0.16 ± 0.24
		cDNA	0.000289256	0	0	0	0	0	0	0	0	0	0	8.5359e-05	0	0	0	0	4.30064e-05	0	8.75638e-05	0	4.61682e-05	0	0	1.71153e-05	0.001077	0.000130468	0	0	8.09743e-05	0	0	0	0	4.75667e-05	0.00 ± 0.00
	Nitrospirae_Unclassified	DNA	0.08693	0.04607	0.02463	0.0452	0.06818	0.11642	0.02538	0.13193	0.04535	0.05212	0.07384	0.04791	0.0839	0.08722	0.05647	0.10805	0.07821	0.09317	0.14454	0.0425	0.06997	0.06445	0.05517	0.05047	0.16587	0.05264	0.05554	0.07766	0.0611	0.06852	0.02003	0.03619	0.03434	0.0501	0.07 ± 0.03
		cDNA	9.64187e-05	0.000818853	0.000140015	0	0.00256407	0.000249034	0	0.000485124	0	0.000517816	0.00053553	0.000341436	0.000395916	0.000898662	0.000227746	0.000779062	0.000129019	0.00115318	0.000175128	0.000616528	0.00383196	0.000195039	0	6.84613e-05	0.0115393	5.21872e-05	9.67503e-05	9.21923e-05	8.09743e-05	0.000253156	0	0	0	4.75667e-05	0.00 ± 0.00
	Nitrospirales	DNA	0.71688	0.14136	0.18427	0.42896	0.57763	0.53891	0.20817	0.28997	0.18171	0.58677	1.36859	0.30871	0.33002	0.47623	0.47424	0.09688	0.5046	0.25458	0.32144	0.17953	0.06519	0.26311	0.47525	0.25753	0.29838	0.49402	0.39667	0.42005	0.41359	0.46574	0.19803	0.33072	0.34627	0.33647	0.38 ± 0.23
		cDNA	0.150076	0.106451	0.129654	0.153531	0.194869	0.222957	0.113836	0.217821	0.122516	0.164148	0.238668	0.239176	0.127089	0.16805	0.127196	0.085502	0.202259	0.202959	0.131521	0.105837	0.134673	0.172463	0.145194	0.134835	0.608506	0.145133	0.145416	0.192129	0.127211	0.16683	0.0416348	0.144593	0.171117	0.149716	0.17 ± 0.09
	Nostocales	DNA	1.64259	0.79612	0.63907	1.49174	0.72558	1.52637	0.57184	1.43928	0.89314	1.01157	0.86275	0.83776	0.76317	1.03523	0.96407	0.65369	0.98823	1.62938	1.38244	0.91621	0.38712	0.53128	1.28751	0.97497	1.01992	1.09935	1.44404	1.65716	0.67693	1.81131	0.33788	0.94555	0.82832	0.83227	1.02 ± 0.39
		cDNA	0.000867768	0	0.00161018	0.000206358	0.0038461	0.00117402	0	0.000970247	0	0.000887685	0.00232063	0.000597513	0.00237549	0	0.00148035	0.00126598	0.000903135	0.00461271	0.00113833	0.000822037	0.000369346	0.00117024	0.00183017	0.000496345	0.0809291	0.00106984	0.00270901	0.000829731	0.00388677	0.00126578	0.000636617	0.0034427	0	0.000737284	0.00 ± 0.01
	Oceanospirillales	DNA	0.10946	0.13592	0.03468	0.09883	0.15983	0.1471	0.02358	0.1207	0.03062	0.04019	0.06277	0.31614	0.13723	0.2987	0.33018	0.0828	0.05692	0.13592	0.25017	0.10661	0.02645	0.12581	0.08282	0.2938	0.03387	0.22873	0.07648	0.16721	0.11423	0.16203	0.03471	0	0.42038	0.55318	0.15 ± 0.12
		cDNA	0	0	7.00077e-05	0	0	7.11527e-05	0	0	0	7.39737e-05	0	0	0.000197958	0	0	0	4.30064e-05	0.00115318	0	0.000102755	0	9.75196e-05	0	0	0.0103085	5.21872e-05	4.83752e-05	4.60961e-05	0	0	0	0	0	9.51334e-05	0.00 ± 0.00
	Opitutae_Unclassified	DNA	0.2538	0.3013	0.04531	0.26685	0.07551	0.06342	0.22577	0.0347	0.0764	0.2307	0.08797	0.08007	0.17719	0.21165	0.14377	0.02251	0.10154	0.09326	0.14292	0.06482	0.14386	0.24724	0.15152	0.16261	0.20234	0.14169	0.23729	0.12548	0.06163	0.27196	0.42366	0.42882	0.07779	0.08695	0.16 ± 0.10
		cDNA	0	0	7.00077e-05	0	0	0	0	0	0	7.39737e-05	0	0	0.000197958	0	0	0	0	0	0	0	0	0	0	0	0.00061543	0	0	0	0	0	0	0	0	0	0.00 ± 0.00
	Opitutales	DNA	0.5091	0.51916	0.67932	1.28487	0.45733	0.55076	0.72543	1.07586	0.45608	0.6386	0.44407	0.55956	0.73585	0.52551	0.55555	0.36828	0.6182	0.43515	0.51324	0.58329	1.94069	0.33075	0.50823	0.51531	0.81083	0.83767	0.82162	0.75833	0.61653	0.93992	0.42569	0.6953	0.51777	0.42023	0.66 ± 0.30
		cDNA	0.000144628	0	0.000980108	0.000619075	0.00256407	0.000213458	0	0	0	0.000813711	0.00071404	0.000170718	0.000593874	0	0.000227746	0.000486914	0.000387058	0.00115318	8.75638e-05	0.000308264	0.000369346	0.000146279	0.000915086	0.000273845	0.0133856	0.000260936	0.000387001	0.000230481	0.000242923	0	0.000127323	0	0	0.00035675	0.00 ± 0.00
	Oscillatoriales	DNA	1.56644	0.57466	0.59938	1.17182	1.25789	1.03742	0.71216	1.59053	0.80939	0.90825	1.38558	0.97836	1.33359	1.18574	1.00415	0.49098	5.41089	0.36666	1.28597	0.65707	0.46694	0.34205	1.47385	0.80041	0.39948	2.09463	0.99752	0.61105	0.69299	1.0173	0.31653	3.74556	0.73049	1.05111	1.15 ± 0.98
		cDNA	4.82093e-05	0	0.000280031	0	0	7.11527e-05	0	0	0	7.39737e-05	0.00071404	8.5359e-05	0.000197958	0	0.000113873	0	8.60128e-05	0	0.000437819	0.000102755	0.000277009	4.87598e-05	0	0.000102692	0.0169243	0.000182655	4.83752e-05	0.000276577	0.000242923	0	0	0	0	0.00021405	0.00 ± 0.00
	Parachlamydiales	DNA	0	0	0	0.36127	0	0	0	0	0	0	0.00795	0	0.34744	0	0	0	0	0	0.00152	0	0	0	0	0	0	0	0.09958	0	0.04884	0	0	0	0	0.00026	0.03 ± 0.09
		cDNA	0	0	0	0	0	0	0	0	0	0	0	0	0	0	0	0	4.30064e-05	0	0	0	0	0	0	0	0	0	0	0	0	0	0	0	0	0	0.00 ± 0.00
	Pasteurellales	DNA	0.06429	0.13286	0.21941	0.01248	0.0183	0	0.04106	0.03898	0	0.00767	0	0	0.03831	0	0.0055	0	0.00787	0.02063	0.05907	0.07224	0.87298	0.15263	0.02553	0	0.11607	0	0.00752	0.01357	0.0263	0.01502	0.05856	0	0	0.00516	0.06 ± 0.15
		cDNA	0	0	0.000210023	0	0.00128203	0	0	0	0	0	0	0	0	0	0	0	0	0	0	0.000102755	4.61682e-05	0	0	0	0.000153858	0	0	0	0	0	0	0	0	0	0.00 ± 0.00
	Phycisphaerae_Unclassified	DNA	0.07362	0.06249	0	0.03143	0.03254	0.04714	0.02479	0	0.04226	0.02802	0.03275	0.14552	0.00348	0.0647	0.08827	0	0.07758	0.01547	0.05	0.04849	0.09686	0.01503	0.02324	0.1491	0.01101	0.01996	0.02342	0.03874	0.06692	0.05969	0.03162	0.06994	0.12237	0.12731	0.05 ± 0.04
		cDNA	0	0	0	0	0	0	0	0	0	0	0	0	0	0	0	0	0	0	0	0	4.61682e-05	0	0	0	0.000769288	2.60936e-05	0	0	0	0	0	0	0	4.75667e-05	0.00 ± 0.00
	Phycisphaerales	DNA	0.03264	0.17333	0.06636	0.03036	0.0201	0.02644	0.00638	0.00533	0.00344	0.00934	0.02267	0.34949	0.01438	0.02011	0.18822	0.01005	0.03597	0.00762	0.01558	0.01052	0.01367	0.02375	0.01164	0.2331	0.01981	0.021	0.01244	0.02065	0.01561	0.05725	0.01981	0.00427	0.24375	0.37825	0.06 ± 0.10
		cDNA	0.0576102	0.179329	0.228715	0.210692	0.106409	0.15184	0.156524	0.0790752	0.151343	0.271927	0.200467	0.0762256	0.0932382	0.0826769	0.187663	0.213171	0.252835	0.110705	0.100173	0.127416	0.0994926	0.243507	0.143058	0.236226	0.0338487	0.208984	0.176618	0.205312	0.176119	0.252902	0.0371785	0.103281	0.0945648	0.185653	0.15 ± 0.07
	Pirellulales	DNA	0.44213	0.12141	0.55885	0.3688	0.46304	0.48115	0.17535	0.27752	0.39114	0.21831	0.60599	0.46711	0.23337	0.78714	0.92981	0.16303	0.49687	0.92769	0.37915	0.25982	0.21704	0.5824	0.65479	0.52603	0.48889	0.35635	0.35928	0.77809	0.42316	0.38318	0.27208	0.42268	0.8338	0.78762	0.47 ± 0.22
		cDNA	4.82093e-05	0	0.000210023	0	0	0.000177882	0	0.000485124	0	0.000147947	0.00017851	0	0.000395916	0	0	9.73827e-05	0.000258039	0	0	0.000205509	0	9.75196e-05	0.000610057	0.000119807	0.00753902	0.000104374	0.000290251	0.000322673	0.000485846	0	0.000254647	0	0	0.000190267	0.00 ± 0.00
	Planctomycetales	DNA	0.70911	0.67294	0.48712	0.90755	0.82583	0.4343	0.4471	0.74948	0.43113	0.4372	0.64131	0.97851	0.39114	1.13027	1.27794	0.53088	1.14354	0.47959	0.91553	0.28481	0.21933	0.65417	0.82009	0.84823	0.5524	0.86997	0.57745	1.06799	0.82165	1.42885	0.53007	1.44093	1.20442	1.0945	0.76 ± 0.32
		cDNA	0.0950688	0.16459	0.154787	0.128149	0.115383	0.172403	0.132808	0.0984801	0.142335	0.141068	0.159588	0.0963704	0.109075	0.136597	0.172632	0.13098	0.156113	0.128003	0.1035	0.100802	0.171607	0.143939	0.122927	0.166874	0.0261558	0.150143	0.144061	0.303635	0.174014	0.115945	0.0481283	0.120494	0.108074	0.196046	0.14 ± 0.05
	Planctomycetes_Unclassified	DNA	0.11231	0.05218	0.09314	0.0852	0.0944	0.1028	0.06069	0.12785	0.04754	0.05	0.10817	0.14923	0.08511	0.0988	0.15164	0.0583	0.11204	0.12687	0.10863	0.06763	0.05096	0.10079	0.09906	0.17816	0.09533	0.10424	0.09281	0.16317	0.10942	0.07661	0.06274	0.07751	0.15981	0.17493	0.10 ± 0.04
		cDNA	0.748354	0.990812	1.10892	1.13476	0.805118	1.17327	1.06721	0.656372	0.787345	0.949231	1.63319	0.672629	0.896353	0.882936	1.41681	0.784028	1.23467	0.815296	0.794991	0.599882	0.730335	1.09773	0.95413	1.1106	0.250942	1.30074	1.09231	2.01661	1.10287	0.956675	0.274891	0.722966	0.675463	1.31462	0.96 ± 0.35
	Planctomycetia_Unclassified	DNA	0.15883	0.09223	0.07593	0.0446	0.09674	0.06534	0.0189	0.26937	0.03074	0.06914	0.07783	0.17116	0.11032	0.07659	0.11431	0.05391	0.09841	0.15811	0.15908	0.00651	0.02178	0.07939	0.08038	0.05175	0.0843	0.05612	0.09033	0.20555	0.08968	0.07418	0.02061	0	0.15818	0.17843	0.09 ± 0.06
		cDNA	0	0	0	0	0.00128203	0	0	0	0	7.39737e-05	0.00017851	0	0	0	0	0	0	0	0	0	0	0	0	0	0.00123086	0	0	0	8.09743e-05	0	0	0	0	4.75667e-05	0.00 ± 0.00
	Propionibacteriales	DNA	0.6704	1.22243	0.82311	1.40892	1.11673	0.63586	1.55102	1.3738	1.6181	1.51461	0.91119	1.40854	1.88012	1.43294	1.58543	1.5444	0.93478	1.12111	1.40575	1.23367	2.65956	1.32407	0.82212	0.93532	2.91343	0.74428	1.01235	2.07704	1.07198	0.90159	1.78139	0.41383	1.05005	1.1037	1.30 ± 0.53
		cDNA	0.264621	0.352107	0.626569	0.27652	0.343585	0.381165	0.322535	0.361902	0.342324	0.362028	0.363089	0.439343	0.539237	0.297008	0.50571	0.503858	0.513153	0.402459	0.4295	0.322752	1.07147	0.3794	0.365119	0.540331	0.269712	0.350802	0.261806	0.530935	0.772657	0.499982	0.327731	0.502634	0.508849	0.504516	0.44 ± 0.16
	Proteobacteria_Unclassified	DNA	0.14477	0.14044	0.15452	0.14409	0.12183	0.13082	0.13264	0.13899	0.16635	0.14404	0.14031	0.16572	0.15154	0.15343	0.16124	0.11452	0.22166	0.12439	0.13934	0.15177	0.13287	0.15616	0.14863	0.16211	0.13712	0.15885	0.22059	0.13794	0.17104	0.1695	0.11066	0.18342	0.13429	0.16852	0.15 ± 0.02
		cDNA	0.217665	0.124466	0.208623	0.202025	0.187177	0.206307	0.194469	0.238196	0.14774	0.146394	0.193505	0.247371	0.191425	0.152773	0.16819	0.198661	0.197701	0.184508	0.205862	0.273019	0.343122	0.190505	0.201929	0.196518	0.195861	0.177958	0.164282	0.252422	0.149722	0.171133	0.133817	0.206562	0.256676	0.201754	0.20 ± 0.04
	Pseudomonadales	DNA	0.48506	0.4105	0.27198	0.36077	0.21475	0.45388	0.10399	0.24105	0.23231	0.20662	0.18112	0.27801	0.48403	0.37364	0.4298	0.06146	0.38176	0.22057	0.37364	0.55759	0.26679	0.16308	0.34761	0.32177	0.4146	0.26154	0.24387	0.41335	0.26949	0.42808	0.12234	0.46777	0.36518	0.3434	0.32 ± 0.12
		cDNA	0.539366	0.444637	0.397994	0.455433	0.391021	0.423608	0.441114	0.465234	0.545916	0.659476	0.521427	0.443013	0.51667	0.586827	0.326702	0.737674	0.325688	0.359791	0.306911	0.655575	0.488368	0.365894	0.431006	0.298491	0.242633	0.308374	0.306408	0.328712	0.192638	0.307078	1.82353	0.70231	0.774531	0.331445	0.48 ± 0.28
	Pseudonocardiales	DNA	2.47832	1.05589	0.71396	1.23448	1.74206	1.9554	1.23875	3.12973	1.60265	1.19827	1.98781	2.20743	2.57428	1.56084	1.91684	0.94547	1.58359	2.22796	2.48662	1.90851	0.68377	1.86304	1.95123	2.10318	2.29871	2.04649	1.54632	2.20671	2.83359	1.53892	1.57784	2.5433	2.36095	2.4478	1.88 ± 0.59
		cDNA	0.408429	0.269403	0.5462	0.246598	0.326919	0.3315	0.388939	0.320667	0.248635	0.267711	0.338098	0.43149	0.228839	0.27544	0.469043	0.2865	0.536032	0.438207	0.718986	0.286172	0.403326	0.358433	0.398062	0.561006	0.380182	0.397562	0.360879	0.765795	0.958898	0.480742	0.121721	0.320171	0.369253	0.947457	0.42 ± 0.19
	Puniceicoccales	DNA	0	0	0	0	0	0.03929	0.19718	0	0	0	0.18688	0	0.12055	0	0.03544	0.13799	0.13711	0	0	0	0.13424	0	0.00355	0	0	0	0.00102	0.00582	0.03251	0.0874	0	0	0.08491	0.04048	0.04 ± 0.06
		cDNA	0	0	0	0	0	0	0	0	0	0	0	0	0	0	0	0	0	0	0	0	0	0	0	0	0	2.60936e-05	0	0	0	0	0	0	0	0	0.00 ± 0.00
	Rhizobiales	DNA	8.05492	8.72085	9.701	10.0198	8.11555	7.6436	6.09406	8.68207	7.74385	7.22577	10.5014	10.9101	7.43354	7.11813	10.682	5.00009	8.44578	8.7539	12.4575	8.8013	3.36635	11.3433	8.56022	10.9627	8.12964	11.025	8.94068	8.9363	10.4078	9.78863	4.44172	6.70824	11.6499	10.723	8.74 ± 2.09
		cDNA	5.15469	6.33711	8.59863	8.09358	8.04092	6.24465	7.58431	8.60803	6.62307	7.2174	8.90282	8.89279	9.42042	6.90173	8.08886	4.85609	7.77414	8.49199	7.45316	7.11309	4.41193	9.47359	7.08643	10.1405	12.1475	10.83	6.76101	7.75074	5.82505	8.76931	4.78202	6.45506	5.75494	8.12788	7.61 ± 1.73
	Rhodobacterales	DNA	1.0035	0.74692	0.44269	1.56423	1.04668	1.60675	1.19177	0.56429	1.22204	0.73189	0.75177	1.63822	0.92705	0.58195	2.34873	0.71306	0.55086	1.11541	0.8119	0.69251	0.24979	1.62156	0.94327	2.28408	1.42129	1.29296	0.64	0.5992	1.7201	0.80348	0.48696	0.14586	0.74393	1.02336	1.01 ± 0.52
		cDNA	0.000144628	0	0.000560062	0.000206358	0.0038461	0.000249034	0.00474316	0	0	0.000295895	0.00160659	0.000170718	0.000593874	0	0	0	8.60128e-05	0.00461271	0.000350255	0.000205509	0	0.000146279	0.000305029	0.000410768	0.0335409	0.000104374	0.000483752	0.000184385	0.00056682	0	0.000127323	0	0	0.00049945	0.00 ± 0.01
	Rhodocyclales	DNA	1.51948	1.79351	2.04099	1.89371	1.73673	2.0973	0.68	0.93171	1.52694	1.91951	1.38757	1.48353	1.44649	1.24539	0.94993	1.10427	2.35417	0.66744	1.28633	1.29777	0.6209	1.05479	2.01329	1.40251	0.6437	0.98402	1.3544	1.83197	0.94602	1.41125	1.23203	1.49126	1.18477	1.55457	1.38 ± 0.45
		cDNA	9.64187e-05	0.00163771	0.00231025	0.00165087	0.00256407	0.00117402	0.00474316	0.000485124	0.00360341	0.000739737	0.00339169	0.00102431	0.000593874	0.000449331	0.00159422	0.000389531	0.000817122	0.00230635	8.75638e-05	0.000924792	0.000138505	0.00112148	0	0.00124942	0.0378489	0.000861089	0.000580502	0.00110631	0.00105267	0.00101262	0.000254647	0	0	0.000951334	0.00 ± 0.01
	Rhodospirillales	DNA	3.07694	2.83324	4.77758	3.73613	2.49883	3.44096	3.66936	5.24885	3.2423	4.12632	3.05979	5.14282	4.6613	3.54001	4.42669	2.4884	4.39268	3.38469	5.078	5.16567	0.88527	6.47597	3.43847	5.61081	4.17008	4.84753	5.02752	4.4902	6.39213	5.10876	1.60639	3.93437	5.68766	5.53407	4.15 ± 1.28
		cDNA	0.975227	1.47639	1.7789	1.32647	1.34485	1.04004	1.29963	1.48448	1.46298	1.91807	1.46217	1.21543	1.53596	1.46033	1.34712	1.08767	1.2514	1.20507	1.16118	1.57174	0.828443	1.52106	1.26038	1.85773	0.592505	1.47045	1.24842	1.32886	1.1057	1.20856	2.00445	1.2497	1.22034	1.31493	1.34 ± 0.29
	Rickettsiales	DNA	0	0	0	0.05013	0.73073	0	0.33204	0.91696	0	0.20306	0	0	0	0.06877	0	0.15228	0.01669	0.02669	0.02339	0	3.19105	0	0	0	2.51455	0	0.07039	0.13412	0.23455	0.05695	2.06629	0	0	0.02291	0.32 ± 0.76
		cDNA	0.046522	0.162133	0.174809	0.0619075	0.0666658	0.111532	0.109093	0.0955694	0.194584	0.125607	0.1437	0.0887734	0.109273	0.149178	0.0915539	0.459062	0.0708316	0.0818755	0.0671614	0.233253	1.01367	0.0790397	0.0799175	0.0625223	0.014001	0.0522655	0.0440214	0.0674387	0.0660751	0.0729088	0.461675	0.440665	0.382762	0.0654042	0.16 ± 0.19
	Rubrobacterales	DNA	0.17656	0.09169	0.11658	0.08461	0.09157	0.11554	0.08842	0.09497	0.11095	0.06444	0.10158	0.3629	0.12131	0.14056	0.24427	0.13624	0.1555	0.10784	0.2081	0.12932	0.06773	0.11011	0.11009	0.22774	0.22298	0.11464	0.17058	0.2852	0.26813	0.085	0.11692	0.26571	0.27226	0.28457	0.16 ± 0.08
		cDNA	0.00149449	0	0.000490054	0.000206358	0.00512814	0.000853832	0	0	0	0.000369869	0.00071404	0	0.000791831	0	0.00113873	0.000194765	0.000344051	0.00230635	0.000437819	0.000616528	0	0.000536358	0.000305029	0.000325191	0.0524654	0.000182655	0.000677252	0.00059925	0.00056682	0.000506311	0	0	0.00450308	0.000523233	0.00 ± 0.01
	Salinisphaerales	DNA	0.01765	0.09423	0	0	0	0.16168	0	0	0.08616	0	0	0.12271	0	0.24362	0	0	0.00814	0	0.02108	0	0	0	0.19409	0	0.27643	0.20862	0.02127	0.12583	0.02684	0.00788	0	0	0	0.02326	0.05 ± 0.08
		cDNA	0	0	0	0	0	0	0	0	0	0	0	0	0	0	0	0	0	0	0	0	0	0	0	0	0.000153858	0	0	0	0	0	0	0	0	0	0.00 ± 0.00
	Saprospirales	DNA	0	0	4.63737	0	1.35746	0	2.81588	0	0	1.94974	0.86967	0	0.94676	0	0	0	0	0	0	0	0	1.18407	0	0	0	0.11765	0	0	0.20551	0	0	0	0	0	0.41 ± 0.99
		cDNA	0	0	0	0	0	0	0	0	0	0	0	0	0	0	0	0	0	0	0	0	0	0	0	0	0.000153858	0	0	0	0	0	0	0	0	0	0.00 ± 0.00
	Selenomonadales	DNA	0.16329	0	0	0.1188	0.4252	0.27448	0	0	0	0.15967	0.22648	0.04906	0.25175	0	0	2.97671	0.00589	0	0.18857	0.18353	0.15069	0.38625	0.11721	0.20225	0	0	0.06214	0.10024	0.03352	0.05134	0.73781	0	0.09736	0.15908	0.21 ± 0.51
		cDNA	0	0	0	0	0	0	0	0	0	0	0	0	0	0	0	0	0	0	0	0	0	4.87598e-05	0	3.42307e-05	0.000153858	2.60936e-05	0	4.60961e-05	0.000242923	0	0	0	0	4.75667e-05	0.00 ± 0.00
	Sneathiellales	DNA	0	0.18401	0	0	0.1181	0	0	0	0.12736	0	0.12585	0	0	0	0	0	0.0566	0	0.11947	0	0	0	0	0	0	0	0.03875	0.03526	0.03559	0.26417	0	0	0	0.04149	0.03 ± 0.06
		cDNA	0	0	0	0	0	0	0	0	0	0	0	0	0	0	0	0	0	0	0	0	0	0	0	0	0	0	0	0	0	0	0	0	0	0	0.00 ± 0.00
	Solirubrobacterales	DNA	0.49392	0.1741	0.27693	0.25838	0.25607	0.42047	0.33984	0.51153	0.21279	0.20504	0.3677	0.608	0.45471	0.3675	0.59416	0.28916	0.35472	0.50162	0.63941	0.28516	0.10102	0.42654	0.33183	0.62241	0.57165	0.43247	0.40385	0.69941	0.63643	0.27203	0.44804	0.33305	0.53336	0.57754	0.41 ± 0.15
		cDNA	0.662927	0.519153	0.846813	0.391049	0.684607	0.745965	0.768392	0.456501	0.479253	0.439108	0.511252	0.557736	0.532705	0.478088	0.759647	0.390992	0.726723	0.827981	1.1547	0.347824	0.305772	0.761482	1.00263	0.926898	1.31671	0.76556	1.02705	1.36684	1.58613	0.659723	0.34823	0.392467	0.477327	1.62923	0.73 ± 0.35
	Spartobacteria_Unclassified	DNA	0	0	0.14254	0.0961	0	0.03836	0.02896	0	0	0.11753	0	0	0	0	0.05928	0	0.04742	0.42337	0.06384	0	0.45556	0	0.0363	0	0	0	0	0.18145	0.05747	0.04097	0	0	0	0.01217	0.05 ± 0.11
		cDNA	0	0	0	0	0	0	0	0	0	0	0	0	0	0	0	0	0	0	0	0	0	0	0	0	0	0	0	0	0	0	0	0	0	0	0.00 ± 0.00
	Sphaerobacterales	DNA	0.05404	0.07265	0.03089	0.0645	0.11527	0.01694	0.15642	0.39886	0.16034	0.02134	0.20415	0.29475	0.25549	0.05622	0.09595	0.00217	0.14582	0.15885	0.03775	0.01452	0.01091	0	0.07956	0.03322	0.21773	0.1537	0.05592	0.15873	0.12131	0.08001	0.11633	0	0.30524	0.09144	0.11 ± 0.10
		cDNA	0	0	0	0	0	0	0	0	0	0	0	0	0	0	0	0.000194765	8.60128e-05	0	0	0	0	0	0	1.71153e-05	0.000923145	0	4.83752e-05	0	0	0	0	0	0	0	0.00 ± 0.00
	Sphingobacteriales	DNA	0.53876	1.7285	1.49532	0.52828	0.56754	0.43624	0.24487	0.65525	1.14483	0.54388	0.78052	0.53237	0.40333	0.59097	0.40957	0.74781	1.10957	0.4064	0.49983	0.46651	0.15758	0.39393	0.77365	0.53015	0.3639	0.74244	0.54444	1.23823	0.67142	0.74902	0.35093	0.56777	0.7692	0.69034	0.66 ± 0.34
		cDNA	0.000241047	0	0.00126014	0.000619075	0.00128203	0.000533645	0	0.000970247	0.0018017	0.000739737	0.00124957	0.000597513	0.000593874	0.000449331	0.000113873	0.00175289	0.00060209	0.00230635	0.000350255	0.000308264	0.000369346	0.000243799	0	0.000718844	0.0278482	0.000678433	0.000483752	0.000875827	0.000890718	0.000506311	0.00038197	0	0.00450308	0.000261617	0.00 ± 0.00
	Sphingobacteriia_Unclassified	DNA	0.02529	0.57988	0.8068	0.35169	0.09622	0	0.11632	0.07445	0.86864	0.4679	0	0.0418	0	0	0	0.39395	0.21076	0.04052	0.09037	0.09887	0.0168	0.16074	0.38756	0	0	0.18191	0.23922	0.00796	0.11625	0.08799	0.01586	0.74606	0.0453	0.11283	0.19 ± 0.25
		cDNA	0	0	0	0	0	0	0	0	0	0	0	0	0	0	0	0	0	0	0	0	0	0	0	0	0	0	0	0	0	0	0	0	0	0	0.00 ± 0.00
	Sphingomonadales	DNA	0.86864	0.52253	1.01419	0.58074	4.31721	2.07375	0.50684	1.9303	0.50758	0.68062	1.11578	1.4044	1.12397	0.7482	0.7308	0.59324	0.91515	0.92176	0.82671	0.52266	0.35255	0.86841	1.03307	1.04863	0.52798	0.77061	0.8937	0.67334	1.38945	0.88007	0.74449	0.42548	0.72036	0.80746	0.97 ± 0.70
		cDNA	0.118402	0.182604	0.607597	0.167357	0.821784	0.206521	0.232415	0.358506	0.176567	0.221477	0.563734	0.237384	0.411554	0.321272	0.345605	0.126792	0.136803	0.232942	0.183271	0.232842	0.266114	0.256184	0.207114	0.304773	0.159858	0.281785	0.139514	0.161383	0.199602	0.219992	0.344155	0.26853	0.256676	0.167673	0.27 ± 0.15
	Spirochaetales	DNA	0.15633	0.30975	0.20659	0.00777	0.00907	0	0.05294	0.20213	0.09768	0.04639	0.40192	0	0.06032	0	0	0.29292	0.03927	0.80038	0.14773	0.11465	0.17806	0.11968	0.1215	0	0	0.01291	0.46939	0.22899	0.08482	0.05786	0	0	0.146	0.10362	0.13 ± 0.17
		cDNA	0	0	0	0	0	0	0	0	0	0	0	0	0	0	0	0	0	0	0	0	0	0	0	0	0.000153858	0	0	0	0	0	0	0	0	0	0.00 ± 0.00
	Spirochaetes_Unclassified	DNA	0	0.03614	0.01098	0.02983	0.02697	0.00269	0.13503	0.08987	0.0034	0.00247	0	0	0.26052	0.00646	0.19266	0.30261	0.00458	0.01969	0.03408	0	0.27925	0.06545	0	0	0.00995	0.08291	0.00447	0.02653	0.00187	0.01093	0.08132	0.00517	0.03975	0.03237	0.05 ± 0.08
		cDNA	0	0	0	0	0	3.55764e-05	0	0	0	0	0	0	0	0	0	0	0	0	0	0	0	0	0	0	0.000307715	0	0	0	0	0	0	0	0	2.37833e-05	0.00 ± 0.00
	Sporichthyales	DNA	0.05698	0	0.76093	0	0	0.07113	0	0.04405	0	0	0.16491	0	0.23082	0.5877	0.2694	0.20827	0.08006	0	0.00256	0.25457	0.0182	0.11327	0	0	0.07182	0.33499	0	0.2382	0.03113	0.05003	0	0	0.02033	0.13162	0.11 ± 0.17
		cDNA	0	0	0	0	0	0	0	0	0	0	0	0	0	0	0	0	0	0	0	0	0	0	0	0	0.000307715	0	0	0	0	0	0	0	0	0	0.00 ± 0.00
	Streptomycetales	DNA	0.67096	0.14284	0.59821	0.47089	0.47137	0.5281	0.45604	0.99786	0.773	0.16928	0.33831	0.4192	0.33572	0.74757	0.38769	0.40721	0.55845	0.53142	0.70112	0.27409	0.13734	0.5354	0.60723	0.48629	0.70562	0.50055	2.82241	1.00389	0.82771	0.45366	0.18113	0.96326	0.44142	0.55687	0.59 ± 0.45
		cDNA	2.84565	2.85043	4.81051	2.91956	3.03714	3.77625	3.31072	3.16252	2.65571	2.69649	3.62893	4.30286	3.33935	3.33359	4.60776	2.32492	4.59704	3.49297	4.88439	2.26738	3.73478	3.79493	3.74392	4.89136	3.56103	3.24589	2.99021	5.13221	5.88627	4.17454	1.53399	3.20171	3.38182	5.454	3.63 ± 0.97
	Streptosporangiales	DNA	1.63151	1.36647	3.06866	1.29487	1.35128	2.26784	1.28833	2.04927	1.13776	1.6896	1.83536	2.06642	1.51551	2.19309	1.85066	1.00435	1.88613	2.15348	2.59287	1.28702	0.68124	1.3227	1.55491	1.38633	1.81785	1.54861	1.35158	1.79366	2.44235	1.41237	0.96056	1.94097	2.06199	1.77978	1.69 ± 0.50
		cDNA	0.776315	0.718134	1.28247	0.46637	0.580762	0.653538	0.739933	0.733022	0.578347	0.553915	0.54624	1.01389	0.577641	0.589972	1.03989	0.590237	1.6422	0.88218	1.49769	0.444106	1.05942	0.963689	0.887634	1.72656	0.495883	0.789697	0.753105	1.59377	1.9463	0.934144	0.330786	0.623128	0.873598	1.27317	0.89 ± 0.41
	Synechococcales	DNA	0.21514	0.03755	0.45827	0.09547	0.35179	0.16038	0.15549	0.25102	0.25879	0.19766	0.14845	0.25457	0.05197	0.464	0.30268	0.06337	0.09212	0.26297	0.27324	0.39423	0.04121	0.15396	0.39797	0.43156	0.51787	0.31011	1.50836	0.25016	0.30863	0.23825	0.45182	0.58152	0.11742	0.33086	0.30 ± 0.26
		cDNA	0	0	0.000140015	0	0.00128203	0	0	0	0	0	0.00017851	0	0	0	0	0	8.60128e-05	0	0.000262691	0	0	0	0	0	0.00523116	2.60936e-05	0	4.60961e-05	0	0	0	0	0	2.37833e-05	0.00 ± 0.00
	Syntrophobacterales	DNA	0.25827	0.51028	0.16376	0.07989	0.25725	0.26411	3.02978	3.63526	0.23301	0.12076	0.19558	0.47151	0.62502	0.06302	0.11801	2.78518	0.25485	1.24818	0.3927	1.04911	7.92849	0.78174	0.38338	0.10701	1.58079	0.26138	0.15978	0.34792	0.31822	0.1643	2.80087	0.08155	0.06251	0.12865	0.91 ± 1.56
		cDNA	0.291088	0.363571	0.303203	0.221422	0.197433	0.363768	0.374709	0.359477	0.408987	0.290865	0.295612	0.183266	0.184695	0.496511	0.164547	1.25039	0.295927	0.181049	0.138	0.343817	3.22033	0.236095	0.510313	0.163913	0.0533886	0.160241	0.217156	0.203653	0.103404	0.179487	1.75108	1.08445	1.4635	0.359889	0.48 ± 0.62
	Tepidiformales	DNA	0.10064	0.14238	0	0	0	0	0	0.08676	0	0.13717	0.02383	0.02063	0.01861	0	0.0471	0	0.02297	0	0.07308	0	0.00467	0	0.2165	0.56571	0	0	0.06941	0.02256	0.00312	0.01274	0	0	0.01247	0.05964	0.05 ± 0.10
		cDNA	0	0	0	0	0	0	0	0	0	7.39737e-05	0	0	0	0	0	0	0	0	0	0	0	0	0	0	0.000461573	0	4.83752e-05	4.60961e-05	0	0	0	0	0	0	0.00 ± 0.00
	Thaumarchaeota_Unclassified	DNA	0.07636	0.00867	0.04602	0.00693	0.00977	0.01317	0.13281	0.08002	0.01764	0.01139	0.01204	0.01893	0.102	0.03458	0.02097	0.14809	0.02828	0.05647	0.13751	0.12796	0.00672	0.16777	0.02121	0.02834	0.07626	0.106	0.14133	0.03257	0.50503	0.00707	0.0044	0.09076	0.04898	0.02621	0.07 ± 0.09
		cDNA	0.042376	0.00982624	0.0112712	0.0445734	0.103845	0.0685556	0.0237158	0.0106727	0.0108102	0.00754532	0.0119602	0.00648729	0.0259325	0.0211186	0.0158284	0.0149969	0.0685092	0.139534	0.0530636	0.0140774	0.0105264	0.0100445	0.0253174	0.00891709	0.0384644	0.0556837	0.266402	0.0328205	0.318877	0.0101262	0.0100586	0.0034427	0.0225154	0.034034	0.05 ± 0.07
	Thermales	DNA	0.16888	0.18377	0.28446	0.12408	0.16714	0.09108	0.13395	0.15075	0.50282	0.25084	0.11822	0.09836	0.21497	0.12619	0.13331	0.18514	0.08033	0.01795	0.19325	0.32371	0.1252	0.35261	0.22706	0.10422	0	0.10973	0.1307	0.10055	0.2942	0.05547	0.08037	0.44381	0.07465	0.11954	0.17 ± 0.11
		cDNA	4.82093e-05	0	0.000280031	0	0.00128203	3.55764e-05	0	0	0	7.39737e-05	0.00017851	0	0	0	0	0.000292148	8.60128e-05	0.00115318	0	0	0	9.75196e-05	0.000305029	1.71153e-05	0.00338487	0	0	0	8.09743e-05	0.000253156	0.000127323	0	0	7.135e-05	0.00 ± 0.00
	Thermoanaerobacterales	DNA	0.0923	0.04105	0.21939	0.05378	0.00835	0.06766	0.85995	0.09163	0.03328	0.01164	0.06248	0.01928	0.14643	0.1326	0.11082	0.15104	0.07886	0.37082	0.05215	0.0719	1.30424	0.11297	0.17702	0.11477	0.24908	0.08977	0.1262	0.1312	0.199	0.18142	0.14847	0.02346	0.05638	0.07636	0.17 ± 0.25
		cDNA	0	0	7.00077e-05	0	0	0.000106729	0	0.000485124	0	7.39737e-05	0	8.5359e-05	0	0.000449331	0.000113873	0	0	0	0	0	0.00147738	0	0	1.71153e-05	0.00184629	0	4.83752e-05	0	0	0	0	0	0	2.37833e-05	0.00 ± 0.00
	Thermoanaerobaculales	DNA	0	0.01658	0	0.04352	0	0.11087	0	0	0	0	0.1916	0	0.02316	0	0.03248	0.03411	0.00604	0	0.03156	0	0.0306	0	0	0.01114	0	0.02433	0.00648	0.02816	0.00475	0.07767	0	0	0.16851	0.14724	0.03 ± 0.05
		cDNA	0	0	0	0	0	0	0	0	0	0	0	0	0	0	0	0	0	0	0	0	0	0	0	0	0	0	0	0	0	0	0	0	0	2.37833e-05	0.00 ± 0.00
	Thermoanaerobaculia_Unclassified	DNA	0	0.33002	0	0	0	0	0	0	0	0	0	0	0	0	0	0	0	0	0	0	0.01384	0	0	0	0	0	0	0	0	0.11617	0	0	0.27801	0.03974	0.02 ± 0.07
		cDNA	0	0	0	0	0	0	0	0	0	0	0	0	0	0	0	0	0	0	0	0	0	0	0	0	0	0	0	0	0	0	0	0	0	0	0.00 ± 0.00
	Thermoflexales	DNA	0.08971	0.01207	0.19478	0.0046	0.0404	0.11022	0.04158	0.30686	0	0	0.03951	0.07669	0.37339	0	0.00576	0.06047	0.0531	0.12557	0.12036	0	0.02031	0.44148	0.03745	0.29938	0.38272	0.19337	0.28524	0.17688	0.33405	0.03539	0.00916	0	0.05841	0.13212	0.12 ± 0.13
		cDNA	0	0	0.000140015	0	0	0	0	0	0	0	0	0	0	0	0.000113873	0	0	0	0	0	0	0	0	1.71153e-05	0	0	4.83752e-05	4.60961e-05	0.000404872	0	0	0	0	2.37833e-05	0.00 ± 0.00
	Thermogemmatisporales	DNA	0.00529	0.12975	0.14726	0.11696	0.04234	0.06409	0.0823	0	0.00774	0.01092	0.04429	0.07135	0.23828	0.09005	0.07854	0.0452	0.10892	0.20988	0.04301	0.02753	0.01835	0.07418	0.10512	0.01947	0.00784	0.03425	0.06428	0.15961	0.12615	0.05934	0.04221	0.02462	0.07384	0.07908	0.07 ± 0.06
		cDNA	0	0	0	0	0.00128203	0	0	0	0	7.39737e-05	0	0	0	0	0	0	0	0	0	0	0	0	0	1.71153e-05	0.00215401	5.21872e-05	0	4.60961e-05	0	0	0	0	0	0	0.00 ± 0.00
	Thermoleophilales	DNA	0.08594	0.04181	0.04381	0.05825	0.12142	0.19634	0.06831	0.05279	0.01978	0.02351	0.13821	0.06839	0.17496	0.1758	0.03262	0.08319	0.06273	0.1113	0.26081	0.10488	0.01854	0.11602	0.08505	0.03307	0.06789	0.14337	0.03777	0.08464	0.208	0.0656	0.42886	0.17406	0.07225	0.06136	0.10 ± 0.08
		cDNA	0.0523071	0.0646894	0.0587365	0.0332237	0.0538455	0.09321	0.0474316	0.0460867	0.0450426	0.0364691	0.044449	0.0574466	0.0526568	0.0781836	0.0613776	0.0478149	0.0682082	0.0738033	0.102625	0.0475754	0.0822256	0.0476871	0.0607007	0.0713367	0.0920068	0.0679999	0.0562603	0.0775337	0.14381	0.05696	0.0780493	0.0688539	0.0720494	0.0913518	0.07 ± 0.02
	Thermoleophilia_Unclassified	DNA	0.04182	0.01726	0.01392	0.08433	0.04494	0.01158	0.06466	0.03306	0.01956	0.13348	0.01796	0.01808	0	0.1006	0.20801	0	0.03448	0.18778	0.06291	0.00623	0.00845	0.13888	0.08251	0.05106	0.19072	0.0581	0.10349	0.05547	0.08206	0.05735	0.00338	0	0.09398	0.06722	0.06 ± 0.06
		cDNA	0	0	0	0	0.00128203	3.55764e-05	0	0	0	0	0.00017851	0	0	0	0	9.73827e-05	0	0	8.75638e-05	0	0	0	0.000305029	1.71153e-05	0.00430801	5.21872e-05	4.83752e-05	0	8.09743e-05	0.000253156	0	0	0	7.135e-05	0.00 ± 0.00
	Thermomicrobiales	DNA	0.50045	0.06109	0.17899	0.11183	0.34433	0.16984	0.12865	0.1489	0.07184	0.24091	0.15066	0.57865	0.18344	0.23707	0.09216	0.14641	0.0836	0.41589	0.43399	0.12436	0.11134	0.04884	0.16372	0.09307	0.04907	0.07634	0.11434	0.16476	0.39316	0.15261	0.14591	0.11798	0.29629	0.30732	0.20 ± 0.14
		cDNA	0.181267	0.266946	0.244047	0.282298	0.224356	0.333208	0.308305	0.252749	0.290074	0.277549	0.325959	0.305244	0.373349	0.422821	0.313834	0.267023	0.278123	0.253699	0.168298	0.506991	0.372116	0.266765	0.206809	0.179728	0.0784673	0.258875	0.177392	0.191161	0.171261	0.295686	0.217596	0.323613	0.274688	0.219853	0.27 ± 0.08
	Thermoplasmata_Unclassified	DNA	0.00197	0.02632	0	0.00491	0	0.0338	0.01544	0.02922	0	0	0.01733	0.0834	0	0.04486	0.21378	0.02053	0.00027	0.00758	0.04462	0.04713	0.03635	0.01573	0	0.11823	0.01986	0.00911	0.00596	0.03539	0.02214	0.02802	0	0	0.10142	0.14168	0.03 ± 0.05
		cDNA	0	0	0	0	0	0	0	0	0	0	0	0	0	0	0	0	0	0	8.75638e-05	0	0.000138505	0	0	0	0.00061543	0	0	4.60961e-05	0	0	0	0	0	7.135e-05	0.00 ± 0.00
	Unclassified	DNA	0.15386	0.10655	0.08525	0.15157	0.12795	0.13146	0.06265	0.08957	0.08228	0.1445	0.15903	0.11114	0.11619	0.19908	0.10794	0.06911	0.12726	0.10583	0.09745	0.08039	0.03174	0.09274	0.11517	0.09361	0.07432	0.15552	0.20936	0.08925	0.10011	0.25022	0.07076	0.18217	0.11307	0.09965	0.12 ± 0.05
		cDNA	0.913133	0.546994	2.32468	0.910453	0.725632	0.897556	1.02452	0.919795	0.672036	0.899151	0.683157	0.566016	1.36828	0.701855	0.929887	0.595885	1.07645	0.815296	0.997264	0.96127	1.77078	0.98529	1.70694	1.97405	0.356488	1.49989	0.963537	2.09654	0.746341	0.862754	3.49236	1.00182	1.44549	1.87413	1.16 ± 0.63
	Verrucomicrobia_Unclassified	DNA	0.24935	0.1035	0.15086	0.27001	0.18452	0.18623	0.10835	0.21001	0.10241	0.15501	0.15487	0.19275	0.14665	0.1478	0.18499	0.09139	0.28392	0.22937	0.30673	0.11688	0.04488	0.221	0.22946	0.21594	0.21859	0.36957	0.30113	0.20497	0.22315	0.21348	0.0599	0.20043	0.18148	0.19418	0.19 ± 0.07
		cDNA	11.6928	4.14831	7.4778	14.7637	10.5601	8.69102	10.2073	9.01942	5.25197	8.32848	9.40337	9.06334	9.82584	6.80467	7.30883	4.10088	13.682	11.0151	9.70776	3.50568	3.84937	14.2807	10.0644	12.8521	14.8857	15.2042	14.4061	8.6433	7.48478	7.76327	2.06162	5.32585	7.35804	5.35606	8.94 ± 3.60
	Verrucomicrobiae_Unclassified	DNA	0	0	0	0	0	0	0	0	0	0	0	0	0	0	0	0	0	0	0	0	0	0	0	0	0	0	0	0	0	0.04873	0	0	0	0.02155	0.00 ± 0.01
		cDNA	0	0	0	0	0	0	0	0	0	0	0	0	0	0	0	0	0	0	0	0	0	0	0	0	0.000153858	0	0	0	0	0	0	0	0	0	0.00 ± 0.00
	Verrucomicrobiales	DNA	0.7428	1.15968	0.89353	1.6326	1.15703	0.97466	0.86747	1.39731	0.8145	1.16968	1.11329	0.9044	1.34937	0.66478	1.66059	0.66523	1.32718	1.44024	1.56882	0.84755	1.12984	1.10296	1.11248	0.91819	1.91039	2.95121	2.97817	1.83017	1.44937	1.81268	0.56942	1.81223	1.32397	1.12417	1.31 ± 0.56
		cDNA	0.000819559	0.00163771	0.00161018	0.00103179	0.00256407	0.00145863	0	0	0	0.00251511	0.00142808	0.000597513	0.000791831	0.00134799	0.000113873	0.00146074	0.000946141	0.00345953	0.000175128	0.000616528	0.000600187	0.000682637	0.000610057	0.000376537	0.063697	0.000756714	0.00111263	0.000875827	0.000971692	0.000253156	0	0	0	0.000761067	0.00 ± 0.01
	Vibrionales	DNA	0.18756	0.21503	0.15482	0.14508	0.06562	0.07215	0.13176	0.14239	0.4273	0.07133	0.0761	0.13809	0.08289	0.13952	0.10556	0.11897	0.06944	0.12461	0.09924	0.1173	0.043	0.18626	0.10347	0.07184	0.10589	0.12506	0.06242	0.04177	0.15114	0.11921	0.02126	0.24249	0.13721	0.10025	0.12 ± 0.07
		cDNA	4.82093e-05	0.000818853	0.00105012	0	0	3.55764e-05	0	0.000485124	0.00360341	7.39737e-05	0.00017851	0.000170718	0.000197958	0	0.000227746	0.00107121	4.30064e-05	0.00115318	0	0.000205509	0.000138505	0.000146279	0.000305029	0.000102692	0.0106162	0.000104374	0	9.21923e-05	0	0	0	0	0	0.000118917	0.00 ± 0.00
	Vicinamibacteria_Unclassified	DNA	0.2605	0.11379	0.10225	0.30817	0.23015	0.39103	0.07445	0.19797	0.15356	0.16449	0.31807	0.29235	0.1707	0.23529	0.27262	0.06159	0.15053	0.18023	0.14094	0.08296	0.03569	0.09597	0.15875	0.19299	0.09004	0.21879	0.18681	0.16633	0.1123	0.21288	0.06215	0.15192	0.21507	0.24655	0.18 ± 0.08
		cDNA	0.000289256	0	0.000840093	0.00123815	0.00256407	0.00078268	0	0.000970247	0	0.00059179	0.00160659	0.000512154	0.00217754	0.00224666	0.000455492	0.000584296	0.000645096	0.00807223	0.000437819	0.0011303	0	0.000341319	0.000610057	0.000564806	0.0818522	0.000913276	0.00111263	0.000691442	0.000809743	0.00126578	0	0	0	0.0007135	0.00 ± 0.01
	Xanthomonadales	DNA	2.63117	2.5736	3.2398	2.87785	3.13504	2.90123	1.09942	1.48111	2.81489	2.57061	3.76525	2.15029	3.91122	4.1888	2.3517	1.14081	2.53839	2.089	2.53475	2.4498	0.63041	1.78716	2.91652	1.86421	1.92014	2.19974	3.87567	2.88608	1.2995	1.98411	1.10777	2.83864	1.91223	1.70719	2.39 ± 0.86
		cDNA	0.130262	0.138386	0.234246	0.14734	0.29615	0.139246	0.137552	0.21491	0.212601	0.218814	0.223673	0.156634	0.308022	0.195908	0.139153	0.304224	0.163209	0.201806	0.089928	0.892321	0.435505	0.201329	0.164715	0.153901	0.194937	0.14722	0.106958	0.125428	0.0857518	0.125565	0.485612	0.57493	0.279191	0.108856	0.23 ± 0.16
	Zoopagales	DNA	0.05037	0.39487	0	0.27396	0.32946	0	0	0.16071	0.16463	0	0.015	0.13626	0	0.56204	0	0.0666	0.46042	0	0.09734	0.05442	0.04187	0.04933	0.14465	0.26561	0.46097	0.13858	0.23095	0.38814	0.16346	0.17802	0.17122	0	0.24472	0.20238	0.16 ± 0.16
		cDNA	0	0	0	0	0	0	0	0	0	0	0	0	0	0	0	0	0	0.00115318	0	0	0	0	0	3.42307e-05	0.000923145	0	0	9.21923e-05	0	0	0	0	0	0	0.00 ± 0.00

## Sheet: Table E5
Table E5. Relative abundance taxonomic composition at each sample at family-level for DNA and cDNA datasets.
			Relative abundance (%)
			Sample ID																																		Average ± standard deviation
			1	2	3	4	5	6	7	8	9	10	11	12	13	14	15	16	17	18	19	20	21	22	23	24	25	26	27	28	29	30	31	32	33	34
	Acetobacteraceae	DNA	1.27186	1.18117	3.24752	1.4134	0.94798	1.32663	1.35395	3.35622	1.43968	1.20846	0.9606	1.69361	2.00327	1.74727	0.98977	0.64281	1.3677	1.2115	2.20225	2.68758	0.51457	2.5807	1.25375	2.00324	2.00623	1.9843	2.07422	1.86664	2.10249	1.75392	0.874	1.3179	1.74821	1.81068	1.65 ± 0.66
		cDNA	0.0763636	0.266946	0.300543	0.0759399	0.143588	0.0552501	0.0758905	0.238196	0.248635	0.27496	0.0867558	0.138196	0.129464	0.0934609	0.0958811	0.0860863	0.102828	0.138381	0.104288	0.257811	0.114128	0.172805	0.0869332	0.324079	0.0606199	0.13279	0.0987821	0.104085	0.072634	0.0810098	0.0704099	0.161807	0.121583	0.0982728	0.14 ± 0.08
	Acidiferrobacteraceae	DNA	0.159	0.34481	0.11263	0.03121	0.12319	0	0.00885	0.45567	0	0.03779	0.08562	0.03895	0.07743	0	0.27873	0	0.23975	0.1331	0.10504	0.4186	0.02191	0	0.18781	0.10492	0	0.12072	0.21213	0.18888	0.03662	0.15583	0.02068	0	0.61636	0.39769	0.14 ± 0.15
		cDNA	0	0	0	0	0	0	0	0	0	0	0	0	0	0	0	0	0	0	0	0	0	0	0	0	0	0	0	0	0	0	0	0	0	0	0.00 ± 0.00
	Acidimicrobiaceae	DNA	1.00322	0.37485	0.57656	0.77788	1.12485	0.92149	0.69599	0.65671	0.5618	0.33498	0.87779	1.28727	1.18583	1.42198	0.43732	0.24669	0.76918	1.32679	0.92823	0.22062	0.14539	0.52452	0.68586	0.65999	0.52858	0.85543	0.54714	0.38512	0.63981	0.48075	0.48535	0.30291	0.53188	0.53059	0.68 ± 0.33
		cDNA	0.00202479	0.00409427	0.00595066	0.0113497	0.0166665	0.0272871	0.00474316	0.00630661	0.0018017	0.00355074	0.00642636	0.00785303	0.0118775	0.0103346	0.00455492	0.00301886	0.00589188	0.0242167	0.000612946	0.00236336	0.00470916	0.00375451	0.0042704	0.00255018	0.217093	0.00386185	0.00188663	0.00198213	0.00121462	0.00556942	0.000763941	0.0034427	0	0.0038529	0.01 ± 0.04
	Acidimicrobiales_Unclassified	DNA	0.11624	0.13359	0.21908	0.12935	0.19503	0.22848	0.03719	0.08401	0.04454	0.17797	0.20286	0.09736	0.16866	0.18243	0.10306	0.02358	0.11658	0.1089	0.03951	0.14613	0.04782	0.04153	0.11956	0.06611	0.03354	0.17749	0.07614	0.05457	0.03994	0.06348	0.07862	0.17406	0.13734	0.06612	0.11 ± 0.06
		cDNA	0	0	0.000140015	0.000206358	0.00256407	3.55764e-05	0	0	0	7.39737e-05	0.00017851	8.5359e-05	0	0.000449331	0	0	4.30064e-05	0.00691906	0	0	0	0	0	3.42307e-05	0.0230786	2.60936e-05	0.000483752	4.60961e-05	8.09743e-05	0	0	0	0	4.75667e-05	0.00 ± 0.00
	Acidimicrobiia_Unclassified	DNA	0.12309	0	0	0.05003	0.09301	0.19102	0.07247	0.15151	0	0	0.27718	0	0.08842	0	0.05801	0	0	0	0.00424	0	0.00558	0	0.07496	0	0	0	0	0.01709	0	0.04047	0.129	0	0.06968	0.02194	0.04 ± 0.07
		cDNA	0	0	0	0	0	0.000106729	0	0.000485124	0	0	0	0	0.000197958	0	0.000113873	0	0	0	0	0	0	0	0	0	0.000769288	0	4.83752e-05	0	0	0	0	0	0	0	0.00 ± 0.00
	Acidithiobacillaceae	DNA	0.49649	0.16268	0.28009	0.009	0.02778	0.07288	0.34066	0	0.11565	0.07184	0.0125	0.08704	0.17787	0.09524	0.24951	0.22412	0.01311	0	0.18974	0.24003	0.02025	0.39994	0.03991	0.07668	0.45596	0.27009	0.12045	0.31189	0.92889	0.21411	0.02241	0	0.2882	0.1392	0.18 ± 0.19
		cDNA	0	0	0	0	0	3.55764e-05	0	0	0	7.39737e-05	0.00017851	0	0	0	0	0	0	0	0	0	0	0	0	1.71153e-05	0.00061543	0	4.83752e-05	0	0	0	0	0	0	0	0.00 ± 0.00
	Acidobacteria_Unclassified	DNA	0.16806	0.12119	0.13497	0.14322	0.1251	0.15368	0.07191	0.15678	0.12647	0.14143	0.12352	0.1795	0.11042	0.16859	0.18955	0.06283	0.18855	0.17772	0.1983	0.09588	0.02915	0.12035	0.14408	0.18827	0.14626	0.18211	0.20152	0.16287	0.13711	0.23449	0.04855	0.18058	0.18663	0.1964	0.15 ± 0.05
		cDNA	15.8468	12.3794	14.598	17.1178	14.9729	18.0425	18.2706	13.4045	16.1577	11.2859	15.8645	15.3484	15.3095	18.7906	16.1251	10.779	16.8045	15.1147	14.9111	10.9187	7.27985	14.7765	16.9462	15.3358	14.5731	17.701	15.0015	13.8353	12.3929	25.5037	6.27552	11.237	12.2934	15.6971	14.73 ± 3.43
	Acidobacteriaceae	DNA	1.25947	1.19002	2.24411	1.09551	0.68644	0.74655	0.68045	1.63942	2.6402	0.82388	0.99387	1.40459	0.59324	0.97528	1.30045	0.75606	1.8653	1.3568	1.97864	1.17945	0.30816	1.31098	1.61478	2.05341	1.06659	1.40449	2.14141	1.65178	1.84131	1.20592	0.29765	1.26365	1.32369	1.70085	1.31 ± 0.55
		cDNA	0.633905	0.939225	1.02792	0.444702	0.679478	0.330931	0.63084	0.630661	1.19633	0.603848	0.339169	0.439172	0.285257	0.280383	0.440461	0.324869	0.76702	0.667689	0.605416	0.480275	0.363436	0.671276	0.775383	1.32743	0.326793	0.69636	1.06933	0.688999	0.736867	0.562259	0.111408	0.509519	0.436799	0.656111	0.61 ± 0.27
	Acidobacteriales_Unclassified	DNA	0.04177	0.07602	0.03478	0.02883	0.03378	0.04856	0.0699	0.03869	0.04623	0.02121	0.03544	0.13271	0.03907	0.00904	0.14297	0.08264	0.02207	0.07287	0.01846	0.0335	0.10396	0.06939	0.02552	0.107	0.02205	0.08775	0.0249	0.02314	0.12669	0.05962	0.05276	0.02637	0.12498	0.15084	0.06 ± 0.04
		cDNA	0.179387	0.28578	0.328406	0.168182	0.166665	0.097408	0.18024	0.204722	0.381961	0.134336	0.103893	0.141269	0.0714628	0.0660517	0.151793	0.0815094	0.225268	0.166057	0.124953	0.128546	0.0967225	0.209862	0.238532	0.379532	0.065851	0.198103	0.288558	0.210752	0.26341	0.177209	0.0300483	0.123937	0.11708	0.21474	0.18 ± 0.09
	Acidobacteriia_Unclassified	DNA	0.08029	0.14733	0.1586	0.10955	0.08014	0.07076	0.08613	0.14861	0.16911	0.0989	0.11148	0.11941	0.09717	0.09619	0.1441	0.07303	0.14136	0.14461	0.13062	0.12489	0.08075	0.12782	0.14184	0.13068	0.07674	0.15697	0.1404	0.12177	0.16552	0.1486	0.03488	0.12396	0.13614	0.13238	0.12 ± 0.03
		cDNA	0.0648416	0.0974435	0.0866696	0.0860514	0.0512814	0.035861	0.0806337	0.0989652	0.0756716	0.0691655	0.0496258	0.0766524	0.0538445	0.0390918	0.0461186	0.0923188	0.0743581	0.0887946	0.0948315	0.0719283	0.123592	0.091961	0.10188	0.143324	0.0227709	0.0780199	0.0819475	0.0764274	0.0940112	0.0893639	0.0343773	0.079182	0.0900617	0.0755359	0.08 ± 0.03
	Acidothermaceae	DNA	0.02741	0	0.0383	0.05177	0.00966	0.06924	0.07631	0	0.08594	0.00966	0.03073	0.01692	0.0302	0.03158	0.03609	0.00677	0.05638	0.1584	0.04426	0.13246	0.02523	0.0372	0.01856	0.0642	0.03795	0.05589	0.0422	0.08281	0.06229	0.0636	0.03327	0.06594	0.04092	0.07338	0.05 ± 0.03
		cDNA	0	0	0	0	0	0	0	0	0	0	0	0	0	0	0	0	8.60128e-05	0	0	0	0	0	0	1.71153e-05	0.00061543	2.60936e-05	4.83752e-05	0	0	0	0	0	0	9.51334e-05	0.00 ± 0.00
	Actinobacteria_Unclassified	DNA	0.13346	0.06168	0.0875	0.0903	0.09191	0.13096	0.09295	0.13521	0.07512	0.07656	0.10523	0.14379	0.09933	0.11595	0.15158	0.07329	0.11309	0.13219	0.16273	0.09968	0.03537	0.13279	0.11719	0.15298	0.13419	0.1203	0.16418	0.16022	0.1567	0.08121	0.07626	0.12315	0.14649	0.14748	0.12 ± 0.03
		cDNA	8.59823	8.52918	6.99475	7.79168	8.53194	10.5635	8.64203	6.61951	8.32568	7.58268	8.34212	8.73991	6.85746	8.35037	10.1708	6.03461	9.22479	9.78586	12.0835	8.43893	6.39703	8.28737	9.31954	9.0526	14.2241	7.92035	11.1503	10.0562	12.9063	8.54349	4.99605	8.02493	7.87139	10.5133	8.81 ± 1.90
	Actinomycetaceae	DNA	0.40919	0.27809	0.26062	0.33314	0.13108	0.29059	0.04188	0.38245	0.29543	0.24102	0.28543	0.3992	0.05173	0.05032	0.16945	0.08785	0.08785	0.51094	0.48769	0.1271	0.0433	0.22226	0.66655	0.4346	0.29306	0.10715	0.29018	0.33744	0.34055	0.13177	0.15735	0.0701	0.29794	0.5243	0.26 ± 0.16
		cDNA	4.82093e-05	0	0.000140015	0	0.00128203	0.000249034	0	0	0	0	0.00035702	0	0	0	0	0	0.000129019	0.00230635	0.000437819	0.000411019	0	9.75196e-05	0.000305029	3.42307e-05	0.0149242	2.60936e-05	0.000290251	0.000138288	0.000242923	0	0	0	0	0.000190267	0.00 ± 0.00
	Actinomycetales_Unclassified	DNA	0.02172	0	0	0	0	0	0	0	0	0	0	0	0	0	0	0	0	0	0	0	0	0	0	0	0	0	0	0	0	0.05305	0	0	0	0.05033	0.00 ± 0.01
		cDNA	0	0	0	0	0	0	0	0	0	0	0	8.5359e-05	0	0	0	0	0	0	0	0	0	0	0	0	0.000153858	0	0	0	0	0	0	0	0	0	0.00 ± 0.00
	Actinospicaceae	DNA	0.41768	0	0.37142	0.1412	0	0.08245	0.40281	0	0	0	0	0.21255	0.02928	0.27401	0.1386	0.07147	0.04054	0.27194	0.24582	0.66233	0.01505	0	0.04705	0.85975	0	0.11157	0.10968	0.15973	0.06887	0.09191	0	0	0.42764	0.38768	0.17 ± 0.21
		cDNA	0	0	0	0	0	0	0	0	0	0	0	0	0	0	0	0	0	0	0	0	0	0	0	0	0.000307715	0	0	0	8.09743e-05	0	0	0	0	0	0.00 ± 0.00
	Aeromonadaceae	DNA	0.06759	0.01995	0.01729	0.01475	0.04491	0.06182	0.04438	0.11657	0	0.18035	0.05539	0.15248	0.11637	0.02927	0.05658	0.01645	0.07126	0.00553	0.07105	0	0.02418	0.13312	0.03726	0.04195	0.07346	0.03702	0.05708	0.07969	0.09107	0.02122	0.02092	0	0.00892	0.05121	0.05 ± 0.04
		cDNA	0	0	0.000210023	0	0.00128203	7.11527e-05	0	0	0	0	0.00017851	8.5359e-05	0.000197958	0.000449331	0	0	0	0	0	0	0.00410897	0	0	1.71153e-05	0.000923145	0	0	4.60961e-05	8.09743e-05	0	0.000127323	0.0034427	0	2.37833e-05	0.00 ± 0.00
	Aestuariivirgaceae	DNA	0.09333	0.0169	0.10537	0.10483	0.13208	0.12918	0.00759	0.10722	0.01692	0.04875	0.15536	0.08427	0.23972	0.01721	0.10531	0.0065	0.04757	0.07919	0.04765	0.02497	0.0159	0.0876	0.0963	0.09746	0.04201	0.05823	0.03362	0.05662	0.04621	0.07966	0.0429	0.00447	0.12865	0.09592	0.07 ± 0.05
		cDNA	0.0490771	0.0360295	0.0952105	0.0693364	0.124357	0.0985109	0.0426884	0.104302	0.0396375	0.0722723	0.104785	0.0846762	0.200531	0.0966062	0.0824441	0.0317468	0.0556073	0.0795692	0.0540268	0.0618583	0.0740077	0.0944478	0.0674113	0.095127	0.0164628	0.0946676	0.0543737	0.0608469	0.0514187	0.0706304	0.12274	0.0550831	0.0495339	0.0596962	0.07 ± 0.03
	Alcaligenaceae	DNA	0.89444	0.65799	0.96272	0.87563	0.63147	0.97243	0.44044	0.65492	1.00834	2.29596	0.81841	0.70744	0.63265	0.54856	1.25396	0.76257	1.13236	0.44443	0.57416	1.62425	0.25627	0.65513	1.03321	1.11451	0.66288	0.66375	0.70365	0.80205	0.56829	0.7348	0.85336	0.94229	1.14192	1.04908	0.86 ± 0.37
		cDNA	0.13812	0.226822	0.153947	0.123609	0.0999987	0.15554	0.109093	0.128073	0.252239	0.362767	0.137453	0.0692262	0.110856	0.101998	0.0795973	0.540669	0.0810241	0.111858	0.033712	0.409375	0.082595	0.0920098	0.119876	0.0412308	0.0986227	0.0602501	0.0484719	0.0586804	0.0227538	0.0480996	0.504074	0.213447	0.198136	0.0576032	0.15 ± 0.13
	Alicyclobacillaceae	DNA	0.14687	0.06922	0.02842	0.01495	0.17013	0.07018	0.28223	0.11461	0.01957	0.02598	0.04376	0.07604	0.09434	0	0.01411	0.09926	0.0816	0.06725	0.12781	0.12118	0.02002	0.09832	0.0336	0.05627	0.03493	0.07663	0.12763	0.15609	0.3265	0.06799	0.04224	0	0.15262	0.08832	0.09 ± 0.07
		cDNA	0	0	7.00077e-05	0.000412717	0	0	0.00948632	0	0	0.000147947	0.00035702	0	0	0	0.000113873	0	4.30064e-05	0	0	0	0	0.000146279	0	5.1346e-05	0.00169243	0.000130468	9.67503e-05	9.21923e-05	8.09743e-05	0.000506311	0	0	0	0.0001427	0.00 ± 0.00
	Alphaproteobacteria_Unclassified	DNA	0.34858	0.10656	0.21082	0.25563	0.15045	0.15767	0.21531	0.53897	0.09204	0.23083	0.36501	0.27094	0.24148	0.35926	0.32065	0.15879	0.3375	0.19983	0.58716	0.17482	0.06347	0.34498	0.28761	0.3919	0.18742	0.30232	0.42838	0.48993	0.44843	0.41027	0.09669	0.24	0.81847	0.47159	0.30 ± 0.16
		cDNA	0.634821	0.63543	1.14659	1.05078	0.883322	0.760124	0.981834	0.966851	0.722483	0.676342	1.15942	0.958838	0.871411	0.808796	1.02019	0.457991	0.98188	0.984813	1.11048	0.658452	0.385551	1.1325	0.857436	2.08598	1.53873	1.53832	0.936689	0.924642	0.816383	1.2954	0.379806	0.657555	0.752015	1.20955	0.94 ± 0.34
	Alteromonadaceae	DNA	0.0899	0.0778	0.1056	0.10681	0.12086	0.14231	0.07398	0.13612	0.12469	0.06056	0.12476	0.11899	0.11367	0.12511	0.12696	0.04107	0.12583	0.10023	0.1066	0.12867	0.07348	0.18619	0.21437	0.19209	0.0726	0.22669	0.18894	0.09023	0.14403	0.09267	0.14597	0.1292	0.16093	0.19098	0.13 ± 0.04
		cDNA	0	0	0	0	0.00128203	0	0	0	0	0	0.00017851	0	0.000197958	0	0	0	0	0	0	0	4.61682e-05	0.000243799	0	3.42307e-05	0.00553887	2.60936e-05	9.67503e-05	9.21923e-05	0.000161949	0	0	0	0	0.00021405	0.00 ± 0.00
	Anaerolineaceae	DNA	0.39731	0.08149	0.03695	0.03087	0.34183	0.08154	0.37985	0.61966	0.0744	0.03024	0.46015	0.03982	0.14753	0.08564	0.03638	2.21679	0.02738	0.44764	0.07106	0.15068	1.31611	0.3219	0.29165	0.02113	0.19909	0.00852	0.04629	0.11489	0.236	0.04098	4.06106	0.06408	0.02862	0.03214	0.37 ± 0.78
		cDNA	4.82093e-05	0.00163771	0.000210023	0.000206358	0	0.000213458	0	0	0	0.00059179	0	8.5359e-05	0	0.000449331	0.000341619	0.00350578	8.60128e-05	0	8.75638e-05	0.0011303	0.00193907	0.000146279	0	0.000136923	0.00369258	0.000208749	9.67503e-05	0.000230481	0.000323897	0.000253156	0.00101859	0	0	0.000237833	0.00 ± 0.00
	Anaerolineae_Unclassified	DNA	0.07616	0.03389	0.0653	0.05352	0.10114	0.05886	0.12845	0.17425	0.03681	0.02379	0.03329	0.01703	0.08031	0.03475	0.01169	0.17294	0.02787	0.15154	0.04555	0.05659	0.55298	0.05897	0.06654	0.01979	0.08878	0.02012	0.02859	0.03751	0.03734	0.02044	0.30514	0.03305	0.00801	0.02428	0.08 ± 0.10
		cDNA	0	0	0.000140015	0	0	0	0	0.000485124	0	0.000147947	0	0	0.000197958	0	0	0.00136336	8.60128e-05	0	0.000175128	0.000102755	0.000600187	4.87598e-05	0	5.1346e-05	0.00200015	5.21872e-05	0	9.21923e-05	0	0	0.000763941	0	0	4.75667e-05	0.00 ± 0.00
	Anaerolineales_Unclassified	DNA	0.10101	0.02544	0.04629	0.02261	0.01891	0.01499	0.07635	0.36639	0.04072	0.00806	0.0537	0.06713	0.00905	0.01969	0	0.04872	0.01483	0.19842	0.31052	0.08541	0.09085	0.00335	0.00826	0.12544	0.0971	0.061	0.06593	0.02133	0.04353	0.01074	0	0.2772	0.12925	0.09845	0.08 ± 0.09
		cDNA	0	0	0	0	0	0	0	0	0	0	0	0	0	0	0	0	4.30064e-05	0	8.75638e-05	0	0	4.87598e-05	0	0	0.000153858	2.60936e-05	4.83752e-05	0	0	0	0	0	0	4.75667e-05	0.00 ± 0.00
	Anaeromyxobacteraceae	DNA	0.02942	0.02675	0.02881	0.08521	0.02607	0.0318	0.02674	0.03122	0.03569	0.02357	0.03385	0.14292	0.03043	0.01733	0.16525	0.01904	0.03847	0.03991	0.02074	0.01744	0.04925	0.02614	0.03143	0.12588	0.02656	0.02557	0.02384	0.02998	0.02705	0.0459	0.02161	0.04249	0.15451	0.16543	0.05 ± 0.04
		cDNA	0.250544	0.262033	0.425437	0.367318	0.278202	0.467367	0.346251	0.310964	0.354936	0.316164	0.445204	0.271527	0.320098	0.32891	0.204174	0.43423	0.357641	0.230635	0.187211	0.259044	0.925165	0.332639	0.405383	0.274633	0.0544656	0.283951	0.320195	0.302298	0.148993	0.290369	0.335625	0.375254	0.526861	0.38139	0.33 ± 0.14
	Aphanizomenonaceae	DNA	0	0	0	0.05625	0	0.04608	0.03291	0.38649	0.36439	0.30225	0	0.1511	0.00902	0.32336	0.17142	0	0.02902	0	0.1145	0	0.03332	0	0.42326	0.11126	0.16574	0.12974	0.07338	1.10888	0.01721	0.07471	0.01583	0	0.07649	0.07901	0.13 ± 0.21
		cDNA	0	0	0	0	0	0	0	0	0	0	0	0	0	0	0	0	0	0	0	0	0	0	0	1.71153e-05	0.000307715	0	0	0	8.09743e-05	0	0	0	0	0	0.00 ± 0.00
	Aphanothecaceae	DNA	0.0268	0.02883	0.01987	0.19187	0.06158	0.13174	0.02197	0.02324	0.04785	0.14353	0.09261	0.0343	0.08573	0.084	0.22606	0.05812	0.32684	0.02647	0.08074	0	0.02942	0.00308	0.04801	0.19547	0.01835	0.04692	0.10793	0.14885	0.04123	0.20642	0.06319	0.37301	0.10045	0.1286	0.09 ± 0.09
		cDNA	0	0	0	0	0.00128203	3.55764e-05	0	0	0	0	0	0	0.000395916	0	0	0	0	0	0	0	0	0	0	1.71153e-05	0.00246172	0	0	0	8.09743e-05	0.000253156	0	0	0	0	0.00 ± 0.00
	Archaea_Unclassified	DNA	0.15158	0.03672	0	0.02137	0.03705	0.06228	0	0	0.10244	0.0671	0.02461	0.24839	0.01991	0	0.03237	0.04532	0.0643	0.08455	0.16086	0.23181	0.1479	0.00503	0.15105	0.00602	0.06096	0.01111	0.02594	0.24239	0.18683	0.04593	0.02386	0	0.05743	0.0822	0.07 ± 0.07
		cDNA	0	0	0	0	0	0	0	0	0	7.39737e-05	0	0	0	0	0	0	0	0	0	0.000411019	4.61682e-05	0	0	0	0.000153858	0	0	0	0	0	0	0	0	0	0.00 ± 0.00
	Archangiaceae	DNA	0.95261	0.48898	0.50152	2.87591	0.90887	1.74337	0.28644	0.34587	0.14676	0.46932	0.82412	0.62137	0.47714	0.51225	0.53909	0.13058	0.75874	0.21554	0.5387	0.4805	0.13484	0.30252	0.57486	0.59882	0.276	0.50147	0.56739	0.51189	0.37612	1.19185	0.22067	0.17414	0.61573	0.64877	0.60 ± 0.52
		cDNA	0	0	0.000420046	0.000825433	0	0.000142305	0	0	0	7.39737e-05	0.00053553	8.5359e-05	0	0	0	9.73827e-05	0.000344051	0.00115318	8.75638e-05	0	0	4.87598e-05	0.000610057	0.000154038	0.0110777	7.82808e-05	0.000435377	9.21923e-05	0.00056682	0.000253156	0	0	0	0.000237833	0.00 ± 0.00
	Ardenticatenaceae	DNA	0.09694	0	0	0	0.05899	0	0	0	0.02433	0	0.03614	0	0	0	0.53981	0	0	0	0	0	0.02406	0	0.2734	0	0	0	0.02226	0.02754	0.0396	0.06962	0.19463	0.44474	0.04819	0.11242	0.06 ± 0.13
		cDNA	0	0	7.00077e-05	0	0	0	0	0	0	0	0	0	0	0	0	0	0	0	0	0	0	0	0	0	0.000153858	0	0	0	0	0	0	0	0	0	0.00 ± 0.00
	Armatimonadetes_Unclassified	DNA	0.06855	0.00824	0.05754	0	0.01353	0	0	0	0.11367	0	0.05841	0.16168	0.02483	0.20624	0.03569	0	0.04977	0.10136	0.11195	0.04642	0.0114	0.02217	0	0.03077	0	0.06229	0.377	0.10447	0.1053	0.04252	0	0	0.1801	0.02347	0.06 ± 0.08
		cDNA	0	0	0	0	0	0	0	0	0	0	0	0	0	0	0.000113873	0	0	0	0	0	0	0	0	0	0.000307715	0	0	0	8.09743e-05	0	0	0	0	0	0.00 ± 0.00
	Aurantimonadaceae	DNA	0.06305	0.0612	0.34196	0.10245	0.06224	0.23961	0.05797	0.12469	0.0103	0.012	0.05812	0.13278	0.10751	0.33457	0.05025	0.1864	0.18087	0.15191	0.18718	0.11326	0.05458	0.12383	0.15831	0.12613	0.16522	0.19135	0.14769	0.11516	0.24395	0.3554	0.05318	0	0.03032	0.1059	0.13 ± 0.09
		cDNA	0	0	0	0	0	3.55764e-05	0	0	0	0	0	0	0	0	0.000113873	0	0	0	0	0	0	0	0	1.71153e-05	0.00353872	2.60936e-05	9.67503e-05	0	8.09743e-05	0	0	0	0	2.37833e-05	0.00 ± 0.00
	Azonexaceae	DNA	0.03831	0.42159	0.0581	0.03379	0	0	0.06451	0	0.11474	0.08477	0.01431	0	0.08183	0	0	0.14988	0.00668	0	0.01136	0.24302	0.21416	0.07246	0.61806	0.01003	0	0	0.01615	0	0.22194	0.04651	0.2712	0	0.09511	0.02482	0.09 ± 0.14
		cDNA	0	0	0	0	0	0	0	0	0	0	0	0	0	0	0.000113873	0	0	0	0	0	0	0	0	0	0.000153858	0	0	0	0	0	0	0	0	0	0.00 ± 0.00
	Bacillaceae	DNA	0.81519	0.32548	0.19852	1.29353	0.99539	0.67888	1.09594	0.30343	0.75252	0.5108	0.29829	1.61329	0.89252	2.25737	1.00501	1.20135	0.34953	0.64893	0.69274	0.36149	0.56974	1.09164	0.50164	1.02765	0.99114	0.36348	0.84372	1.13568	1.35683	0.34783	0.61627	1.26618	1.36394	1.08819	0.85 ± 0.45
		cDNA	0.248616	0.198981	0.244747	0.505784	0.246151	0.297063	0.322535	0.211029	0.210799	0.215338	0.355949	0.337168	0.237945	0.239943	0.281494	0.20314	0.322032	0.220257	0.242989	0.242912	0.272023	0.278565	0.282762	0.25418	0.0870834	0.214985	0.204337	0.224212	0.224299	0.276193	0.127705	0.220333	0.274688	0.289205	0.25 ± 0.07
	Bacillales_Unclassified	DNA	0.04258	0.0953	0.10603	0.02651	0.09801	0.10597	0.05753	0.07029	0.00334	0.038	0.08137	0.12086	0.04547	0.03651	0.13417	0.01138	0.13476	0.0115	0.03035	0.09955	0.05308	0.03377	0.05998	0.21199	0.14644	0.09811	0.05747	0.0737	0.07536	0.04995	0.07555	0.03196	0.23506	0.15488	0.08 ± 0.05
		cDNA	0.00535124	0.00245656	0.00238026	0.00701618	0.00256407	0.00707969	0.00948632	0.00291074	0.00900852	0.00458637	0.00946103	0.00717016	0.00296937	0.00539197	0.00614914	0.00311625	0.00524678	0.00691906	0.00612946	0.0065763	0.00554019	0.00463218	0.00732069	0.00583633	0.00230786	0.00427935	0.00532127	0.00571592	0.00704477	0.0124046	0.00140056	0	0.00900617	0.0146743	0.01 ± 0.00
	Bacteria_Unclassified	DNA	0.13972	0.11058	0.10959	0.11288	0.09292	0.10842	0.12958	0.14421	0.12933	0.11427	0.10276	0.13159	0.12158	0.11656	0.13913	0.11098	0.11286	0.14748	0.16078	0.12603	0.09469	0.14527	0.11819	0.1424	0.13739	0.13889	0.15949	0.14551	0.18533	0.15738	0.06496	0.13674	0.14781	0.14635	0.13 ± 0.02
		cDNA	3.08689	3.74052	2.84952	2.75261	3.27432	3.42767	3.13523	2.75453	3.33495	2.80937	3.04306	3.24407	3.40349	3.84313	3.4253	5.25915	3.30354	3.34998	3.84282	3.36511	4.44928	2.98654	3.16193	2.85253	1.63458	3.02328	3.35758	3.31039	4.17641	3.56899	3.58327	3.84205	3.57995	3.13964	3.35 ± 0.59
	Bacteroidaceae	DNA	0.15149	0.08965	0.05993	0.03145	0.03302	0.04221	0.35219	0.08389	0.14919	0.04053	0.06257	0.02742	0.09795	0.01472	0.01875	0.56929	0.02597	0.06411	0.03109	0.13488	0.22635	0.08045	0.05186	0.05583	0.0246	0.02204	0.03215	0.05097	0.05465	0.02088	0.22127	0.0934	0.02375	0.03141	0.09 ± 0.11
		cDNA	0.0492217	0.0409427	0.186641	0.106275	0.112819	0.0635038	0.0758905	0.141656	0.048646	0.0915055	0.160837	0.129404	0.135403	0.12761	0.0909846	0.0923188	0.102656	0.0911009	0.0805587	0.0423349	0.0664823	0.122241	0.0790024	0.0959485	0.00892374	0.114107	0.0603722	0.0796541	0.0456695	0.0865792	0.152406	0.0826247	0.112577	0.0645718	0.09 ± 0.04
	Bacteroidales_Unclassified	DNA	0.03586	0	0.03711	0.00578	0.06972	0.02162	0.17624	0.03966	0.04123	0	0.05108	0.00995	0.02901	0	0	0.17622	0.03359	0.03414	0.00664	0.03773	0.31617	0.05668	0.09918	0.01058	0.03125	0.03225	0.00791	0.02368	0.0221	0.02665	0.40999	0	0.01243	0.01007	0.05 ± 0.09
		cDNA	0	0	0	0	0	0	0	0	0	0	0	0	0	0	0	0	0	0	0	0	0	0	0	0	0.000461573	0	0	0	0	0	0	0	0	0	0.00 ± 0.00
	Bacteroidetes_Unclassified	DNA	0.03934	0.18352	0.08003	0.03682	0.04251	0.04024	0.46243	0.1392	0.18019	0.06617	0.05121	0.02559	0.108	0.04467	0.02042	0.6966	0.04019	0.12794	0.03975	0.23183	0.48402	0.13496	0.06307	0.02517	0.12502	0.03554	0.0221	0.0323	0.06195	0.03125	0.24622	0.08462	0.02023	0.02507	0.12 ± 0.15
		cDNA	0.435523	0.679648	1.12684	0.751763	0.729478	0.507425	0.569179	0.993533	0.691854	0.726644	1.11979	0.817996	0.980881	0.971454	0.693373	3.47131	0.680749	0.580048	0.571791	0.621768	3.74618	0.782693	0.659472	0.60768	0.142164	0.850703	0.488686	0.493736	0.318391	0.599979	3.89406	1.5561	1.91831	0.453358	1.01 ± 0.91
	Bacteroidia_Unclassified	DNA	0.08387	0.04676	0.00589	0.0111	0.0458	0.06481	0.05074	0.03491	0.04136	0.00749	0.05008	0	0.03988	0	0	0.93003	0.01512	0.00943	0	0.08485	0.10424	0.21161	0.09621	0	0.00675	0.00982	0.00034	0.00179	0.03248	0.00154	0.72183	0.06237	0	0.00113	0.08 ± 0.20
		cDNA	0	0	7.00077e-05	0.000206358	0	0	0	0	0	0	0	0	0	0	0	0.000194765	0	0	0	0	0	0	0	0	0	0	0	0	0	0	0.00038197	0	0	0	0.00 ± 0.00
	Baekduiaceae	DNA	0.1436	0.05717	0.07298	0.08104	0.06711	0.1024	0.07896	0.09497	0.0788	0.06444	0.08943	0.16639	0.10142	0.10355	0.20307	0.05507	0.0957	0.09788	0.14892	0.0936	0.02092	0.11011	0.06952	0.18099	0.15909	0.08617	0.12719	0.21257	0.18732	0.06193	0.08632	0.15258	0.17738	0.16983	0.11 ± 0.05
		cDNA	0.00149449	0	0.000490054	0.000206358	0.00512814	0.000818256	0	0	0	0.000369869	0.00071404	0	0.000791831	0	0.00113873	0.000194765	0.000344051	0.00115318	0.000437819	0.000616528	0	0.000536358	0.000305029	0.000325191	0.0495421	0.000182655	0.000677252	0.00059925	0.00056682	0.000506311	0	0	0.00450308	0.000451883	0.00 ± 0.01
	Bartonellaceae	DNA	0.02839	0.04075	0.01899	0.09422	0.18077	0.11869	0.04073	0.02058	0	0.08616	0.03932	0.05923	0.06399	0	0.29258	0.002	0.05663	0.04429	0.03725	0.02568	0.014	0.09968	0.02689	0.02652	0	0.22528	0.02377	0.19897	0.05387	0.11326	0.14913	0	0.21137	0.15345	0.07 ± 0.08
		cDNA	0	0	0	0	0	0	0	0	0	0	0	0	0	0	0	0	4.30064e-05	0	0	0.000205509	0	4.87598e-05	0	1.71153e-05	0.00061543	0	0	0	0	0.000253156	0	0	0	4.75667e-05	0.00 ± 0.00
	Bdellovibrionaceae	DNA	0.14375	0.14047	0.01155	0.4665	0.07306	0.09566	0.12351	0.31796	0.14514	0.10263	0	0.32214	0	0	0.13749	0	0.18669	0	0.01646	0	0.02958	0	0.03339	0.32066	0	0	0.00777	0.06048	0.05806	0.1195	0	0	0.26303	0.11498	0.10 ± 0.12
		cDNA	0	0	0	0	0	0	0	0	0	0	0	0	0	0	0	0	0	0	0	0	0	0	0	0	0.000769288	0	0	0	0	0	0	0	0	0	0.00 ± 0.00
	Bdellovibrionales_Unclassified	DNA	0	0	0	0	0	0	0	0	0	0	0	0	0	0	0	0	0.16482	0.42659	0	0	0	0	0.1957	0.58669	0	0	0	0	0	0.03191	0	0	0	0.08464	0.04 ± 0.13
		cDNA	0	0	0	0	0	0	0	0	0	0	0	0	0	0	0	0	0	0	0	0	0	0	0	0	0	0	0	0	0	0	0	0	0	0	0.00 ± 0.00
	Beijerinckiaceae	DNA	0.77807	1.72186	0.6269	0.92118	0.62487	0.64473	0.35603	1.23578	0.55568	0.8381	0.87829	1.22351	0.54782	0.83315	1.1232	0.34244	0.7178	0.6281	1.00916	0.44418	0.19059	0.78539	0.54839	1.18653	0.48279	1.11914	0.73485	0.80461	0.82202	0.78027	0.42376	0.87798	1.22357	1.38713	0.81 ± 0.33
		cDNA	0.0781473	0.0368484	0.0922702	0.0951312	0.0871784	0.0658162	0.0853768	0.135835	0.048646	0.0289977	0.0765807	0.112674	0.0760158	0.10739	0.0727649	0.02493	0.073713	0.0899478	0.158403	0.0379165	0.0160665	0.0750901	0.0677164	0.273965	0.057235	0.12097	0.0897843	0.0657331	0.0650224	0.101262	0.0249554	0.0481977	0.0945648	0.110569	0.08 ± 0.05
	Betaproteobacteria_Unclassified	DNA	0.42362	0.27856	0.3207	0.39343	0.34972	0.49619	0.22108	0.27183	0.30816	0.31471	0.41556	0.37578	0.24663	0.42803	0.50109	0.16979	0.32629	0.37452	0.27937	0.32691	0.10849	0.27311	0.50319	0.5171	0.25201	0.32888	0.30816	0.36353	0.23007	0.27384	0.19724	0.3826	0.41444	0.48643	0.34 ± 0.10
		cDNA	2.98623	3.72087	3.06438	2.70288	2.78073	2.94714	2.81744	3.09363	5.45736	4.80385	3.07715	2.8218	3.90294	4.17474	2.18078	5.48391	2.26506	2.42398	1.61818	4.6479	2.23422	2.51006	2.99935	2.02153	2.64081	2.23546	1.59638	1.67444	1.07526	1.86981	10.7829	4.14845	3.72405	1.97673	3.19 ± 1.72
	Beutenbergiaceae	DNA	0.26156	0.13074	0.21019	0.11978	0.10811	0.14154	0.10681	0.22297	0.23668	0.11462	0.18707	0.24774	0.16085	0.20646	0.27178	0.07577	0.1776	0.12446	0.22008	0.15624	0.0407	0.09332	0.18705	0.18438	0.13477	0.18692	0.63187	0.28272	0.19158	0.07279	0.10358	0.32419	0.2504	0.22273	0.19 ± 0.10
		cDNA	0	0	0.000490054	0	0.00256407	0.000320187	0	0	0	7.39737e-05	0.00017851	0.000170718	0.000197958	0	0.000227746	0	0.000215032	0.00230635	0	0.000822037	0	0.000243799	0	0.000154038	0.0203092	0.000130468	0.000435377	0.000368769	0.000323897	0	0	0	0	9.51334e-05	0.00 ± 0.00
	Bifidobacteriaceae	DNA	0.01272	0.24892	0	0.05122	0.08453	0	0.25595	0.11293	0.02324	0.04884	0.14018	0.08186	0.05493	0	0.14522	0.05581	0.08997	0.31057	0.15843	0	0.00851	0.16957	0.14249	0.07038	0.13621	0.00611	0.06887	0.16511	0.16937	0.15066	0.00386	0	0.26794	0.0384	0.10 ± 0.09
		cDNA	0	0	7.00077e-05	0.000206358	0	0	0	0	0	0	0	8.5359e-05	0.000197958	0	0	0	4.30064e-05	0	8.75638e-05	0	0	0	0	0	0.001077	0	0	0	0	0	0	0	0	4.75667e-05	0.00 ± 0.00
	Blastocatellia_Unclassified	DNA	0.1975	0.1644	0.07566	0.26303	0.18029	0.19926	0.06824	0.12668	0.08865	0.18324	0.1755	0.15706	0.21218	0.37198	0.13208	0.04947	0.25152	0.07923	0.10699	0.30473	0.02071	0.07828	0.24755	0.24592	0.09077	0.46305	0.49867	0.54326	0.08035	0.38999	0.17563	0.39332	0.27328	0.25267	0.21 ± 0.13
		cDNA	0.000192837	0	0.00119013	0.000619075	0.00256407	0.000818256	0	0.000485124	0.00360341	0.000221921	0.00107106	0.000256077	0.000593874	0.000449331	0.000341619	0.000194765	0.000387058	0.00576588	8.75638e-05	0.000205509	0	9.75196e-05	0	8.55766e-05	0.0335409	0.00036531	0.000435377	4.60961e-05	0.000323897	0	0.000127323	0	0	0.000380533	0.00 ± 0.01
	Bogoriellaceae	DNA	0.15523	0.04268	0	0.04941	0.05667	0.03043	0.07713	0.09365	0.06133	0.33936	0.09377	0.07761	0.16132	0.13781	0.02148	0.01724	0.06016	0.09328	0.0915	0.04453	0.23229	0.05268	0.16262	0	0.0026	0.01925	0.0408	0.14088	0.05125	0.03072	0.10383	0.02148	0.10372	0.04587	0.08 ± 0.07
		cDNA	0	0	0.000140015	0	0	0	0	0	0	0	0	8.5359e-05	0	0	0.000113873	0	8.60128e-05	0	0	0.000205509	0	4.87598e-05	0	0	0.00184629	0	0	4.60961e-05	0.000242923	0	0	0	0	2.37833e-05	0.00 ± 0.00
	Bradyrhizobiaceae	DNA	1.35824	1.60925	1.60217	1.2703	1.09661	0.92575	1.14247	1.51244	1.80677	1.45658	1.3601	1.40235	1.36815	1.44669	1.70364	1.13721	1.44586	1.21949	1.86066	1.95482	0.34088	1.75942	1.346	1.98257	1.17735	1.73416	1.67645	1.72012	1.80652	1.47043	0.67154	1.08241	1.75849	1.66682	1.44 ± 0.36
		cDNA	2.63671	3.31554	4.62205	3.9821	4.01149	2.69256	3.90836	4.57181	3.42324	3.95404	4.4465	4.94826	4.44138	3.23923	4.4152	2.49611	4.38807	4.67498	4.35787	3.69701	2.43431	5.29463	3.86044	5.57896	7.16561	6.42761	3.68493	4.6677	3.07727	4.65705	2.3178	3.35319	3.17017	4.82	4.08 ± 1.09
	Brevibacteriaceae	DNA	0.05263	0.08654	0.08546	0.07751	0.02982	0.0293	0.13903	0.08594	0.04797	0.30425	0.01839	0.19557	0.054	0.06714	0.2386	0.09475	0.07037	0.04876	0.22352	0.13289	0.0348	0.10297	0.07592	0.12189	0.0539	0.15929	0.1789	0.23763	0.20383	0.30481	0.02989	0.05627	0.17471	0.21319	0.12 ± 0.08
		cDNA	0	0	0.000280031	0	0	3.55764e-05	0	0	0	0.000147947	0	0	0.000989789	0	0.000113873	0	0	0	8.75638e-05	0.000205509	0.000138505	4.87598e-05	0	0	0.00523116	5.21872e-05	4.83752e-05	0.000276577	0.000161949	0.000253156	0.000127323	0	0	0.0002854	0.00 ± 0.00
	Brucellaceae	DNA	0.55063	0.13121	0.16842	0.30927	0.50131	0.23787	0.28254	0.22288	0.18293	0.34217	0.29748	0.34296	0.32669	0.61699	0.28992	0.27715	0.31381	0.08437	0.35656	0.2576	0.08743	0.30117	0.32409	0.35531	0.12716	0.26208	0.26233	0.32759	0.42593	0.31435	0.16103	0.62385	0.38781	0.35683	0.31 ± 0.13
		cDNA	0.197321	0.139205	0.235856	0.235868	0.252561	0.183111	0.194469	0.239166	0.156748	0.178277	0.295791	0.285782	0.323265	0.231855	0.269879	0.117151	0.257479	0.247933	0.302883	0.139233	0.0903051	0.317914	0.20803	0.273623	0.0541578	0.459299	0.242069	0.263532	0.234259	0.338469	0.165521	0.154921	0.202639	0.275197	0.23 ± 0.08
	Bryobacteraceae	DNA	0.24553	0.10493	0.19035	0.25401	0.22358	0.1812	0.07073	0.10323	0.14519	0.16026	0.24312	0.28748	0.06921	0.08373	0.18379	0.13139	0.24165	0.21112	0.25417	0.13407	0.06021	0.21717	0.22434	0.27332	0.16091	0.28918	0.21138	0.18792	0.21207	0.21282	0.03893	0.22256	0.29813	0.25046	0.19 ± 0.07
		cDNA	0	0	0.000490054	0.000206358	0	0.000106729	0	0	0	7.39737e-05	0.00017851	0.000256077	0.000791831	0	0.000113873	9.73827e-05	0.000172026	0.00115318	0	0.000102755	0	0	0	0.000136923	0.0146165	0.000156562	0.000241876	0.000138288	0.000161949	0.000253156	0	0	0	0.000237833	0.00 ± 0.00
	Bryobacterales_Unclassified	DNA	0.03904	0.04899	0.09068	0.04812	0.04092	0.02319	0.05991	0.06229	0.05524	0.09698	0.02473	0.07143	0.09313	0.03032	0.07222	0.06626	0.16458	0.05736	0.11181	0.04188	0.01921	0.10986	0.07115	0.05399	0.0631	0.07801	0.08102	0.09385	0.21279	0.13934	0.01755	0.04951	0.06791	0.05657	0.07 ± 0.04
		cDNA	0.000241047	0.00163771	0.000840093	0.000206358	0.00256407	0.00039134	0	0	0	0.000443842	0.00107106	0.000682872	0	0	0.000113873	0.000389531	0.000774116	0.00115318	0.000963201	0.000411019	0.000415514	0.00126776	0.000610057	0.00147192	0.0126163	0.000756714	0.000919128	0.000507058	0.00145754	0.0022784	0	0	0	0.000761067	0.00 ± 0.00
	Burkholderiaceae	DNA	1.49004	1.60378	1.27523	1.22057	1.60446	1.92794	0.6944	0.97752	1.49227	1.56498	1.57642	1.48234	1.17058	1.624	1.78707	0.85793	1.4157	0.77029	0.94548	1.51981	0.37646	1.58251	2.13111	1.75659	0.93948	1.00716	1.44756	1.30677	0.94081	1.15902	1.13206	1.52971	1.57581	1.72931	1.34 ± 0.38
		cDNA	2.76702	1.53289	2.75417	2.59145	1.99869	2.06791	2.17711	2.60705	2.2179	2.64811	2.52931	2.37384	3.38943	2.86673	1.7434	3.09911	2.0444	1.64789	1.46267	2.56897	2.11548	2.11608	2.21939	1.80635	1.02638	2.03574	1.29766	1.74446	1.18684	1.59969	8.01654	2.91596	3.22871	1.89941	2.36 ± 1.16
	Burkholderiales_Unclassified	DNA	2.34613	1.13545	3.44627	2.17849	2.5382	1.88612	1.12064	1.26834	1.02892	1.1193	1.94527	2.48748	1.63579	1.57833	1.83878	1.22536	2.3736	1.04768	1.32521	1.91648	0.59922	2.49835	1.90626	2.37817	3.15739	1.85494	1.76732	1.65799	1.64181	1.75304	2.55355	1.92804	1.73305	1.7979	1.84 ± 0.62
		cDNA	0.00144628	0.00573197	0.0173619	0.00680982	0.0217946	0.00398455	0.00948632	0.00727686	0.00720682	0.00769327	0.0107106	0.003329	0.0118775	0.00359465	0.00580752	0.00389531	0.00559084	0.0369016	0.00262691	0.00780935	0.00401664	0.00580242	0.010371	0.00593902	0.260019	0.00414888	0.00304764	0.002397	0.00534431	0.0045568	0.00114591	0.00688539	0	0.00420965	0.01 ± 0.04
	Caldilineaceae	DNA	0.1415	0	0.06482	0.28153	0.07827	0.0671	0	0	0.04647	0.01111	0.00924	0	0.04741	0	0	0.01013	0.08217	1.02563	0.16429	0	0.03484	0.04884	0.01844	0.03287	0.06676	0	0.03922	0.19422	0.01585	0.0058	0	0	0	0.0203	0.07 ± 0.18
		cDNA	0	0	0	0	0	0	0	0	0	0	0	0	0	0	0	0	0	0	0	0	0	0	0	0	0	0	0	0	0	0	0	0	0	0	0.00 ± 0.00
	Caldilineae_Unclassified	DNA	0.19807	0	0	0.04165	0	0.04756	0.11287	0	0	0	0	0	0	0	0	0	0.198	0	0.03663	0	0	0	0	0	0	0	0	0	0.42589	0.04243	0	0	0.13577	0.02367	0.04 ± 0.09
		cDNA	0	0	0	0	0	0	0	0	0	0	0	0	0	0	0	9.73827e-05	4.30064e-05	0	0	0	0	0	0	0	0	0	0	0	0	0	0	0	0	0	0.00 ± 0.00
	Calditrichaeota_Unclassified	DNA	0.05792	0	0	0.44205	0.47457	0.57024	0	0	0	0	0.15269	0.17882	0.0451	0	0.98157	0	0.02174	0.26952	0.04217	0	0	0	0	0	0	0.18016	0.0442	0.02991	0.13701	0.05588	0	0	0.05601	0.08831	0.11 ± 0.21
		cDNA	0	0	0	0	0	0	0	0	0	0	0	0	0	0	0	0	4.30064e-05	0	0	0	0	0	0	0	0.00061543	0	0	0	0	0	0	0	0	0	0.00 ± 0.00
	Calotrichaceae	DNA	0.42668	0.10797	0.24793	0.17982	0.01089	0.63083	0	0	0	0	0.24986	0.16245	0.1371	0.01845	0.13299	0	0.19758	0.2793	0.17842	0.14973	0.03053	0.01607	0.42383	0.03591	0.27439	0	0.0616	0.12806	0.046	0.20697	0.01213	0.0574	0.10688	0.22365	0.14 ± 0.15
		cDNA	0	0	0	0	0	0	0	0	0	0	0	0	0	0	0	0	0	0	0	0	0	0	0	0	0.00123086	0	0	0	0	0	0	0	0	0	0.00 ± 0.00
	Campylobacteraceae	DNA	0.13404	0.0874	0	0.00614	0.12402	0	0.26789	0.46091	0.05386	0.05126	0.10702	0.01461	0.08718	0	0.00156	0.40885	0.03896	0.17872	0.08229	0.19851	0.27233	0.02891	0.06542	0	0.1821	0.07991	0.04815	0.04522	0.00287	0.10254	1.01291	0	0.00544	0.02706	0.12 ± 0.19
		cDNA	0	0	0	0.000206358	0	0	0	0	0	0	0	0	0	0	0	9.73827e-05	0	0	0	0	0	0	0	0	0.000461573	0	0	0	0	0	0	0	0	0	0.00 ± 0.00
	candidate division NC10_Unclassified	DNA	0.26308	0.14574	0.12026	0.21195	0.2604	0.10052	0.00287	0	0.42052	0.07981	0.3308	0.50667	0.18346	0.32012	0.44918	0.03546	0.48102	0.05435	0.13477	0.22166	0.11238	0.14788	0.32166	0.18711	0	0.272	0.15695	0.22181	0.0618	0.38979	0.05068	0.45887	0.20508	0.24192	0.21 ± 0.15
		cDNA	4.82093e-05	0	0.000210023	0	0	0	0	0	0	7.39737e-05	0	0	0	0	0	0	4.30064e-05	0	0	0.000102755	0	0	0	0.000119807	0.000769288	0.000104374	4.83752e-05	0	0	0	0	0	0	0	0.00 ± 0.00
	candidate division WOR-3_Unclassified	DNA	0	0	0	0	0	0.00105	0.36504	0.07621	0.00188	0	0	0.0011	0.08741	0	0.00373	0.03067	0.00144	0.07113	0.01688	0.00866	0.67333	0.00497	0	0	0.14747	0	0.00125	0.01674	0.02339	3e-05	0	0	0	0.00046	0.05 ± 0.13
		cDNA	0	0	0	0	0	0	0	0	0	0	0	0	0	0	0	0	0	0	0	0	0.000923365	0	0	0	0	0	0	0	0	0	0	0	0	0	0.00 ± 0.00
	candidate division Zixibacteria_Unclassified	DNA	0.01165	0.00866	0.00033	0.00883	0.00015	0.00068	0.01613	0.12176	0.00061	0.00803	0.02453	0	0.00089	0.00256	0.00376	0.01177	0.03278	0.09943	0.00481	0	0.57398	0.00142	0.02728	0.0097	0.06802	0.00645	0.00999	0.01733	0.00769	0.01419	0.00227	0	0.00327	0.00501	0.03 ± 0.10
		cDNA	0	0	0	0	0	0	0	0	0	0	0	0	0	0	0	0	0	0	0	0	0.000554019	0	0	0	0.000153858	0	0	0	0	0	0	0	0	0	0.00 ± 0.00
	Candidatus Aminicenantes_Unclassified	DNA	0.00423	0.00829	0.00146	0.01365	0.00899	0.01999	0.17141	0.14597	0.0119	0.00573	0.01418	0.00838	0.0249	0.00431	0.01536	0.04376	0.01226	0.18369	0.03665	0.08706	0.57129	0.02958	0.01633	0.02244	0.09869	0.00119	0.00709	0.02367	0.01285	0.00898	0.03204	0.01049	0.00963	0.0123	0.05 ± 0.10
		cDNA	0.0657575	0.120371	0.103121	0.0903849	0.0769221	0.126189	0.0948632	0.0810157	0.109904	0.103711	0.113532	0.0792986	0.0861117	0.0867209	0.0661602	0.213366	0.0823143	0.0622715	0.0673365	0.102344	0.438968	0.0818677	0.0738169	0.0849947	0.0120009	0.0735839	0.0699989	0.10284	0.0507709	0.0805035	0.0966385	0.141151	0.193633	0.091328	0.10 ± 0.07
	Candidatus Atribacteria_Unclassified	DNA	0	0	0.06478	0	0.11817	0.10575	0.09414	0	0	0.08825	0.00349	0	0.11046	0.02807	0	0	0.06799	0	0.10464	0	0.01059	0.1804	0.22336	0.04925	0.10539	0.10996	0.04734	0.09854	0.00137	0.03754	0.81197	0	0	0.02157	0.07 ± 0.14
		cDNA	0	0	7.00077e-05	0	0.00128203	0	0	0	0	0	0	0	0	0	0	0	0	0	0	0	0	0	0	1.71153e-05	0.000307715	0	0	0	0	0	0.000127323	0	0	0	0.00 ± 0.00
	Candidatus Bathyarchaeota_Unclassified	DNA	0.01674	0.04337	0.04564	0.0099	0.02331	0.00818	0.35448	0.21019	0.13515	0.01446	0.00076	0.00814	0.03794	0.01333	0.00221	0.1196	0.00794	0.19972	0.02852	0.05242	1.02975	0.03068	0.0163	0.02123	0.21244	0.01066	0.01107	0.02897	0.02822	0.00439	0.05056	0.0021	0.00289	0.0075	0.08 ± 0.19
		cDNA	0.00674931	0.375854	0.036614	0.0144451	0.0423071	0.0217016	0.0379453	0.0121281	0.102697	0.0159044	0.00981804	0.0052069	0.00811627	0.0157266	0.0175364	0.127669	0.0171166	0.0472802	0.00788074	0.14211	0.486244	0.00589994	0.0112861	0.00366268	0.0130779	0.0147429	0.0569376	0.0100029	0.0619454	0.0068352	0.026356	0.106724	0.148602	0.011416	0.06 ± 0.10
	Candidatus Brocadiaceae	DNA	0.43395	0.62856	0.10362	0.25215	0.17024	0.77874	1.62329	1.60293	0.4892	0.26813	0.35548	0.16167	0.32573	0	0.1428	0.37042	0.2581	0.05852	0.26811	0.4027	1.20267	0.99888	0.49741	0.13122	0	0.5614	0.1231	0.17483	1.04751	0.85582	0.77224	2.29258	0.02064	0.12263	0.51 ± 0.53
		cDNA	0	0	0	0	0	0	0	0	0	0	0	0	0	0	0	0	0	0	0	0.000102755	0	0	0	0	0.000769288	0	0	0	0	0	0	0	0	0	0.00 ± 0.00
	Candidatus Competibacteraceae	DNA	0.68138	0.00425	0.35294	0.07032	0.08078	0.25839	0.13386	0.18126	0.11391	0.88851	0.09961	0.3072	0.45621	0	0.14808	0.16258	0.26481	0.04559	0.34707	0.13983	0.13506	0.11027	0.14396	0.04328	0.41506	0.3445	0.08707	0.39769	0.16861	0.14859	0.4404	1.33033	0	0.33	0.26 ± 0.27
		cDNA	0	0	0	0	0	0	0	0	0	7.39737e-05	0.00017851	0	0	0	0	0	0	0	0	0	0	0	0	0	0.00153858	0	0	0	0	0	0	0	0	0	0.00 ± 0.00
	Candidatus Cryosericaceae	DNA	0.01351	0.04891	0.00595	0.01749	0.00661	0.01327	0.23731	0.06566	0.01389	0.01573	0.00728	0.01596	0.15437	0.00963	0.02044	0.71929	0.04551	0.0461	0.02605	0.37981	0.2953	0.15539	0.01505	0.01345	0.02626	0.00824	0.00964	0.02281	0.03965	0.01072	0.01518	0.02155	0.01318	0.01206	0.07 ± 0.14
		cDNA	0.00115702	0.00655083	0.00476052	0.00412717	0.0205126	0.00515857	0.00474316	0.00533636	0.00360341	0.00828506	0.00410573	0.0155353	0.0128673	0.00359465	0.00956534	0.296725	0.00541881	0.0253699	0.00166371	0.172525	0.0609882	0.0066801	0.00305029	0.00253307	0.0130779	0.00279201	0.00546639	0.00548544	0.00461554	0.0022784	0.00394703	0.0688539	0.00900617	0.00366263	0.02 ± 0.06
	Candidatus Curtissbacteria_Unclassified	DNA	0	0	0	0	0	0	0	0	0	0.47501	0	0	0.33876	0	0	0	0	0	0	0	0	0	0.28437	0	0	0.7626	0.16725	0.29544	0.07166	0	0	0	0	0.0058	0.07 ± 0.17
		cDNA	0	0	0	0	0	0	0	0	0	0	0	0	0	0	0	0	0	0	0	0	0	0	0	0	0	5.21872e-05	0	0	0	0	0	0	0	0	0.00 ± 0.00
	Candidatus Dormibacteraeota_Unclassified	DNA	0.37164	0.35119	0.27847	0.11271	0.07025	0.12386	0.44064	0.25964	0.28895	0.11971	0.09459	0.24029	0.32387	0.12321	0.25528	0.34069	0.15878	0.28031	0.27843	0.45951	0.01828	0.57261	0.2463	0.26857	0.25619	0.28379	0.52002	0.48266	0.87253	0.10011	0.04187	0.22765	0.26926	0.27625	0.28 ± 0.17
		cDNA	0.221956	0.231735	0.0829591	0.0373509	0.120511	0.023516	0.09012	0.0936289	0.189179	0.0448281	0.0232063	0.0724698	0.0441446	0.0251625	0.0523816	0.0326232	0.0623163	0.228329	0.271973	0.10707	0.0291783	0.0922048	0.0908986	0.12537	0.0598506	0.105966	0.309311	0.256894	0.66731	0.0592384	0.0211357	0.0860674	0.148602	0.144531	0.13 ± 0.12
	Candidatus Doudnabacteria_Unclassified	DNA	0.11926	0.02737	0.09262	0.06243	0.10973	0.06052	0.01757	0.04646	0.2633	0.1152	0.07313	0.03936	0.04073	0.2908	0.08028	0.02833	0.01572	0.05828	0.11461	0.29151	0.00603	0.05185	0.15566	0.01275	0.0939	0.02783	0.16049	0.03659	0.07413	0.07174	0.01882	0.0732	0.02896	0.03607	0.08 ± 0.07
		cDNA	0	0	0	0	0	0	0	0	0	0.000147947	0	0	0	0	0	0	0	0	0	0	0	0	0	0	0.00061543	2.60936e-05	0	0	0	0	0	0	0	2.37833e-05	0.00 ± 0.00
	Candidatus Eisenbacteria_Unclassified	DNA	0.02847	0.1668	0.0963	0.27491	0.11453	0.28323	0.1388	0.03948	0.03048	0.17807	0.18868	0.21038	0.15404	0.16442	0.07246	0.07222	0.09809	0.11956	0.05283	0.04866	0.12074	0.04416	0.06059	0.10517	0	0.08152	0.12286	0.08316	0.0619	0.16145	0.01478	0.19072	0.11068	0.10107	0.11 ± 0.07
		cDNA	0	0	0	0	0	3.55764e-05	0	0	0	0.000221921	0	0	0	0	0.000227746	9.73827e-05	4.30064e-05	0	8.75638e-05	0.000102755	0	0.000146279	0	1.71153e-05	0.00292329	0	0	4.60961e-05	0	0	0	0	0	9.51334e-05	0.00 ± 0.00
	Candidatus Eremiobacteraeota_Unclassified	DNA	0.06483	0.02048	0.08398	0.01699	0.0146	0.01	0.1251	0.04353	0.02114	0.0101	0.04286	0.05675	0.12102	0.01608	0.06822	0.11086	0.01091	0.07122	0.10436	0.11986	0.00502	0.17378	0.04593	0.10301	0.06078	0.07723	0.20689	0.08423	0.30427	0.08259	0.00601	0.09324	0.09406	0.05458	0.07 ± 0.06
		cDNA	0.0366873	0.0753345	0.0948605	0.0476688	0.0628197	0.0352206	0.0948632	0.086352	0.0720682	0.0994207	0.0485547	0.0297903	0.0391957	0.0238146	0.05204	0.0350578	0.0429204	0.058812	0.0345001	0.0568233	0.0970456	0.069434	0.0890684	0.0924399	0.0133856	0.0471772	0.0887201	0.0667472	0.134822	0.0445554	0.0257193	0.0654112	0.0450308	0.0442846	0.06 ± 0.03
	Candidatus Eremiobacterales_Unclassified	DNA	0.01263	0.00123	0.01475	0.01331	0.02069	0.00271	0.05195	0.00712	0.01455	0.01733	0.01686	0.10492	0.02549	0.03787	0.12671	0.0294	0.0372	0.01414	0.03265	0.04774	0.00371	0.02799	0.03122	0.09936	0.03369	0.02255	0.02933	0.04056	0.08345	0.03019	0.00387	0.01538	0.13794	0.13378	0.04 ± 0.04
		cDNA	0	0	0.000140015	0	0	7.11527e-05	0	0	0	0.000147947	0.00035702	8.5359e-05	0	0	0	0	0.000172026	0	0	0.000102755	0	9.75196e-05	0	0.000171153	0.000769288	5.21872e-05	4.83752e-05	0.000184385	8.09743e-05	0.000506311	0	0	0	0.000451883	0.00 ± 0.00
	Candidatus Handelsmanbacteria_Unclassified	DNA	0.06309	0.10547	0.15082	0.12073	0.02383	0.11548	0.05485	0.044	0.11688	0.47583	0.0372	0.03181	0.08489	0	0.00287	0	0.04836	0.00658	0.02467	0.00543	0.0641	0.04956	0.10054	0.07236	0.04539	0.12995	0.14122	0.01533	0.03232	0.14991	0.03292	0.02221	0.06944	0.06699	0.07 ± 0.08
		cDNA	0	0	0	0	0	0	0	0	0	0	0	0	0	0	0	0	0	0	0	0	0	0	0	0	0.000307715	2.60936e-05	0	0	0	0	0	0	0	0	0.00 ± 0.00
	Candidatus Kaiserbacteria_Unclassified	DNA	0.0898	0	0	0	0	0	0	0	0.00657	0	0.13909	0.049	0	0	0	0.0715	0	0.3393	0.05203	0	0.00374	0.1564	0	0	0	0.10875	0.02524	0.4768	0.17512	0.04066	0.11208	0	0.02199	0.0329	0.06 ± 0.10
		cDNA	0	0	0	0	0	0	0	0	0	0	0	0	0	0	0	0	0	0	0	0	0	0	0	0	0	0	0	0	0	0	0	0	0	0	0.00 ± 0.00
	Candidatus Kryptonia_Unclassified	DNA	0.0334	0.01712	0	0.02394	0	0.22715	0.06196	0	0.04223	0.06585	0	0	0.05441	0	0.20811	0.12199	0.01631	0	0.03533	0.05758	0.03226	0	0.04536	0.19823	0	0.04541	0.05253	0.07131	0.01919	0.02754	0.02594	0	0.09397	0.24188	0.05 ± 0.07
		cDNA	0	0	7.00077e-05	0	0	0	0	0	0	0	0	0	0	0	0	0	0	0	0	0	0	0	0	0	0	0	0	0	0	0	0	0	0	2.37833e-05	0.00 ± 0.00
	Candidatus Latescibacteria_Unclassified	DNA	0	0	0	0	0.00359	0.00306	0.28102	0.04364	0	0	0.00114	0.00189	0.13861	0	0.00086	0	0.00196	0.03438	0.0024	0	0.47302	0.01637	0.00231	0	0.03563	0	0	0.0066	0.01616	0.00076	0.05567	0	0.00356	0.00166	0.03 ± 0.09
		cDNA	0	0	0	0	0	0	0	0	0	0	0	0	0	0	0	0	0	0	0	0	4.61682e-05	0	0	0	0	0	0	0	0	0	0	0	0	0	0.00 ± 0.00
	Candidatus Levybacteria_Unclassified	DNA	0.10353	0.11138	0.1223	0.07773	0.27728	0.05882	0.30099	0.24454	0.21279	0.16955	0.14203	0.10347	0.20031	0.3605	0.07555	0.18146	0.09609	0.12058	0.06934	0.37012	0.0529	0.19982	0.11765	0.11241	0.08178	0.05147	0.12429	0.11263	0.19089	0.02938	0.1086	0.13006	0.0607	0.05538	0.14 ± 0.09
		cDNA	0.00294077	0.0155582	0.00693076	0.00598439	0.00769221	0.00675951	0.00948632	0.0140686	0.0108102	0.0256689	0.00785444	0.00495082	0.00871015	0.00853729	0.0100208	0.00662203	0.00597789	0.00345953	0.00245179	0.015516	0.00572486	0.00984948	0.0064056	0.00224211	0.00184629	0.00386185	0.00488589	0.00419475	0.00445359	0.00202524	0.00292844	0.0034427	0.00900617	0.00287778	0.01 ± 0.00
	Candidatus Marinimicrobia_Unclassified	DNA	0.01972	0	0	0.21557	0.19499	0.08485	0	0.63118	0	0	0.13034	0.16233	0.03874	0	0.54934	0	0.0715	0.64326	0.13236	0	0.02496	0	0.07452	0.65599	0.28578	0	0.11597	0.1648	0	0.18197	0.04819	0	0.35167	0.15514	0.15 ± 0.20
		cDNA	0	0	0	0	0	0	0	0	0	0	0	0	0	0	0	0	4.30064e-05	0	0.000175128	0	0	0	0	0	0.000923145	0.000104374	0	9.21923e-05	0	0	0	0	0	9.51334e-05	0.00 ± 0.00
	Candidatus Melainabacteria_Unclassified	DNA	0.18024	0.06936	0	0.13866	0.07996	0.04549	0.01981	0	0.01019	0.06636	0.24923	0.01657	0.00988	0.11359	0.25573	0.01296	0.13029	0.10468	0.02138	0	0.01342	0.12665	0.12098	0.00999	0.09717	0.03448	0.01539	0.02511	0.07552	0.03747	0.01126	0	0.01065	0.02662	0.06 ± 0.07
		cDNA	0	0	0	0	0	0	0	0	0	0	0	8.5359e-05	0	0	0	0	0	0	0	0	0	0	0	0	0.00061543	0	0	0	0	0	0	0	0	0	0.00 ± 0.00
	Candidatus Methanoperedenaceae	DNA	0.878	0.17109	0	0.45732	0.04127	0.04153	0	0	0	0	0.66224	0.42777	0.47604	0.34849	0.08911	0	0.49368	0.16997	0.04982	0.08159	0.03049	0.11627	0.44307	0	0	0.08681	0.00792	0.03538	0.07392	0.36012	0.0216	0	0.13665	0.07323	0.17 ± 0.23
		cDNA	0	0	0	0	0	0	0	0	0	0	0	0	0	0	0	0	0	0	0	0	0	0	0	0	0.000307715	0	0	0	0	0	0	0	0	0	0.00 ± 0.00
	Candidatus Moranbacteria_Unclassified	DNA	0.02717	0.03992	0.01458	0.01961	0.04634	0.10333	0.2282	0.22945	0.04702	0.01967	0.04393	0.0169	0.06292	0.08868	0.01024	0.04773	0.0309	0.18972	0.04653	0.0911	0.77016	0.06856	0.02275	0.04128	0.2075	0.0274	0.0123	0.05174	0.03327	0.01638	0.14071	0.07452	0.04036	0.02427	0.09 ± 0.14
		cDNA	0.00327823	0.00573197	0.00735081	0.00804797	0.0038461	0.00860948	0.00948632	0.00533636	0.0252239	0.0220442	0.0139238	0.00606049	0.0118775	0.0157266	0.00762949	0.0197687	0.00950442	0.00576588	0.00490357	0.0145912	0.104663	0.00965444	0.0179967	0.00434729	0.00200015	0.00657559	0.00609527	0.00797463	0.00259118	0.00379733	0.0324675	0.0447551	0.0900617	0.00687339	0.02 ± 0.02
	Candidatus Muproteobacteria_Unclassified	DNA	0.02701	0	0	0	0.08138	0.02606	0	0	0.13343	0	0	0	0.37298	0	0	0	0.10803	0	0.03337	0	0.05888	0	0	0.1019	0	0.00754	0.1694	0.00647	0.02205	0.04407	0.34743	0.31685	0	0.03383	0.06 ± 0.10
		cDNA	0	0	0	0	0	0	0	0	0	7.39737e-05	0	0	0	0	0	0	0	0	0	0	0	0	0	0	0.000461573	2.60936e-05	0	0	0	0	0	0	0	0	0.00 ± 0.00
	Candidatus Nanopelagicaceae	DNA	0	0	0.46474	0	0	0	0	0	0.60962	0.28563	0	0	0	0	0	0	0.02824	0	0	0	0	0	0	0	0	0.0041	0	0	0	0.00086	0	0	0	0.00043	0.04 ± 0.14
		cDNA	0	0	0	0	0	0	0	0	0	0	0	0	0	0	0	0	0	0	0	0	0	0	0	0	0	0	0	0	0	0	0	0	0	0	0.00 ± 0.00
	Candidatus Nomurabacteria_Unclassified	DNA	0.10621	0.17832	0.0224	0.09428	0.07034	0.09144	0.07382	0.04707	0.04485	0.05348	0.07762	0.01212	0.10652	0.04708	0.00835	0.12607	0.09012	0.0356	0.10564	0.03353	0.03135	0.02765	0.15897	0.06249	0	0.01346	0.10467	0.13956	0.11021	0.0853	0.25169	0	0.04726	0.05608	0.07 ± 0.05
		cDNA	0	0	0	0	0	0	0	0	0	0	0	0	0	0	0	0	8.60128e-05	0	0	0	0	0	0	1.71153e-05	0.000769288	0	0	0	0	0	0	0	0	0	0.00 ± 0.00
	Candidatus Omnitrophica_Unclassified	DNA	0.0328	0.28615	0.02513	0.03902	0.0595	0.03238	0.10717	0.16194	0.0068	0.12026	0.06906	0.15121	0.05726	0.19708	0.053	0.02622	0.07727	0.0552	0.03937	0.01979	0.13293	0.03068	0.10001	0.03871	0	0.03805	0.06378	0.09632	0.05932	0.07369	0.0074	0.10478	0.02402	0.10677	0.07 ± 0.06
		cDNA	0	0	0	0	0	3.55764e-05	0	0	0	0	0	0	0	0	0.000227746	0	0	0	0	0	4.61682e-05	0	0	0	0.00153858	0	0	0	0	0	0	0	0	0	0.00 ± 0.00
	Candidatus Peregrinibacteria_Unclassified	DNA	0	0	0	0	0	0	0.2965	0	0	0	0	0	0.15649	0	0.05881	0	0	0.11504	0.0361	0	0	0.34275	0.01315	0	0	0	0.01739	0	0.61832	0.00237	0	0	0	0.00863	0.05 ± 0.13
		cDNA	0	0	0	0	0	0	0	0	0	0	0	0	0	0	0	0	0	0	0	0	0	0	0	0	0	0	0	0	0	0	0	0	0	0	0.00 ± 0.00
	Candidatus Poribacteria_Unclassified	DNA	0.41215	0	0	0	0.23248	0	0	0	0	0.16209	0	0.35128	0.20505	0	0.18294	0	0.11679	0	0.19635	0.28639	0.0395	0	0.33144	0	0	0.21748	0.05146	0	0	0.05113	0	0	0.13817	0.15298	0.09 ± 0.12
		cDNA	0	0	0	0	0	0	0	0	0	0	0	0	0	0	0	0	0	0	0	0	0	0	0	0	0.000461573	0	0	0	0	0	0	0	0	0	0.00 ± 0.00
	Candidatus Rokubacteria_Unclassified	DNA	0.24252	0.0593	0.05521	0.17425	0.09371	0.27596	0.02597	0.06788	0.03632	0.06235	0.15892	0.18227	0.03098	0.11305	0.18544	0.01798	0.07848	0.0654	0.09868	0.03116	0.02246	0.02992	0.12785	0.17163	0.07966	0.08368	0.05288	0.05827	0.0282	0.12006	0.0571	0.04563	0.17082	0.19468	0.10 ± 0.07
		cDNA	0.815365	0.284142	0.297183	0.997123	0.285894	2.08581	0.697244	0.219276	0.340522	0.221477	0.804366	0.871601	0.268629	0.840249	0.340822	0.304613	0.469071	0.291754	0.511285	0.121353	0.394969	0.264327	0.74549	0.233556	1.26194	0.412983	0.213915	0.298058	0.072715	0.62175	0.106442	0.282301	0.472824	0.997164	0.51 ± 0.41
	Candidatus Saccharibacteria_Unclassified	DNA	0.11796	0.04957	0.06902	0.04298	0.0778	0.0839	0.04609	0.0588	0.06472	0.09084	0.11035	0.19107	0.10576	0.15784	0.21887	0.07213	0.06203	0.10786	0.08264	0.08475	0.01416	0.08562	0.10845	0.1693	0.05547	0.07754	0.09082	0.09649	0.10721	0.03495	0.04254	0.04144	0.20071	0.26745	0.10 ± 0.06
		cDNA	0.0402548	0.0532255	0.0390643	0.0394144	0.0423071	0.041233	0.0474316	0.0645214	0.0684648	0.0926151	0.0767593	0.053008	0.0785893	0.0903156	0.0987279	0.0371028	0.0762074	0.0599652	0.0326613	0.0930957	0.0649126	0.0774306	0.0619208	0.0387149	0.0135395	0.035122	0.055825	0.0420397	0.0483417	0.029366	0.0336134	0.0309843	0.0810555	0.041169	0.06 ± 0.02
	Candidatus Taylorbacteria_Unclassified	DNA	0.04298	0.2031	0	0	0	0	0	0	0	0	0	0	0	0	0.06492	0	0.01675	1.18172	0.66078	0	0.0518	0	0.01394	0	1.12831	0.0598	0.03713	0.02604	0.03419	0.09057	0	0	0	0.0456	0.11 ± 0.29
		cDNA	0	0	0	0	0	0	0	0	0	0	0	0	0	0	0	0	0	0	0	0	0	0	0	0	0	0	0	0	0	0	0	0	0	0	0.00 ± 0.00
	Candidatus Tectomicrobia_Unclassified	DNA	0.04753	0.72693	0.20757	0.67734	0.18661	0.10289	0.01652	0.00733	0.04722	0.97691	0.11755	0.03156	0.11244	0.07942	0	0.04507	0.21617	0.15524	0.09455	0.07274	0.03112	0.07128	0.06259	0.2174	0.13404	0.55733	0.28758	0.03674	0.07202	2.4626	0.01878	0.37553	0.03759	0.04769	0.25 ± 0.45
		cDNA	0.017741	0.0425804	0.00651072	0.132069	0.0205126	0.0587721	0.118579	0.0130983	0.0360341	0.00584393	0.0567662	0.020913	0.0199937	0.0489771	0.0285821	0.00798538	0.0195249	0.0161445	0.00814343	0.0198316	0.000923365	0.0182362	0.0375185	0.00359422	0.00553887	0.0408626	0.00909453	0.00649956	0.0199197	0.380999	0.00038197	0.0172135	0.0180123	0.032821	0.04 ± 0.07
	Casimicrobiaceae	DNA	0	0.13886	0.28251	0.73887	0.33824	0.26703	0.24636	0	0.22218	0.05348	0.44858	0	0.43416	0	0.38726	0.22793	0.38677	0.36801	0.1102	0	0.05771	0	0.26745	0.41743	0	0.42939	0.01196	0.06088	0	0.9415	0	0	0.13374	0.213	0.21 ± 0.23
		cDNA	0	0	0	0	0	3.55764e-05	0	0	0	0	0	0	0	0	0	0	0	0	0	0	0	0	0	0	0.000923145	0	0	0	0	0	0	0	0	0	0.00 ± 0.00
	Catenulisporaceae	DNA	0.06724	0.04466	0.02617	0.08691	0.01362	0.09952	0.01898	0	0	0.02358	0.07615	0.19786	0.03285	0.00585	0.31955	0.04508	0.03037	0.08135	0.1159	0.16282	0.01962	0.00921	0.059	0.44911	0.01915	0.15125	0.03547	0.09183	0.06469	0.08129	0.01994	0.02462	0.21826	0.25008	0.09 ± 0.10
		cDNA	0	0	0.000140015	0	0	3.55764e-05	0	0	0	7.39737e-05	0	0	0	0	0.000227746	0	0	0.00115318	0.000175128	0.000308264	0	0	0	1.71153e-05	0.00738516	2.60936e-05	4.83752e-05	4.60961e-05	0	0	0	0	0	4.75667e-05	0.00 ± 0.00
	Caulobacteraceae	DNA	0.31859	0.28679	0.58606	0.46584	0.34573	0.25992	0.39938	0.62421	0.20501	0.46972	0.40608	0.43124	0.49249	0.45523	0.57271	0.36388	0.38756	0.4824	0.57141	0.42845	0.20237	0.72252	0.33719	0.5574	0.39918	0.74735	0.41576	0.39844	0.73662	0.423	0.30057	0.4334	0.51556	0.5289	0.45 ± 0.14
		cDNA	0.164297	0.274316	0.45085	0.170865	0.305124	0.146966	0.203956	0.273125	0.362143	0.367797	0.318462	0.201191	0.232205	0.222419	0.333762	0.14101	0.210215	0.234095	0.239925	0.369403	0.243814	0.418603	0.21596	0.417152	0.119855	0.297832	0.218849	0.195033	0.196849	0.235688	0.311433	0.289186	0.256676	0.199828	0.26 ± 0.08
	Cellulomonadaceae	DNA	0.11518	0.14301	0.11296	0.10727	0.30259	0.26272	0.13781	0.10813	0.20689	0.2505	0.22673	0.15402	0.33285	0.12526	0.10158	0.13294	0.12598	0.12433	0.08544	0.27406	0.25343	0.11886	0.15003	0.11966	0.15423	0.13806	0.10627	0.27116	0.11983	0.07856	0.52883	0.19953	0.09654	0.12629	0.17 ± 0.09
		cDNA	0.82814	1.26267	0.479203	0.81429	1.25383	0.7111	0.616611	1.32245	0.960308	1.53962	0.442526	1.02772	0.736997	0.448433	1.15615	1.00879	0.412045	0.766862	0.166196	1.30303	0.670825	0.455612	0.475235	0.222123	0.171859	0.140905	0.670286	0.907817	0.318715	0.182272	0.475935	0.984611	0.576395	0.387692	0.70 ± 0.38
	Chamaesiphonaceae	DNA	0	0	0	0	0.10063	0	0.10817	0	0.01812	0	0	0	0	0	0.1545	0	0	0	0	0	0.02402	0.1289	0.24089	0	0	0	0.17133	0.10487	0	0.02287	0	0	0	0.1067	0.03 ± 0.06
		cDNA	0	0	0	0	0	0	0	0	0	0	0	0	0	0	0	0	0	0	0	0	0	0	0	0	0	0	0	0	0	0	0	0	0	0	0.00 ± 0.00
	Chelatococcaceae	DNA	0.02435	0.05863	0.25234	0.13336	0.05102	0.06846	0	0.39581	0.03209	0.09118	0.08419	0.0436	0.03482	0.12872	0.05167	0.16281	0.11187	0.16171	0.09039	0.04047	0.09455	0.34762	0.07918	0.22516	0	0.276	0.13059	0.17751	0.10618	0.14216	0.04639	0.11755	0.37112	0.14625	0.13 ± 0.10
		cDNA	0	0	0.000140015	0	0	0	0	0	0	0	0.00017851	0	0	0	0	0	0	0	0	0	0	4.87598e-05	0	1.71153e-05	0.00138472	0	0	0	0	0	0	0	0	0	0.00 ± 0.00
	Chitinophagaceae	DNA	2.84275	9.94111	5.68514	4.1879	3.69178	2.83595	3.02693	2.86813	6.53414	5.87871	3.75693	3.00217	3.91414	3.07401	2.71468	3.90652	5.44129	3.48754	3.62107	3.54263	0.89274	4.25719	5.50073	2.8722	4.58169	3.4057	1.95561	3.09556	2.98473	3.25366	1.7666	4.76598	1.5955	2.71506	3.75 ± 1.66
		cDNA	1.1966	1.41825	3.16001	1.69379	1.78587	1.02545	1.43718	2.87048	1.36209	2.15463	2.47682	2.46969	2.22267	1.88989	1.88164	1.8196	2.0038	1.68018	1.28981	1.41555	1.00868	2.43731	1.48457	1.92926	0.588505	2.02426	1.14886	1.42893	1.25251	1.67488	1.70613	1.60085	1.55807	1.00045	1.71 ± 0.55
	Chlorobi_Unclassified	DNA	0.05128	0.02824	0.04812	0.03204	0.06786	0.03674	0.06137	0.00108	0.03594	0.02277	0.0178	0.0055	0.61639	0.01421	0.00646	0.3547	0.0259	0.02529	0.00886	0.08515	0.00602	0.06452	0.03148	0.012	0.00708	0.01764	0.01244	0.01382	0.05246	0.017	0.05365	0.02664	0.00882	0.00815	0.06 ± 0.12
		cDNA	0	0	0.000140015	0	0	0	0	0.000485124	0	7.39737e-05	0.00017851	0	0.00534486	0	0	0.00107121	4.30064e-05	0	0	0.000719283	9.23365e-05	4.87598e-05	0	3.42307e-05	0.00246172	0	4.83752e-05	0	0	0	0	0	0	0	0.00 ± 0.00
	Chlorobiaceae	DNA	0.03798	0	0.07131	0.61786	0.05908	0.07638	0	0	0.08244	0.24148	0.36223	1.51078	0.06933	0.12821	0.41915	0.01287	1.25081	0	0.08341	0.0052	0.13958	0.03624	0.04588	0.04865	0.03158	0.11324	1.01318	0.17365	0.45913	0.55018	0.04837	0.1487	0.02608	0.53396	0.25 ± 0.37
		cDNA	0	0	0	0	0	0	0	0	0	0	0	0	0	0	0	0	0	0	0	0	0	0	0	0	0.001077	0	0	0	0	0	0	0	0	0	0.00 ± 0.00
	Chloroflexaceae	DNA	0.08409	0.00939	0	0.00698	0.01165	0.14581	0.02263	0.02571	0.11531	0.24161	0.10397	0.03799	0.05831	0	0.22679	0.04306	0.05353	0.00129	0.08144	0.19771	0.01971	0.11948	0.05291	0.14057	0	0.1729	0.07684	0.04539	0.01649	0.11071	0.08373	0.25239	0.16011	0.07008	0.08 ± 0.07
		cDNA	0	0	0	0	0.00128203	0	0	0	0	0	0	0	0	0.000449331	0	0	0	0	0	0	0	0	0	0	0.00215401	0	4.83752e-05	0	0	0	0	0	0	0	0.00 ± 0.00
	Chloroflexales_Unclassified	DNA	0.07238	0.06482	0	0.06764	0.06767	0.11602	0.03438	0.34563	0	0	0.09226	0.07263	0.02025	0.35682	0.03938	0.001	0.09527	0.44021	0.16416	0.19414	0.00881	0	0.08071	0.01129	0.08775	0.06685	0.00507	0.09034	0.01389	0.15493	0.00438	0	0.10554	0.02849	0.09 ± 0.11
		cDNA	0	0	0	0	0	3.55764e-05	0	0.000970247	0	0	0.00017851	0	0	0	0.000113873	0	0	0	0	0	0	0	0	1.71153e-05	0.000769288	2.60936e-05	0	0	0	0	0	0	0	0	0.00 ± 0.00
	Chloroflexi_Unclassified	DNA	0.2618	0.10521	0.11363	0.08945	0.12306	0.15699	0.19733	0.25319	0.10564	0.08536	0.14363	0.22838	0.18956	0.15675	0.24527	0.17377	0.10117	0.22534	0.359	0.22684	0.08235	0.27353	0.14858	0.22969	0.21678	0.16815	0.23147	0.19607	0.42282	0.09711	0.09643	0.16404	0.26382	0.25664	0.19 ± 0.08
		cDNA	11.4319	11.369	6.68847	5.71654	8.60502	7.99874	7.8357	6.92223	8.73827	6.87793	7.90388	6.70564	7.48301	9.2342	7.55331	7.97097	6.18781	10.2114	16.4347	11.9055	10.5169	5.95587	7.16116	5.08938	11.5504	7.00175	10.8613	9.19079	17.9053	6.57217	5.76915	9.61889	9.65011	11.5102	8.89 ± 2.86
	Chlorogloeopsidaceae	DNA	0	0	0	0.1637	0	0	0	0	0	0	0	0.09189	0	0	0	0	0	0	0	0	0	0	0	0	0	0	0	0	0.07483	0.01391	0	0	0	0.01026	0.01 ± 0.03
		cDNA	0	0	0	0	0	0	0	0	0	0	0	0	0	0	0	0	0	0	0	0	0	0	0	0	0.000153858	0	0	0	0	0	0	0	0	0	0.00 ± 0.00
	Chromatiaceae	DNA	0.65459	0.28134	0.21032	0.32592	0.20962	0.23015	0.7118	0.44916	0.47153	0.18389	0.27671	0.53799	0.21963	0.42969	0.54615	0.97497	0.31565	0.69526	0.33233	0.32525	0.28873	0.49021	0.15443	0.14018	0.17777	0.22575	0.37474	0.7163	0.70062	0.29352	0.22639	0.19169	0.35894	0.47251	0.39 ± 0.20
		cDNA	0	0	0.000140015	0	0.00256407	3.55764e-05	0	0	0	0	0	0	0	0	0	9.73827e-05	0	0	0	0	0	0	0.000305029	0	0.00169243	2.60936e-05	0	4.60961e-05	0	0	0	0	0	2.37833e-05	0.00 ± 0.00
	Chromatiales_Unclassified	DNA	0.10516	0.15247	0.54762	0.044	0.16439	0.14585	0.03242	0.01451	0.21181	0.05282	0.09684	0.13649	0.0756	0.09058	0.10126	0.01087	0.10133	0	0.16029	0.04559	0.03863	0.03755	0.06678	0.0265	0.00449	0.05143	0.08197	0.07393	0.0364	0.04975	0.02688	0	0.18265	0.18491	0.09 ± 0.10
		cDNA	0	0	0	0	0	0	0	0	0	0	0	0	0	0	0	0	4.30064e-05	0.00115318	8.75638e-05	0	0	0	0.000305029	0	0.00138472	0	0	0	0	0	0	0	0	2.37833e-05	0.00 ± 0.00
	Chromobacteriaceae	DNA	0.29966	0.11816	0.10926	0.30037	0.39338	0.21473	0.04896	0.24498	0.21014	0.19197	0.41793	0.29088	0.20806	0.32753	0.37699	0.05296	0.3186	0.50332	0.21358	0.16339	0.04959	0.22721	0.34876	0.29408	0.13944	0.2735	0.32756	0.32593	0.18027	0.29717	0.30094	0.43666	0.19223	0.30145	0.26 ± 0.11
		cDNA	0.500365	0.358658	0.574903	0.37681	0.30897	0.41756	0.597638	0.395376	0.572942	0.718433	0.38094	0.394444	0.393144	0.398557	0.38193	0.8074	0.515346	0.329808	0.292901	0.557033	0.321469	0.405389	0.764707	0.378625	0.0607737	0.483488	0.268676	0.464096	0.158791	0.350367	2.17163	0.609357	0.544873	0.389191	0.49 ± 0.34
	Chroococcaceae	DNA	0.00845	0	0	0	0	0.00942	0.04317	0	0.07986	0.08778	0.00549	0	0	0.0395	0	0	0.10488	0	0.1521	0	0.02871	0	0.00803	0.0113	0	0.03328	0.09029	0.00326	0.01474	0.02446	0	0.84552	0.16769	0.07068	0.05 ± 0.15
		cDNA	0	0	7.00077e-05	0	0	0	0	0	0	0	0	0	0	0	0	0	0	0	0	0	0	0	0	0	0	0	0	0	0	0	0	0	0	0	0.00 ± 0.00
	Chroococcidiopsidaceae	DNA	0.18782	0.2421	0.33988	0.15622	0.26005	0.24806	0.18585	0	0.6418	0.30894	0.14913	0.80086	0.16977	1.79498	0.87169	0.12698	0.18644	0.20334	0.31638	0.00188	0.04414	0.25077	0.17712	0.17919	0.42136	0.57738	0.77627	0.14395	0.33644	0.50998	0.10294	0.53484	0.13435	0.2389	0.34 ± 0.34
		cDNA	0.398884	0.197344	0.229905	0.592455	0.324355	0.602806	0.54072	0.244502	0.291876	0.169548	0.534994	0.456244	0.637028	0.830813	0.427593	0.135167	0.287541	0.302132	0.162693	0.176224	0.077655	0.349364	0.341937	0.124309	0.0415415	0.555115	0.187164	0.197706	0.294585	1.02933	0.102877	0.227218	0.279191	0.344502	0.34 ± 0.22
	Chrysiogenales_Unclassified	DNA	0.01798	0.00069	0	0.00344	0.02188	0.0101	0.22668	0.16698	0.05843	0.00881	0.00782	0	0	0	0	0.17117	0.0061	0.04762	0.00385	0.02721	0.55412	0.04188	0.00687	0.008	0.09554	0.0123	0.00729	0.00367	0.02282	0.00333	0.02593	0	0	0.00427	0.05 ± 0.10
		cDNA	0	0	0	0	0	0	0	0	0	0	0	0	0	0	0	0.000292148	0	0	0	0	0.000369346	0	0	0	0.00061543	0	0	0	0	0	0	0	0	0	0.00 ± 0.00
	Chthoniobacteraceae	DNA	0.21777	0.10389	0.08787	0.25304	0.17379	0.21233	0.15034	0.17475	0.06641	0.11085	0.19486	0.19329	0.18734	0.17091	0.18241	0.10234	0.18114	0.25079	0.25568	0.19316	0.10892	0.24751	0.31348	0.15602	0.26776	0.25211	0.30473	0.16937	0.30707	0.16753	0.05613	0.10781	0.19777	0.21527	0.19 ± 0.07
		cDNA	0.0522589	0.0262033	0.0370341	0.107925	0.0538455	0.0616894	0.0616611	0.0533636	0.0252239	0.0321046	0.0485547	0.0635925	0.0300896	0.0534704	0.0396278	0.0198661	0.0593489	0.058812	0.0540268	0.01716	0.0242845	0.0559275	0.0643611	0.056549	0.128317	0.0690697	0.0292186	0.0374762	0.0553055	0.05696	0.0113318	0.0309843	0.0495339	0.034581	0.05 ± 0.02
	Chthoniobacterales_Unclassified	DNA	0.17674	0.08401	0.18893	0.26094	0.11695	0.16794	0.06826	0.10224	0.10143	0.12106	0.1468	0.09574	0.19295	0.117	0.10275	0.06611	0.31136	0.14901	0.25289	0.11962	0.01839	0.22304	0.16967	0.09482	0.25372	0.31547	0.27596	0.18239	0.17703	0.16576	0.04354	0.22012	0.09629	0.08977	0.15 ± 0.08
		cDNA	0.132865	0.0171959	0.0295433	0.104005	0.0487173	0.044506	0.0853768	0.0810157	0.0252239	0.042239	0.0583727	0.0760549	0.0863096	0.0435851	0.0444105	0.0210347	0.0688963	0.0864882	0.0860752	0.0156187	0.0108034	0.177778	0.0613108	0.107399	0.0689282	0.0600936	0.0840277	0.0487236	0.0552245	0.0440491	0.00903997	0.0240989	0.0495339	0.0278503	0.06 ± 0.04
	Clostridiaceae	DNA	0.07594	0.10837	0.05879	0.04166	0.05824	0.17011	0.31395	0.26907	0.05477	0.13166	0.17521	0.13404	0.29804	0.04974	0.37812	0.30754	0.06068	0.26209	0.16958	0.20988	0.73905	0.17742	0.03257	0.16836	0.31849	0.03161	0.06627	0.17444	0.19148	0.08289	0.25992	0.03693	0.52113	0.30654	0.19 ± 0.15
		cDNA	0.191536	0.141662	0.242437	0.224105	0.153844	0.181048	0.237158	0.204237	0.183774	0.173838	0.242238	0.216044	0.122338	0.171195	0.227518	0.114814	0.227547	0.114164	0.166284	0.176121	0.101201	0.222345	0.186068	0.207883	0.0293868	0.168565	0.121905	0.160922	0.103728	0.150374	0.0548764	0.168692	0.103571	0.161584	0.17 ± 0.05
	Clostridiales Family XVII. Incertae Sedis	DNA	0.11093	0.15378	0.04167	0.09092	0.07005	0.18008	0.15595	0	0.34644	0.78428	0.20226	0.08127	0.1903	0.63366	0.12261	0.28999	0.09273	0.15348	0.19545	0.4495	0.38534	0	0.23535	0.34002	0.12759	0.05134	0.10156	0.06014	0.0668	0.02832	0.12709	0.6372	0.21338	0.25198	0.21 ± 0.19
		cDNA	0	0	0	0	0	0	0	0	0	0	0	0	0	0	0	0	0	0.00115318	0	0	4.61682e-05	0	0	0	0.00123086	0	0	4.60961e-05	0	0	0	0	0	0	0.00 ± 0.00
	Clostridiales_Unclassified	DNA	0.65046	0.07757	0.1731	0.05965	0.05033	0.05573	0.16873	0.35466	0.03981	0.03342	0.07953	0.02348	0.04638	0.10074	0.05651	0.18942	0.03441	0.09966	0.12438	0.18817	0.21028	0.15075	0.02807	0.01251	0.24493	0.25644	0.10921	0.23162	0.27975	0.03576	0.1967	0.00171	0.08093	0.01115	0.13 ± 0.13
		cDNA	0.0523071	0.0786099	0.0870196	0.138673	0.0897424	0.0996849	0.0664042	0.116915	0.0522494	0.112218	0.115317	0.118222	0.118181	0.156367	0.058303	0.0661229	0.087217	0.0507398	0.0825726	0.0694621	0.277702	0.0853784	0.0668013	0.068855	0.014001	0.0671388	0.0597433	0.0804378	0.0679375	0.108604	0.0406162	0.0963955	0.166614	0.0753932	0.09 ± 0.05
	Cohaesibacteraceae	DNA	0	0	0	0.20576	0.36722	0	0	0	0	0	0	0.52143	0	0	0	0	0	0.40422	0.101	0	0	0	0.06899	0	0	0	0	0	0.05759	0.18797	0	0	0.41549	0.15915	0.07 ± 0.14
		cDNA	0	0	0	0	0	0	0	0	0	7.39737e-05	0	0	0	0	0.000113873	0	4.30064e-05	0	0	0	0	4.87598e-05	0	5.1346e-05	0	0	4.83752e-05	9.21923e-05	8.09743e-05	0	0	0	0	2.37833e-05	0.00 ± 0.00
	Comamonadaceae	DNA	2.65399	1.64675	1.75164	2.24254	2.22724	2.61773	0.92567	1.65783	1.4096	1.41496	2.00153	2.14075	2.51499	1.73094	1.6222	1.27693	2.05447	1.40366	1.97927	1.19637	0.57511	1.51792	2.17207	1.97201	1.11485	1.90044	1.60357	2.16661	1.18749	1.80062	1.76929	2.12132	2.81933	2.51547	1.81 ± 0.52
		cDNA	3.99202	0.933493	3.17821	2.17378	1.65767	1.30893	1.55101	3.49046	0.992739	1.48369	2.73727	2.90221	2.76666	2.14196	1.99266	2.2658	1.85736	1.21084	1.01662	1.0667	1.1211	1.96307	1.48305	1.04617	0.611584	1.37091	0.536819	0.845726	0.610628	1.10907	4.24064	2.10349	2.49921	0.626857	1.79 ± 0.98
	Conexibacteraceae	DNA	0.14555	0.06224	0.10951	0.07222	0.06996	0.07675	0.10829	0.14242	0.08428	0.07968	0.07908	0.12211	0.10637	0.05958	0.1685	0.07359	0.10045	0.16008	0.19133	0.08808	0.02523	0.14781	0.10303	0.15275	0.16161	0.14461	0.13324	0.19236	0.18153	0.10036	0.0819	0.09503	0.14468	0.14475	0.11 ± 0.04
		cDNA	0.000964187	0.00491312	0.00504056	0.00268266	0.0269227	0.00231246	0.00474316	0.000970247	0.00360341	0.00414253	0.00392722	0.000768231	0.00574078	0.000449331	0.00353006	0.00155812	0.00301045	0.0426675	0.00332742	0.0045212	0.000600187	0.00292559	0.00671063	0.00332037	0.362334	0.0040706	0.0079819	0.00728319	0.0118223	0.00835413	0.00038197	0.0034427	0.00450308	0.00696852	0.02 ± 0.06
	Coriobacteriaceae	DNA	0	0.06137	0	0.07774	0.03994	0.01466	0.05541	0.09086	0.17292	0	0	0.01523	0.30749	0.0763	0	0.02518	0.00934	0.11088	0.0078	0.09016	0.15642	0.09356	0.12575	0	0.05799	0.0242	0.18841	0.00977	0.01294	0.01141	0.08251	0	0.01953	0.01301	0.06 ± 0.07
		cDNA	0.150702	0.197344	0.0368941	0.0288902	0.0653838	0.0441147	0.0664042	0.0436611	0.154947	0.0221181	0.0249914	0.0281685	0.0510731	0.0121319	0.0626302	0.0264881	0.0177186	0.0818755	0.102887	0.13204	0.00263159	0.0420797	0.153734	0.0418983	0.0201553	0.0815425	0.139804	0.117499	0.167779	0.0848071	0.00751209	0.0619685	0.0360247	0.18815	0.07 ± 0.06
	Corynebacteriaceae	DNA	0.04581	0.07421	0	0	0.09434	0.06614	0.05009	0	0	0	0.09686	0.19988	0.74807	0	0	0	0.12485	0	0.17451	0	0.015	0	0.24612	0.11464	0.05889	0.15444	0.03203	0.0174	0.08975	0.02653	0.03814	0	0.06274	0.01978	0.08 ± 0.14
		cDNA	0	0	0	0	0	0	0	0	0	0	0	0	0	0	0	0	0	0	0	0	0	0	0	0	0.000307715	0	0	0	0	0	0	0	0	2.37833e-05	0.00 ± 0.00
	Corynebacteriales_Unclassified	DNA	0.03072	0.06312	0.02351	0.01149	0.0492	0.03563	0.07933	0.11821	0.08125	0.10566	0.01977	0.16182	0.11196	0.03748	0.14444	0.00659	0.09339	0.04437	0.06351	0.02361	0.02438	0.04137	0.11177	0.45192	0.00393	0.08201	0.044	0.12799	0.08342	0.06664	0.02157	0	0.30778	0.2887	0.09 ± 0.10
		cDNA	0	0	0	0	0	7.11527e-05	0	0	0	7.39737e-05	0	0	0	0	0	0.000292148	8.60128e-05	0	0	0	9.23365e-05	0	0	0.000154038	0.00215401	2.60936e-05	0	0.000230481	8.09743e-05	0	0	0	0	9.51334e-05	0.00 ± 0.00
	Coxiellaceae	DNA	0	0	0.04346	0.0454	0	0	0.15571	0	0.76887	0	0.00587	0	0	1.16941	0.04593	0	0.05027	0.02046	0	0	0.00378	0.03395	0.03508	0	0	0.03136	0.4087	0.06027	0.01252	0.01437	0	0	0	0.00562	0.09 ± 0.24
		cDNA	0.0118595	0.00655083	0.0109912	0.00722254	0.00769221	0.00711527	0.00474316	0.0179496	0.00360341	0.0144989	0.0132097	0.00793839	0.00791831	0.00449331	0.00706013	0.00545343	0.00756913	0.00576588	0.00919419	0.00873414	0.0265467	0.00902057	0.00915086	0.00999535	0.001077	0.00725402	0.0112714	0.0122616	0.00753061	0.00784782	0.00776673	0.00688539	0.00900617	0.0094182	0.01 ± 0.00
	Crenotrichaceae	DNA	0.36298	0.31398	0	0.03055	0	0.4593	0	0	0.21596	0	0.19621	0	0	0.19969	0	0	0	0	0.96777	0	0	0.69516	0.32742	0	0	0.51525	0.33476	0.58295	0.11133	0.05945	0.06343	0	0	0.19541	0.17 ± 0.24
		cDNA	0	0	0	0	0	0	0	0	0	0	0	0	0	0	0	0	0	0	0	0	0	0	0	0	0	0	0	0	0	0	0	0	0	0	0.00 ± 0.00
	Cyanobacteria_Unclassified	DNA	0.17274	0.24541	0.04387	0.31578	0.12572	0.15457	0.05153	0.13128	0.17016	0.32203	0.12415	0.09101	0.126	0.1104	0.09642	0.03944	0.16941	0.13664	0.12191	0.1067	0.01388	0.08979	0.11139	0.11102	0.07102	0.35243	0.13107	0.10021	0.12297	0.94672	0.04716	0.23223	0.13538	0.10379	0.16 ± 0.16
		cDNA	4.82093e-05	0	0.000210023	0	0	0.000142305	0	0.000485124	0	0.000295895	0.00017851	0.000170718	0.000395916	0.000898662	0.000341619	0	0.000301045	0	0	0.000205509	0	0.000195039	0.000305029	8.55766e-05	0.0153858	0.000130468	9.67503e-05	0.000138288	0.000161949	0.000253156	0	0	0	0.000118917	0.00 ± 0.00
	Cyclobacteriaceae	DNA	0.37062	0.19584	0.38619	0.51776	0.52114	1.10767	0.31471	0	0.46035	0.31901	0.84665	0.29496	0.40546	0.7126	0.35719	0.30312	0.70259	0.72565	0.51589	0.25088	0.08635	0.18831	0.62006	0.30632	1.45156	0.32828	0.12197	0.1586	0.17203	0.31372	0.27216	0.24497	0.13855	0.35858	0.41 ± 0.30
		cDNA	0	0	0	0	0	0	0	0	0	0	0	8.5359e-05	0	0	0	0	4.30064e-05	0	0	0	0	0	0	8.55766e-05	0.00261558	0	0	0	0.000323897	0	0	0	0	4.75667e-05	0.00 ± 0.00
	Cytophagaceae	DNA	0.79989	0.72713	0.7316	0.76294	1.05519	0.8042	0.78249	0.56084	0.37541	0.63086	0.83653	0.89017	0.60518	0.76663	0.74849	0.50461	0.72912	0.5614	0.63978	0.30304	0.26019	0.53111	0.87593	0.75045	0.40099	0.51853	0.44591	0.7173	0.31283	0.78673	0.40968	0.58998	0.61638	0.78886	0.64 ± 0.19
		cDNA	0.042376	0.0212902	0.0590865	0.0526214	0.0487173	0.040557	0.0569179	0.050938	0.0126119	0.0426089	0.0680123	0.0763963	0.0783913	0.0669503	0.0488515	0.036129	0.0287283	0.0276762	0.03091	0.0209619	0.0536937	0.0439814	0.0408738	0.0350864	0.0220016	0.054927	0.0323146	0.0313454	0.0162758	0.0349355	0.100586	0.0413124	0.0585401	0.0334869	0.04 ± 0.02
	Cytophagales_Unclassified	DNA	0.09618	0.07805	0.02892	0.24639	0.21266	0.20347	0.04612	0.13419	0.0485	0.15878	0.30884	0.20407	0.2114	0.10864	0.16587	0.05071	0.07805	0.11454	0.14485	0.06185	0.03092	0.06052	0.07412	0.27454	0.15866	0.10205	0.06094	0.10804	0.03876	0.20534	0.04816	0.07076	0.15803	0.22462	0.13 ± 0.08
		cDNA	0.000192837	0	0.000140015	0.00103179	0.00256407	0.000498069	0	0.00194049	0	0	0.00053553	0.000341436	0.000197958	0.00134799	0.000455492	0	8.60128e-05	0.00345953	0.000612946	0.000102755	4.61682e-05	0.000292559	0.000305029	5.1346e-05	0.0120009	0.000182655	0.000241876	0.000230481	0.000242923	0.000253156	0	0	0	0.000761067	0.00 ± 0.00
	Dehalococcoidaceae	DNA	0	0	0	0	0	0	0.592	0	0	0	0	0	0.47247	0	0	0.04849	0	0	0	0.55295	0	0	0	0.22889	0	0	0	0	0.07129	0	0	0	0.10597	0.04404	0.06 ± 0.16
		cDNA	0	0	0	0	0	0	0	0	0	0	0	0	0	0	0	0	0	0	0	0	0	0	0	0	0	0	0	0	0	0	0	0	0	0	0.00 ± 0.00
	Dehalococcoidia_Unclassified	DNA	0.12965	0.83302	0.45276	0.17402	0.04171	0.18396	0.30361	0.04763	0.22955	0.21109	0.13161	0.16115	0.06314	0.13352	0.18866	0.05244	0.06344	0.0542	0.06289	0.08581	0.07117	0.07622	0.19571	0.38536	0.06991	0.28292	0.02337	0.05279	0.1185	0.12253	0.04156	0.04167	0.18064	0.21668	0.16 ± 0.16
		cDNA	0.000530303	0.00245656	0.00119013	0.000825433	0.00128203	0.002099	0	0.00145537	0.00540511	0.00147947	0.00232063	0.000256077	0.000989789	0	0.0012526	0.00175289	0.000817122	0.00461271	0.000788074	0.00133581	0.00129271	0.00141403	0.000915086	0.000616152	0.0433878	0.00114812	0.000628877	0.000968019	0.00121462	0.00126578	0.000254647	0	0	0.00237833	0.00 ± 0.01
	Deinococcaceae	DNA	0.2053	0.19632	0.22746	0.09593	0.13007	0.54041	0.11227	0.1394	0.17094	0.11768	0.04182	0	0.15805	0.9165	0.19403	0.08436	0.04926	0.05437	0.00948	0.44845	0.12003	0.11034	0.10453	0.08962	0	0.08039	0.01979	0.05175	0.03658	0.06771	0.14814	0.03507	0.02839	0.11665	0.14 ± 0.18
		cDNA	0	0	0	0	0	0	0	0	0	0	0	0	0	0	0.000113873	0	0	0	0	0	0.000184673	0	0	0	0.000769288	0	0	0	8.09743e-05	0	0	0	0	2.37833e-05	0.00 ± 0.00
	Deltaproteobacteria_Unclassified	DNA	0.06885	0.09977	0.07131	0.09462	0.08051	0.07419	0.26249	0.17991	0.09752	0.07422	0.06985	0.0553	0.105	0.06824	0.053	0.22397	0.05918	0.15417	0.0838	0.10359	0.44761	0.09498	0.07858	0.06284	0.14039	0.07177	0.07201	0.06893	0.0682	0.06423	0.19821	0.10649	0.05207	0.05765	0.11 ± 0.08
		cDNA	0.660757	1.09972	0.975487	0.75651	0.588454	1.17167	0.891714	0.834413	0.994541	0.682852	0.942175	0.543396	0.65722	0.962467	0.544199	2.55406	0.826239	0.583507	0.442372	0.94822	5.52126	0.637486	1.05265	0.640832	0.247403	0.602449	0.651759	0.638293	0.339849	0.578461	2.77833	1.81086	2.76489	0.745322	1.08 ± 1.00
	Demequinaceae	DNA	0	0.87951	0	0	0.5571	0.22401	0.18122	0	0.15221	0.37738	0.05658	0.37778	0.303	1.64043	0.08534	0.23184	0.11861	0	0.17321	0.2241	0.78549	0	0.00839	0.23062	0.67109	0.42538	0.2985	0.03214	0.05872	0.20296	0.44899	0	0.3579	0.20798	0.27 ± 0.33
		cDNA	0	0	0	0	0	0	0	0	0	0	0	0	0	0	0	0	0	0	0	0	0	9.75196e-05	0	0	0.000769288	0	0	0	0	0	0	0	0	0	0.00 ± 0.00
	Dermabacteraceae	DNA	0.32459	0	0	0	0.05573	0	0.29059	0	0.01389	0	0	0.11912	0	0	0.43311	0	0	0	0.23554	0.00684	0	0	0	0.015	0	0.17053	0.24922	0.25193	0.33702	0.02089	0	0	0.57289	0.26212	0.10 ± 0.15
		cDNA	0.000144628	0	0	0	0	0	0	0	0	0	0	0	0	0	0	0	0	0	0	0	0	0	0	0	0	0	0	0	0	0	0	0	0	0	0.00 ± 0.00
	Dermacoccaceae	DNA	0.16071	0.09858	0.05032	0.07757	0.10014	0.1681	0.30779	0.04021	0.30814	0.10796	0.13868	0.04151	0.04236	0	0.0736	0.09876	0.09247	0.13184	0.10477	0.34775	0.06386	0.15902	0.41302	0.12966	0.0154	0.07913	0.25294	0.29066	0.52881	0.07173	0.02194	0	0.27152	0.16705	0.15 ± 0.13
		cDNA	0	0	7.00077e-05	0	0	0	0	0	0	0	0.00017851	0	0	0	0	0	4.30064e-05	0	8.75638e-05	0.000102755	0	0	0	0	0.000923145	2.60936e-05	4.83752e-05	0	0	0	0	0	0	2.37833e-05	0.00 ± 0.00
	Dermatophilaceae	DNA	0.19487	0	0.69865	0.06347	0.22484	0.03894	0	0.76674	0.07893	0	0	0.05994	0	0	0	0.14526	0.0621	0.24185	0.17143	0.24647	0.02525	0	0.018	0.13774	0	0.11131	0.06341	1.19541	0.06917	0.02861	0.15591	0	0.08366	0.04821	0.15 ± 0.25
		cDNA	4.82093e-05	0	0.000140015	0	0	3.55764e-05	0	0	0	0	0	8.5359e-05	0.000197958	0	0.000113873	0	0	0	0	0	4.61682e-05	9.75196e-05	0	0	0.00169243	2.60936e-05	0	9.21923e-05	0	0	0	0	0	7.135e-05	0.00 ± 0.00
	Desulfobacteraceae	DNA	0.56172	1.48298	0.17425	0.40594	0.6778	0.35475	0.38433	0.31902	0.66695	0.80554	0.92723	0.65717	0.2824	0.0059	0.83535	0.30862	0.31351	0.36912	0.74629	0.43661	0.73533	0.10738	0.43487	0.34394	0.11552	0.79268	0.33359	0.27776	1.18662	0.42269	2.15131	0.21794	0.96715	0.42296	0.57 ± 0.43
		cDNA	0	0	0.000140015	0	0	3.55764e-05	0	0	0	7.39737e-05	0.00017851	0	0.000395916	0	0.000113873	0.000779062	0	0	0	0.000513773	0.000969533	0	0	1.71153e-05	0.0050773	0	9.67503e-05	9.21923e-05	0	0	0.000636617	0	0	2.37833e-05	0.00 ± 0.00
	Desulfobacterales_Unclassified	DNA	0.04829	0.53743	0.23676	0.06627	0.13626	0.33689	0.10134	0.06023	0.44033	0	0.26945	0.03802	0.1103	0	0.04369	0.29813	0.18852	0.04257	0.10344	0.82955	0.30597	0.03292	0.03996	0.02153	0.12283	0.08285	0.41088	0.09272	0.06684	0.10132	0.14653	2.41728	0.02839	0.06002	0.23 ± 0.43
		cDNA	0	0	0	0	0	0	0	0	0	0	0.00017851	0	0	0	0	0	0	0	0	0	0	0	0	0	0.000153858	0	4.83752e-05	0	0	0	0	0	0	0	0.00 ± 0.00
	Desulfobulbaceae	DNA	0.0868	0.05635	0.03921	0.08995	0.09413	0.07346	0.21909	0.14392	0.09833	0.30539	0.01569	0.09224	0.10805	0.02739	0.01876	0.12067	0.03756	0.18715	0.03276	0.07268	0.45743	0.11785	0.10198	0.09901	0.27754	0.0563	0.062	0.04222	0.11321	0.09976	0.87379	0.12517	0.04463	0.0358	0.13 ± 0.16
		cDNA	0	0	0.000280031	0	0	3.55764e-05	0	0	0	0	0	0	0	0	0	0	0	0.00115318	0	0	0	0	0	1.71153e-05	0.001077	0	0	0	0	0	0.000254647	0	0	0	0.00 ± 0.00
	Desulfomicrobiaceae	DNA	0.21649	0.68955	0.47131	0.23703	0.09427	0.28892	0.99475	0.33083	1.10683	0.65212	0.33042	0.09977	0.16175	0.39847	0.1224	0.45349	0.20344	0.75785	0.10162	0.23017	1.36996	0.03429	0.27949	0.14576	0.22968	0.26709	0.25472	0.14301	0.26348	0.24418	0.56309	0.50994	0.01305	0.08434	0.36 ± 0.31
		cDNA	0	0	7.00077e-05	0	0	0	0	0	0	0	0	0	0	0	0	9.73827e-05	0	0	0	0.000102755	4.61682e-05	0	0	1.71153e-05	0.000769288	0	0	0	8.09743e-05	0	0	0	0	0	0.00 ± 0.00
	Desulfonatronaceae	DNA	0	0	0.13046	0.41558	0.03188	0	0.03896	0	0	0.01042	0.01143	0.03784	0	0	0.06148	0	0.22283	0.09154	0.00636	0	0.03277	0.01002	0.11292	0.00689	0	0.00523	0	0.13863	0.0105	0.00429	0.01117	0	0.03045	0.02193	0.04 ± 0.08
		cDNA	0	0	0	0	0	0	0	0	0	0	0	0	0	0	0	9.73827e-05	0	0	0	0	0	0	0	5.1346e-05	0	0	0	4.60961e-05	0	0	0	0	0	2.37833e-05	0.00 ± 0.00
	Desulfovibrionaceae	DNA	0.11776	0.32498	0.01346	0.10282	0.0626	0.06379	0.24944	0.27634	0.45937	0.76046	0.09347	0.05737	0.07081	0	0	0.03595	0.09184	0.13557	0.08316	0.01149	0.57474	0.09803	0.15349	0.09101	0.19775	0.01904	0.23106	0.24855	0.11687	0.12571	0.0597	0.09918	0	0.19065	0.15 ± 0.17
		cDNA	0	0	0	0	0	0	0	0	0	0	0	0	0	0	0	9.73827e-05	0	0	0	0	4.61682e-05	0	0	1.71153e-05	0.000461573	2.60936e-05	0	0	0	0	0	0	0	0	0.00 ± 0.00
	Desulfurellaceae	DNA	0	0	0	1.41279	0	0	0	0	0	0	0	0	0	0	0	0	0.10848	1.81919	0	0	0.06659	0	0	0	0	0	0	0.24094	0	0	0	0	0	0.07572	0.11 ± 0.39
		cDNA	0	0	0	0	0	0	0	0	0	0	0	0	0	0	0	0	0	0	0	0	0	0	0	0	0	0	0	0	0	0	0	0	0	0	0.00 ± 0.00
	Desulfurellales_Unclassified	DNA	0	0.64339	0.19948	0	0.06141	0.01317	0.36634	0	0.4282	0	0.21891	0.02544	0.31564	0.08978	0.12947	0	0.33434	0	0.02552	0	0	0.50064	0.07435	0	0	0.13743	1.50643	0.01784	0	0	0	1.6675	0	0.01292	0.20 ± 0.39
		cDNA	0	0	0	0	0	0	0	0	0	0	0	0	0	0	0	0	0	0	0	0	0	0	0	0	0.000153858	0	4.83752e-05	0	0	0	0	0	0	0	0.00 ± 0.00
	Desulfuromonadaceae	DNA	0.12604	0.09459	0.13241	0.09615	0.22527	0.11197	0.04752	0.12484	0.06468	0.14301	0.13994	0.17383	0.04149	0.05437	0.31355	0.09153	0.09316	0.24417	0.1706	0.03562	0.27242	0.21987	0.36166	0.21243	0.1354	0.16013	0.14226	0.10354	0.12976	0.22862	0.08319	0.07406	0.11471	0.22811	0.15 ± 0.08
		cDNA	0	0	0.000420046	0	0	3.55764e-05	0	0	0	0.000147947	0.00053553	8.5359e-05	0	0	0	9.73827e-05	4.30064e-05	0	0.000175128	0.000102755	9.23365e-05	9.75196e-05	0	0.000205384	0.00338487	7.82808e-05	9.67503e-05	9.21923e-05	0.000161949	0	0	0	0	7.135e-05	0.00 ± 0.00
	Desulfuromonadales_Unclassified	DNA	0.09871	0.0087	0	0.03338	0	0	0	0	0.5786	0	0	0.01699	0	0	0.05693	0	0.07135	0.07359	0.05757	0.43988	0.13512	0	0.20333	0	0	0	0.09395	0.04931	0.04411	0.03178	0	0	0.45943	0.04519	0.07 ± 0.14
		cDNA	0	0	0	0	0	0	0	0	0	0	0	0	0	0	0	9.73827e-05	4.30064e-05	0	0	0	0	4.87598e-05	0	0	0	0	0	0	0	0	0	0	0	0	0.00 ± 0.00
	Dictyobacteraceae	DNA	0.20031	0.18195	0.08244	0.16996	0.06019	0.05914	0.06656	0.02389	0.01737	0.06836	0.18866	0.13201	0.18132	0.1886	0.0466	0.03692	0.07153	0.07403	0.16388	0.14643	0.02829	0.08938	0.05994	0.08408	0.07991	0.09304	0.06397	0.08434	0.15926	0.12317	0.06374	0.03922	0.18277	0.14435	0.10 ± 0.06
		cDNA	0	0	7.00077e-05	0	0.00128203	0	0	0.000485124	0	0	0	0	0	0	0.000227746	9.73827e-05	4.30064e-05	0	0	0	0	4.87598e-05	0	0	0.00384644	0.000104374	0	4.60961e-05	0	0	0	0	0	0	0.00 ± 0.00
	Dietziaceae	DNA	0.04717	0	0	0	0	0	0.89204	0.83483	0.31704	0	0.01834	0.10333	0.06588	0.06224	0	0.50362	0.37375	0.53168	0.16834	0.52953	0.00453	0	0.00422	0.03744	0	0	0.1078	0.18065	0.14805	0.02539	0	0	0	0.05629	0.15 ± 0.24
		cDNA	0	0	0	0	0	0	0	0	0	0	0	0	0	0	0	0	0	0	0	0	0	0	0	0	0	0	0	0	0	0	0	0	0	0	0.00 ± 0.00
	Dysgonamonadaceae	DNA	0.02387	0.20892	0	0	0.05531	0	1.2825	0	0.14731	0	0.1205	0	0.19008	0	0	1.09231	0.00788	0.13925	0	0.15866	0.52852	0.02054	0.05245	0	0.32038	0	0	0.01577	0.07555	0.00329	0.56289	0	0	0	0.15 ± 0.30
		cDNA	0	0	0	0	0	0	0	0	0	0	0	0	0	0	0	9.73827e-05	0	0	0	0	9.23365e-05	0	0	0	0	0	0	0	0	0	0.000127323	0	0	0	0.00 ± 0.00
	Ectothiorhodospiraceae	DNA	0.10372	1.12582	0.29557	0.31146	0.42668	0.16927	0.72395	0.37184	1.97617	1.14691	0.32566	0.22801	0.34049	0.62377	0.15255	0.23641	0.27177	0.22804	0.33939	0.75148	0.28271	0.86721	0.41124	0.20341	0.08881	0.2695	0.63288	0.19148	0.25558	0.28991	0.41049	0.528	0.40905	0.34562	0.45 ± 0.37
		cDNA	4.82093e-05	0	0.000210023	0.000206358	0.00128203	3.55764e-05	0	0	0	0	0	0	0	0.000449331	0.000113873	9.73827e-05	0	0	8.75638e-05	0.000308264	0.000138505	4.87598e-05	0.000610057	0.000154038	0.00815445	0.000104374	0.000193501	0	8.09743e-05	0.000253156	0	0	0	0.0001427	0.00 ± 0.00
	Eggerthellaceae	DNA	0.06342	0	0	0.01781	0	0.03481	0.20822	0	0.02319	0.25331	0.00808	0.01768	0.21717	0	0.1564	0.06728	0.02935	0.05435	0.02753	0.26173	0.08926	0.06578	0.03642	0	0	0.04206	0.01106	0.02212	0.08451	0.02629	0.07997	0.08221	0.02946	0.02032	0.06 ± 0.07
		cDNA	0	0	0	0	0	0	0	0	0	0	0	0	0	0	0	9.73827e-05	0	0	0	0.000102755	0	0	0	1.71153e-05	0.000307715	0	0	0	0	0	0	0	0	0	0.00 ± 0.00
	Elusimicrobia_Unclassified	DNA	0.0307	0.00149	0.1315	0.11833	0.02747	0.03053	0.05122	0.21804	0	0.12865	0.00568	0.01602	0.0068	0.07533	0	0.01735	0.07384	0.02311	0.05227	0.00192	0.02613	0	0.00246	0.21902	0	0.34758	0.05632	0.06809	0.02139	0.10606	0.04969	0.07608	0.31951	0.1047	0.07 ± 0.09
		cDNA	0	0	0	0	0	0	0	0	0	0	0	0	0	0	0	0.000194765	0	0	8.75638e-05	0	0	0	0	0	0.000307715	0	0	0	0	0	0	0	0	2.37833e-05	0.00 ± 0.00
	Enterobacterales_Unclassified	DNA	0	0.95786	0	0	0.57416	0	0	0	0	0	0	0	0	1.17679	0	0	0	0	0	0	0	0	0.37798	0	0	0	0.04449	0.02259	0	0	0	0	0	0	0.09 ± 0.27
		cDNA	0	0	0	0	0	0	0	0	0	0	0	0	0	0	0	0	4.30064e-05	0	0	0	0	0	0	0	0	0	0	0	0	0	0	0	0	0	0.00 ± 0.00
	Enterobacteriaceae	DNA	1.47751	1.27098	0.42792	0.90521	0.70452	1.07688	0.60075	0.67606	0.85198	1.30383	0.6963	0.83272	0.88103	0.73548	1.2593	0.86772	0.54945	1.28703	0.74909	1.05167	1.78827	0.55923	0.74545	1.28344	0.69957	1.03034	0.61742	0.54982	0.48725	1.81197	0.64878	0.75398	1.27148	1.01183	0.93 ± 0.35
		cDNA	0.135227	0.0409427	0.0599966	0.191707	0.165382	0.133162	0.0853768	0.105757	0.0504477	0.136112	0.102286	0.0786157	0.11145	0.065153	0.077092	0.0448934	0.256146	0.179896	0.100348	0.0511718	0.0269623	0.177925	0.10249	0.135228	0.107393	0.122562	0.361072	0.152763	0.07563	0.0663268	0.0203718	0.0481977	0.0855586	0.054012	0.11 ± 0.07
	Enterococcaceae	DNA	0	0	0	0.04197	0.01567	0	0.53028	0.00305	0.0089	0	0	0	0.00215	0	0.01462	0.06321	0.02055	0.00507	0.03815	0.01917	0.68331	0.24515	0.00095	0	0.23396	0.02005	0.00838	0.01491	0.0178	0.00081	0.01002	0.06983	0	0.0051	0.06 ± 0.15
		cDNA	0	0	0	0	0	3.55764e-05	0	0	0	0	0	0	0	0	0	0	0	0	0	0	0.000415514	0	0	0	0.00123086	0	0	0	8.09743e-05	0	0	0	0	0	0.00 ± 0.00
	Epsilonproteobacteria_Unclassified	DNA	0.08411	0.00023	0.00133	0.00295	0.13327	0.13303	0.01801	0.00786	0.00516	0.00105	0.14567	0.00191	0.00611	0.00051	0.00092	0.00841	0.00412	0.00214	0.00314	0.00021	0.00284	0.00941	0.07963	0.00504	0.01099	0.00043	0.0032	0.00551	0.00207	0.00363	1.32297	0	0.0032	0.00267	0.06 ± 0.23
		cDNA	0.0153788	0.0155582	0.0203022	0.0154769	0.00769221	0.0158671	0.00948632	0.0242562	0.0162153	0.0230798	0.0228493	0.0155353	0.0263284	0.0251625	0.0084266	0.0211321	0.0163424	0.0161445	0.015061	0.016338	0.0952451	0.0165783	0.0234872	0.0185017	0.00307715	0.0137774	0.0151898	0.0179775	0.00987887	0.0129109	0.0595874	0.0378697	0.0270185	0.021738	0.02 ± 0.02
	Erwiniaceae	DNA	0.06942	0.15639	0.16788	0.04438	0.57355	0.14726	0.21993	0.35071	0.07104	0.03403	0.08013	0.01139	0.10667	0.19026	0.03199	0.08999	0.01985	0.09818	0.01667	0.00634	0.57495	0.06846	0.13325	0.01273	0.17404	0.10875	0.04161	0.02951	0.03305	0.09931	0.20918	0.16645	0.08483	0.07363	0.13 ± 0.14
		cDNA	0	0	0	0	0.00128203	0	0	0	0	0	0.00035702	0	0	0	0.000113873	0	4.30064e-05	0	0	0.000308264	0.000369346	0	0	0	0.00261558	2.60936e-05	0	0	0	0	0	0	0	4.75667e-05	0.00 ± 0.00
	Erythrobacteraceae	DNA	0.18919	0.06344	0.49986	0.16645	0.70058	0.57949	0.11686	1.17396	0.14999	0.28629	0.38128	0.15946	0.42129	0.28981	0.08373	0.16863	0.42964	0.28079	0.23192	0.09693	0.12049	0.32152	0.34948	0.39246	0.04108	0.11751	0.29059	0.21241	0.38377	0.24299	0.18719	0.02384	0.2493	0.18658	0.28 ± 0.22
		cDNA	9.64187e-05	0	7.00077e-05	0	0	3.55764e-05	0	0	0	0	0	8.5359e-05	0	0	0	0	8.60128e-05	0	0	0	0	4.87598e-05	0	1.71153e-05	0.00123086	5.21872e-05	0	0	0	0.000253156	0	0	0	0	0.00 ± 0.00
	Eukaryota_Unclassified	DNA	0.2749	0.15987	0	0.47438	0.12289	0.16065	0.0795	0	0.09073	0	0.16312	0.21835	0.04003	0	0.08527	0.02172	0.18514	0.19922	0.08589	0	0.0169	0.09772	0.06612	0.05408	0.28003	0.18312	0.06494	0.11955	0.11508	0.06254	0.01642	0.14882	0.02213	0.08115	0.11 ± 0.10
		cDNA	4.82093e-05	0	0	0	0	0	0	0	0	0.000295895	0	8.5359e-05	0	0	0	0	0.000344051	0	8.75638e-05	0.000102755	0	0.000146279	0	3.42307e-05	0.000769288	5.21872e-05	4.83752e-05	0	0	0	0	0	0	7.135e-05	0.00 ± 0.00
	Euryarchaeota_Unclassified	DNA	0.01066	0	0	0.00117	0	0.00804	0.02277	0	0	0.01451	0.03872	0.07231	0	0	0.12397	0	0.05562	0	0.04377	0	0.0085	0.0129	0.01793	0.09509	0	0.00621	0.04258	0.08291	0.03657	0.02331	0.01144	0.00326	0.22527	0.13329	0.03 ± 0.05
		cDNA	0	0	0	0	0	0	0	0	0	0	0	0	0	0	0	0	0	0	0	0	0	0	0	0	0.000307715	0	0	4.60961e-05	8.09743e-05	0	0	0	0	2.37833e-05	0.00 ± 0.00
	Euzebyaceae	DNA	0.24318	0.09035	0.0151	0.36456	0.15945	0.24862	0.05382	0.09353	0.07661	0.02855	0.31022	0.17545	0.1703	0.23112	0.14324	0.08943	0.43189	0.50602	0.25081	0.19155	0.03911	0.23085	0.20306	0.09404	0.16285	0.08129	0.03454	0.13188	0.10893	0.14211	0.14175	0.11783	0.23685	0.18116	0.17 ± 0.11
		cDNA	0	0	7.00077e-05	0.000412717	0.00128203	0.000284611	0	0	0	0	0.00017851	0	0.000989789	0	0.000113873	0	0	0.00230635	0	0.000411019	0	4.87598e-05	0	8.55766e-05	0.020463	2.60936e-05	9.67503e-05	4.60961e-05	8.09743e-05	0	0	0	0	9.51334e-05	0.00 ± 0.00
	Ferrovaceae	DNA	0.2198	0	0.46152	0.07541	0.36352	0.07653	0	0.11619	0.09868	0.04643	0.05178	0.21426	0	0.14227	0.06364	0.1217	0.01939	0.07028	0.00194	0.34115	0.02699	0.13503	0.07683	0.02161	0	0.03062	0.01822	0.00261	0.01799	0.03639	0.13078	0.02843	0.108	0.08975	0.09 ± 0.11
		cDNA	0	0	7.00077e-05	0	0	0	0	0	0	0	0	0	0	0	0	9.73827e-05	0	0	0	0	0	0	0	0	0.000153858	0	0	0	0	0	0	0	0	2.37833e-05	0.00 ± 0.00
	Firmicutes_Unclassified	DNA	0.34511	0.99566	0.08941	1.00775	0.28788	0.15419	0.004	0.0403	0.10482	1.318	0.28608	0.34977	0.31867	0.86157	0.34344	0.06493	0.30161	0.04289	0.15915	0.08902	0.02332	0.78613	0.16062	0.5616	0.19644	1.35284	0.38759	0.16591	0.08722	4.35	0.06363	0.43235	0.36382	0.42578	0.49 ± 0.77
		cDNA	0.00327823	0.000818853	0.000350039	0.00453988	0.00512814	0.0025615	0.0142295	0.00291074	0.0018017	0.000739737	0.00160659	0.00495082	0.00455303	0.0071893	0.00113873	0.000584296	0.00150522	0.00115318	0.000963201	0.00143857	0.000554019	0.00165783	0.00335532	0.000889997	0.00523116	0.00279201	0.000967503	0.000921923	0.00194338	0.0091136	0.00101859	0.0034427	0	0.0021405	0.00 ± 0.00
	Flammeovirgaceae	DNA	0	0.6506	0	0.05118	0	0.56759	1.13393	0.16754	0.17419	0.11075	0.03758	0	0.45701	0	0	2.07723	0.00449	0.03209	0.00948	0.59373	0.88039	2.04256	0.13002	0	0	0	0.02457	0.00394	0.09759	0	1.26909	0	0	0.00024	0.31 ± 0.56
		cDNA	0	0	0	0	0	0	0	0	0	0	0	0	0	0	0	0	0	0	0	0	0	0	0	0	0	0	0	0	0	0	0.000127323	0	0	0	0.00 ± 0.00
	Flavobacteriaceae	DNA	1.76982	1.98505	1.6273	1.55987	1.5473	1.0068	1.05113	0.82358	1.46004	1.24723	1.29263	1.12427	0.74871	2.03905	0.71166	2.21873	1.56733	1.35221	0.95271	1.42054	1.12211	0.7656	1.53327	0.72192	2.00497	0.93392	0.87334	0.81539	0.96549	1.47165	1.69141	0.51282	0.52656	0.68449	1.24 ± 0.46
		cDNA	0.000385675	0	0.00147016	0.00288902	0.00256407	0.00124517	0	0.000485124	0	0.000665764	0.00232063	0.000170718	0.00138571	0.00179732	0.000797111	0.00233719	0.00060209	0.00461271	0.000350255	0.000513773	0.000877197	0.000975196	0	0.000325191	0.0223093	0.0012264	0.000387001	0.000368769	0.00186241	0.00101262	0.000636617	0	0	0.0008562	0.00 ± 0.00
	Flavobacteriales_Unclassified	DNA	0	1.32684	0	0.01534	0.11512	0	0	0	1.36819	1.26798	0.02546	0	0.0121	0	0	0.01094	0.25583	0.41441	0	1.562	0.04411	0	0.03211	0	0	0.18665	0	0	0.02258	0.05439	0	0	0	0.06059	0.20 ± 0.45
		cDNA	0	0	0	0	0	0	0	0	0	0	0	0	0	0	0	0	0	0	0	0	0	0	0	0	0	0	0	0	0	0	0	0	0	0	0.00 ± 0.00
	Frankiaceae	DNA	0.18371	0.09487	0.13322	0.12014	0.11671	0.16411	0.14881	0.23156	0.14155	0.15022	0.13227	0.32327	0.12909	0.14534	0.23341	0.12126	0.22505	0.19051	0.2037	0.1326	0.06665	0.20149	0.20776	0.24951	0.16436	0.19603	0.29135	0.19618	0.24836	0.10774	0.08495	0.21064	0.27215	0.29344	0.18 ± 0.06
		cDNA	0.000674931	0.000818853	0.00231025	0.000825433	0.0128203	0.00152978	0	0	0.00360341	0.0014055	0.00267765	0.000426795	0.00217754	0.000449331	0.00148035	0.000292148	0.00159124	0.0207572	0.00227666	0.00246611	0.000184673	0.00219419	0.00152514	0.00193403	0.131087	0.000730621	0.00295089	0.00170556	0.00502041	0.00177209	0.000127323	0	0	0.0018551	0.01 ± 0.02
	Frankiales_Unclassified	DNA	0.22308	0.01646	0.07965	0.06023	0.15437	0.18536	0.05397	0.0355	0.11984	0.05113	0.1424	0.12796	0.04624	0.08622	0.08575	0.10771	0.06098	0.11149	0.07975	0.13462	0.043	0.17739	0.0298	0.0592	0.06146	0.09677	0.21316	0.24665	0.22335	0.0531	0.0747	0.00796	0.18564	0.15762	0.11 ± 0.07
		cDNA	0	0	0	0	0	3.55764e-05	0.00474316	0	0	0	0	0	0	0	0	0	8.60128e-05	0	0.000262691	0.000102755	4.61682e-05	9.75196e-05	0	1.71153e-05	0.00307715	0	0	0.000184385	8.09743e-05	0	0	0	0	7.135e-05	0.00 ± 0.00
	Gaiellaceae	DNA	0.13508	0.06331	0.09653	0.1006	0.08933	0.20229	0.08984	0.11575	0.07398	0.07199	0.13531	0.19459	0.08455	0.20907	0.19966	0.07052	0.12559	0.12831	0.14866	0.10824	0.02704	0.15789	0.12148	0.20727	0.13535	0.12028	0.10532	0.16423	0.15047	0.10386	0.08596	0.25553	0.20005	0.20838	0.13 ± 0.05
		cDNA	0.206384	0.302976	0.148206	0.258773	0.203844	0.346941	0.260874	0.1761	0.351332	0.285243	0.304002	0.294489	0.127485	0.258815	0.282519	0.163116	0.217742	0.24332	0.298855	0.314018	0.138089	0.213227	0.264155	0.225512	0.509576	0.157997	0.22688	0.233385	0.308917	0.295433	0.0737203	0.185906	0.17562	0.438375	0.25 ± 0.09
	Gallionellaceae	DNA	1.51141	1.57655	1.43108	1.63087	1.42028	1.64775	1.4535	1.0347	2.89809	1.99727	1.53705	0.99317	1.26012	1.74137	0.89521	1.29736	0.98136	1.05293	0.80509	1.5607	0.71205	1.69882	1.70997	1.093	0.74614	1.38278	1.05308	1.13487	0.69868	1.16625	2.79048	1.56338	1.12805	1.11932	1.37 ± 0.50
		cDNA	0.219642	0.295606	0.156327	0.0631456	0.120511	0.119465	0.147038	0.149903	0.886439	0.666355	0.0935392	0.111223	0.142728	0.182878	0.067299	0.484869	0.0608971	0.116471	0.0536766	0.423144	0.175024	0.0969345	0.15648	0.0371574	0.061543	0.0512217	0.0398128	0.0484931	0.018867	0.0397454	1.76801	0.440665	0.319719	0.0385528	0.23 ± 0.33
	Gammaproteobacteria_Unclassified	DNA	0.30836	0.06021	0.26603	0.1009	0.25256	0.13424	0.10705	0.2611	0.1106	0.22668	0.24744	0.16398	0.13014	0.08639	0.23287	0.24709	0.21539	0.1718	0.25221	0.15457	0.04243	0.19732	1.1027	0.19153	0.2695	0.23316	0.20907	0.3228	0.25222	0.18848	0.10997	0.11309	0.18722	0.19954	0.22 ± 0.17
		cDNA	0.404187	0.361933	0.793887	0.468846	0.8064	0.439902	0.554949	0.713132	0.778336	0.650895	0.678873	0.514715	0.760752	0.339694	0.47337	1.36307	0.538397	0.90755	0.460235	3.52911	1.14728	0.842326	0.508178	0.757798	0.389413	0.503815	0.444278	0.482396	0.562043	0.464287	0.755792	1.87283	0.711487	0.445581	0.75 ± 0.58
	Geminicoccaceae	DNA	0.34482	0.2318	0.31777	0.20553	0.15217	0.18941	0.48837	0.41085	0.11713	0.41905	0.41069	0.55694	0.265	0.34376	0.65926	0.29844	0.58935	0.51362	0.5791	0.17552	0.06266	0.30863	0.23517	1.1737	0.597	0.47716	0.36539	0.27172	0.72928	0.57862	0.11001	0.17266	0.42658	0.79633	0.40 ± 0.23
		cDNA	4.82093e-05	0	0.000140015	0.000206358	0	3.55764e-05	0	0.000485124	0	0	0	0	0.000197958	0	0.000113873	0	8.60128e-05	0.00345953	0	0	0	0	0.000610057	0.000290961	0.00707745	7.82808e-05	0.000193501	4.60961e-05	0	0	0	0	0.00450308	0.0001427	0.00 ± 0.00
	Gemmataceae	DNA	0.23167	0.23862	0.23428	0.21136	0.29759	0.25826	0.17907	0.49489	0.1532	0.12804	0.39903	0.42264	0.09984	0.43054	0.6416	0.20406	0.40585	0.29348	0.44097	0.31455	0.12117	0.36647	0.18746	0.58802	0.24684	0.39525	0.46292	0.50431	0.54854	0.61855	0.10212	0.09033	0.66287	0.60688	0.34 ± 0.17
		cDNA	0	0	0	0	0	3.55764e-05	0	0	0	0	0	0	0	0	0.000113873	0	4.30064e-05	0.00115318	0	0	4.61682e-05	4.87598e-05	0	3.42307e-05	0.00307715	0.000130468	9.67503e-05	4.60961e-05	0	0	0	0	0	0.0001427	0.00 ± 0.00
	Gemmatimonadaceae	DNA	0.53346	0.44531	0.26424	0.52479	0.40964	0.73312	0.31786	0.41364	0.44323	0.56524	0.58726	0.6454	0.47024	0.53282	0.72537	0.30848	0.27151	0.31666	0.42397	0.46001	0.04901	0.67927	0.61002	0.79948	0.41475	0.61312	0.68542	0.69187	0.81479	0.86548	0.18961	0.29802	0.93261	0.73277	0.52 ± 0.21
		cDNA	0.150751	0.122009	0.191121	0.260424	0.22692	0.351708	0.189726	0.25566	0.129723	0.224954	0.291685	0.202728	0.231611	0.347333	0.143708	0.174315	0.207936	0.154526	0.155863	0.181156	0.0541553	0.202743	0.185762	0.183853	0.377259	0.187743	0.152188	0.171247	0.124781	0.325052	0.0784313	0.117052	0.135093	0.176044	0.20 ± 0.08
	Gemmatimonadales_Unclassified	DNA	0.09949	0.04282	0.07368	0.06512	0.12417	0.21229	0.0237	0	0.04867	0.1432	0.22131	0.05628	0.14362	0.32029	0.04649	0.03016	0.03493	0.03756	0.03184	0.08741	0.01099	0.11895	0.08397	0.05879	0.02006	0.05946	0.01975	0.05921	0.07708	0.09831	0.29459	0.24882	0.06908	0.04781	0.09 ± 0.08
		cDNA	4.82093e-05	0	0.000140015	0	0	0.000320187	0	0	0	0.000221921	0	8.5359e-05	0.000197958	0	0	0	4.30064e-05	0.00115318	0	0.000205509	0	0	0	0	0.0130779	0	4.83752e-05	0	0	0	0	0	0	9.51334e-05	0.00 ± 0.00
	Gemmatimonadetes_Unclassified	DNA	0.221	0.19011	0.11132	0.21358	0.17875	0.28521	0.10663	0.14362	0.14638	0.24886	0.24635	0.2842	0.19084	0.23782	0.29091	0.10666	0.10812	0.13803	0.15317	0.18604	0.01909	0.20468	0.22123	0.30425	0.14962	0.23152	0.20237	0.20928	0.24488	0.40101	0.11408	0.15522	0.3361	0.30802	0.20 ± 0.08
		cDNA	2.22544	2.7579	2.46595	3.50912	3.11406	4.79704	3.66172	3.5773	2.66112	3.34494	4.24836	3.38286	3.03073	4.50005	3.32817	2.20397	2.26923	3.25311	2.23279	4.08892	0.811915	3.33971	3.62496	3.72125	3.97429	2.69208	3.41132	3.25582	2.68519	4.97476	1.16208	2.854	1.95884	3.44454	3.13 ± 0.92
	Geobacteraceae	DNA	0.19599	0.41265	0.23098	0.39551	0.18034	0.20832	0.25382	0.19196	0.11838	0.34236	0.25937	0.8368	0.55293	0.21765	0.89236	0.44236	0.1646	0.13626	0.4051	0.21227	0.43493	1.05513	0.40862	0.89216	0.31201	0.61057	0.19081	0.09344	0.60971	1.4315	0.16972	0.46765	0.99941	1.22726	0.46 ± 0.35
		cDNA	0.963078	0.50687	0.63266	0.422209	0.312817	0.912533	0.920173	0.753882	0.826982	0.981188	0.423961	0.257272	0.291988	1.99323	0.376806	1.05767	1.07434	0.390927	0.165233	0.637387	2.38879	0.442642	2.64948	0.207335	0.0864679	0.217203	0.548042	0.316173	0.118708	0.272142	1.77298	1.2256	1.36443	2.36473	0.82 ± 0.69
	Geodermatophilaceae	DNA	0.36955	0.24856	1.15155	0.38016	0.56635	0.73122	0.59146	0.6252	0.49284	0.49148	0.51278	0.49265	0.68499	1.16741	0.67765	0.1859	0.75685	0.50133	0.68372	0.59619	0.21818	0.38709	0.82463	0.87741	0.36682	0.40443	0.50119	0.63307	0.61175	0.37824	0.47473	0.47359	0.4553	0.76517	0.57 ± 0.22
		cDNA	0.0146556	0.0155582	0.0203022	0.0119688	0.0166665	0.0144796	0.0332021	0.0145537	0.0288273	0.0133892	0.0117817	0.0256077	0.0162325	0.0103346	0.0157145	0.00710894	0.0206861	0.019604	0.0341499	0.00873414	0.0286243	0.0170659	0.0271476	0.0421208	0.0633893	0.0169869	0.0205111	0.0309766	0.0562772	0.0440491	0.00827603	0.0206562	0.0270185	0.0376015	0.02 ± 0.01
	Glycomycetaceae	DNA	0.02604	0.00806	0.17589	0.10431	0.0974	0.09787	0.03059	0	0	0.00386	0.00986	0.2863	0.18588	0.32868	0.09937	0.00369	0.17141	0	0.0709	0	0.01852	0.01338	0.09162	0.04351	0.20949	0.00607	0.04195	0.03344	0.01754	0.03802	0	0	0.07008	0.07767	0.07 ± 0.08
		cDNA	0	0	0	0	0	7.11527e-05	0	0	0	0	0	8.5359e-05	0	0	0	0	0	0	8.75638e-05	0	0	0	0	1.71153e-05	0.00246172	0	0	0	0	0.000253156	0	0	0	0	0.00 ± 0.00
	Gordoniaceae	DNA	0.04152	0.06139	0.24292	0.08851	0.0628	0.17686	0.17708	0.19448	0.07317	0.14141	0.03752	0.20555	0.18556	0.16367	0.23722	0.03056	0.12351	0.02544	0.16943	0.06191	0.04365	0.05408	0.14758	0.09509	0.06114	0.12204	0.0508	0.09409	0.07644	0.08026	0.05017	0.09701	0.37044	0.15143	0.12 ± 0.08
		cDNA	0	0	0	0	0	3.55764e-05	0	0	0	7.39737e-05	0.00017851	0	0	0	0	0	4.30064e-05	0	0	0.000102755	0	0	0	1.71153e-05	0.00230786	0	0	4.60961e-05	0	0	0	0	0	0	0.00 ± 0.00
	Halanaerobiaceae	DNA	0	0	0	0.01661	0.01742	0.28702	0.08856	0.26682	0.04064	0	0.08699	0	0.0176	0	0	0.0085	0.04032	0	0.03002	0	0.65948	0	0	0	0	0.01139	0	0.03026	0.03699	0.02888	0	0	0	0.00302	0.05 ± 0.13
		cDNA	0	0	0	0	0	0	0	0	0	0	0	8.5359e-05	0	0	0	0	0	0	0	0	0.00147738	0	0	0	0.000307715	0	0	0	0	0	0	0	0	0	0.00 ± 0.00
	Halieaceae	DNA	0.03753	0.05658	0	0.07145	0.04467	0.08523	0.16978	0.16191	0.02293	0.11346	0	0.07091	0.07799	0	0.6334	0	0.19606	0.10655	0.22287	0.36921	0.05744	0.20608	0.08267	0.08674	0.2388	0.04911	0.21599	0.34059	0.10722	0.04284	0.12014	0.59542	0.3906	0.17087	0.15 ± 0.16
		cDNA	0	0	0	0	0	0	0	0	0	0	0	0	0	0	0	0	4.30064e-05	0	0	0.000102755	0	0	0	0	0.000923145	0	0	0	0	0	0	0	0	0	0.00 ± 0.00
	Halomonadaceae	DNA	0.10946	0.13592	0.03468	0.09883	0.15983	0.1471	0.02358	0.1207	0.03062	0.04019	0.06277	0.31614	0.13723	0.2987	0.33018	0.0828	0.05692	0.13592	0.25017	0.10661	0.02645	0.12581	0.08282	0.2938	0.03387	0.22873	0.07648	0.16721	0.11423	0.16203	0.03471	0	0.42038	0.55318	0.15 ± 0.12
		cDNA	0	0	7.00077e-05	0	0	7.11527e-05	0	0	0	7.39737e-05	0	0	0.000197958	0	0	0	4.30064e-05	0.00115318	0	0.000102755	0	9.75196e-05	0	0	0.0103085	5.21872e-05	4.83752e-05	4.60961e-05	0	0	0	0	0	9.51334e-05	0.00 ± 0.00
	Hapalosiphonaceae	DNA	0.1027	0.09198	0.19443	0.07435	0.1054	0.07943	0.03881	0.11677	0.22706	0.02984	0.10695	0.11056	0.05667	0.19281	0.05633	0.06497	0.48859	0.03375	0.06563	0.13842	0.041	0.06071	0.0961	0.08553	0.06088	0.15609	0.51137	0.08387	0.09819	0.06884	0.06611	0.25254	0.07211	0.06562	0.12 ± 0.11
		cDNA	0.000433884	0	0.000350039	0.000206358	0	0.000711527	0	0	0	0.00059179	0	0.000256077	0.000197958	0	0.000910984	9.73827e-05	0.000387058	0.00115318	0.000612946	0	4.61682e-05	0.000633878	0.000610057	0.000239615	0.00692359	0.000443591	0.00174151	0.000138288	0.00218631	0	0.000254647	0	0	0.000166483	0.00 ± 0.00
	Helicobacteraceae	DNA	0.17359	0.02205	0.06553	0.01398	0.01774	0.09081	0	0	0.00589	0	0	0.15083	0.04684	0	0.19871	0.00777	0.07713	0.06176	0.10967	0	0.0094	0.09641	0.21429	0.55841	0	0.01791	0.02442	0.06048	0.13963	0.01645	0.00882	0.05856	0.42701	0.30737	0.09 ± 0.13
		cDNA	0	0	7.00077e-05	0	0	0	0	0	0	0	0	0	0	0	0	0	0	0	0	0	0	0	0	3.42307e-05	0.000153858	0	4.83752e-05	0	8.09743e-05	0	0	0	0	2.37833e-05	0.00 ± 0.00
	Heliobacteriaceae	DNA	0	0	0	0	0	0	0	0.60735	0	0	0	0.12811	0	0	0	0	0	0	0	0	0.37949	0.118	0	0	0	0	0.04193	0.01665	0.01602	0.01323	0	0	0	0.00503	0.04 ± 0.12
		cDNA	0.0106061	0.0106451	0.00553061	0.0103179	0.0128203	0.0103883	0.0237158	0.00873223	0.00720682	0.0108741	0.00660487	0.0112674	0.00871015	0.0179732	0.00740175	0.00350578	0.00787018	0.00576588	0.0143605	0.010892	0.00752542	0.00780157	0.0155565	0.0147363	0.00246172	0.00728011	0.0203659	0.0113857	0.0145754	0.00810098	0.00471097	0.0206562	0.0135093	0.0104409	0.01 ± 0.00
	Helotiales_Unclassified	DNA	0.16309	0	0	0.04847	0.01175	0.11355	0.05491	0.2271	0.01288	0.10798	0.25815	0.05794	0	0	0.94397	0.19343	0.06026	0.61523	0.7996	0.13616	0.10276	0.27976	0.10938	0.06764	0	0.06738	0.08999	0.47996	0.14331	0.19089	0.00269	0.03608	0.11293	0.20139	0.17 ± 0.22
		cDNA	0.00371212	0	0.00231025	0.000619075	0.00512814	0.000462493	0	0.00388099	0	0.000517816	0.00071404	0.000512154	0	0	0.000910984	0.000779062	0.000903135	0.00230635	0.0028896	0.000102755	0.0018929	0.00151155	0.000305029	0.00147192	0.000153858	0.000495778	0.000387001	0.00129069	0.000323897	0.000506311	0.000763941	0.0034427	0	0.000689717	0.00 ± 0.00
	Holophagaceae	DNA	0	0.17397	0.86657	0	0	0.11589	0.13097	0.16997	0.05685	0	0.02025	0	0	0.76814	0.8193	0	0.31025	0.74796	0.10753	0	0.10068	0.0505	0.49961	0.5022	0	0.08832	1.38477	0.17696	0.25655	0.31454	0	0	0	0.24073	0.23 ± 0.33
		cDNA	0	0	0	0	0	0	0	0	0	0	0	0	0	0	0	0	0	0	0	0	0	0	0	0	0.000153858	2.60936e-05	0	0	0	0	0	0	0	0	0.00 ± 0.00
	Hungateiclostridiaceae	DNA	0	0	0	0	0	0	0.82751	0	0	0	0	0	0.06908	0	0	0	0.00059	0.08945	0.00868	0	0.7532	0	0	0	0	0	0	0	0.01294	0	0.049	0	0	0	0.05 ± 0.19
		cDNA	0	0	0	0	0	0	0	0	0	0	0	0	0	0	0	0	0	0	0	0	0	0	0	0	0	0	0	0	0	0	0	0	0	0	0.00 ± 0.00
	Hydrogenophilales_Unclassified	DNA	0.21265	0.15361	0.3228	0.02778	0.18231	0.17306	0.16574	0	0	0	0.48059	0.18961	0	0	0	0	0.14232	0	0.08301	0	0.008	0	0.22747	0.03103	0.06754	0.12635	0.23719	0.16402	0.01428	0.09364	0.00916	0.19856	0	0.03383	0.10 ± 0.11
		cDNA	0	0	0	0	0	0	0	0	0	0	0	0	0	0	0	0	0	0	0	0	0	0	0	0	0.00061543	0	0	0	0	0	0	0	0	7.135e-05	0.00 ± 0.00
	Hymenobacteraceae	DNA	0.23738	0.23058	0.2716	0.46869	0.21059	0.17202	0.29312	0.28279	0.31242	0.32684	1.05354	0.36157	0.22605	0.17327	0.28255	0.65782	0.36529	0.22996	0.27191	0.42077	0.33532	0.3263	0.3405	0.26754	0.65358	0.26679	0.16145	0.17038	0.28178	0.34315	0.20424	0.72606	0.24722	0.39201	0.34 ± 0.18
		cDNA	0	0.000818853	7.00077e-05	0	0	7.11527e-05	0	0	0	0.000147947	0.00017851	8.5359e-05	0.000197958	0	0.000227746	0.000486914	8.60128e-05	0.00115318	8.75638e-05	0.000205509	0.000184673	9.75196e-05	0	3.42307e-05	0.00630816	7.82808e-05	4.83752e-05	4.60961e-05	0.000161949	0	0.000127323	0	0.00450308	7.135e-05	0.00 ± 0.00
	Hyphomicrobiaceae	DNA	0.51939	0.48221	0.64544	0.90113	0.77859	0.54353	0.68027	0.9254	0.44375	0.54082	1.14232	1.22954	0.61334	0.49904	1.15136	0.41264	0.8795	0.68899	1.88757	0.91357	0.25279	1.76669	0.78867	0.82301	1.54143	1.05434	0.97552	0.84951	1.2127	0.79887	0.2926	0.71697	0.99002	1.1808	0.86 ± 0.38
		cDNA	0.619345	0.446275	0.9946	0.964312	0.956398	0.696727	0.863255	0.90233	0.616183	0.701863	0.985196	0.984958	1.26832	0.882486	0.765796	0.421473	0.959	0.917928	0.820998	0.538434	0.489383	1.16219	0.79704	1.09389	0.917145	1.19073	0.780001	0.871125	0.551111	0.960979	0.482683	0.588701	0.643941	0.871683	0.81 ± 0.22
	Hyphomonadaceae	DNA	0.11808	0.01294	0	0.06816	0.25554	0	0.38205	0	0	0	0	0	0	0	0.0168	0	0.02309	0.0945	0.00179	0.01122	0.01833	0	0.09465	0.06659	0.09223	0	0.03738	0	0.40579	0.15618	0	0	0.02214	0.03645	0.06 ± 0.10
		cDNA	0	0	0	0	0	0	0	0	0	0	0	0	0	0	0	0	0	0	0	0	0	0	0	0	0.000153858	0	0	0	0	0	0	0	0	0	0.00 ± 0.00
	Iamiaceae	DNA	0.24542	0.07066	0.0426	0.11097	0.11842	0.31167	0.10319	0.14239	0.13165	0.14878	0.21665	0.036	0.22542	0.14517	0.10188	0.01965	0.0457	0.16093	0.14595	0.10905	0.10495	0.14003	0.15359	0.09686	0.04327	0.0392	0.09913	0.096	0.10029	0.03486	0.11063	0.03856	0.05102	0.05511	0.11 ± 0.07
		cDNA	0	0	7.00077e-05	0	0	0.000142305	0	0	0	7.39737e-05	0	0	0	0.000449331	0	0	0	0.00115318	0	0.000102755	4.61682e-05	0	0	1.71153e-05	0.00384644	5.21872e-05	4.83752e-05	4.60961e-05	0	0	0	0	0	0	0.00 ± 0.00
	Idiomarinaceae	DNA	0	0	0	0	0.06082	0	0	0	0	0.29078	0.39859	0	0	0	0	0.05236	0.01567	0.04523	0.04805	0	0	0.23479	0	0.16175	0	0.09494	0.02543	0.24334	0.04003	0.08384	0	0	0.0783	0.10863	0.06 ± 0.10
		cDNA	0	0	0	0	0	0	0	0	0	0	0	0	0	0	0	0	0	0	0	0	0	0	0	0	0.000153858	0	0	0	0	0	0	0	0	0	0.00 ± 0.00
	Ignavibacteria_Unclassified	DNA	0.03472	0.14142	0.20308	0.03695	0.03201	0.02934	0.22534	0.08858	0.19495	0.06737	0.02155	0.02415	0.05742	0.05149	0.01823	0.19927	0.02083	0.07599	0.02723	0.1091	0.29513	0.03634	0.03824	0.02119	0.06325	0.02325	0.0367	0.04095	0.03009	0.01905	0.02485	0.08994	0.04192	0.03142	0.07 ± 0.07
		cDNA	0.0411226	0.163771	0.116913	0.0637647	0.0615377	0.10157	0.0996063	0.0674322	0.196386	0.152386	0.101037	0.0346558	0.195186	0.078633	0.0586446	0.491491	0.0507906	0.0507398	0.0300344	0.132451	0.411174	0.0542697	0.0628359	0.0377051	0.016155	0.0388012	0.0371038	0.0506136	0.0248591	0.0493653	0.170741	0.192791	0.157608	0.0461872	0.11 ± 0.10
	Ignavibacteriaceae	DNA	0	0.06808	0.24893	0	0	0	0.34122	0	0	0	0	0	0	0	0	0.51634	0	0	0.00968	0	0.24764	0	0	0	0.29707	0	0	0.00998	0.0191	0.00056	0.05417	0	0	0.00089	0.05 ± 0.12
		cDNA	0	0	0	0	0	0	0	0	0	0	0	0	0	0	0	0	0	0	0	0	4.61682e-05	0	0	0	0	0	0	0	0	0	0	0	0	0	0.00 ± 0.00
	Ignavibacteriae_Unclassified	DNA	0	0.18459	0.01169	0.05063	0	0.00606	0.40406	0.16323	0.11718	0.1515	0.03564	0	0.16146	0.05634	0	0.58076	0.02805	0.08651	0.02687	0.15913	0.12943	0.08463	0.02575	0.01988	0.17565	0.0199	0.00658	0.00396	0.04057	0.01781	0.01634	0.00804	0	0.00915	0.08 ± 0.12
		cDNA	0.0350964	0.0597763	0.128744	0.232359	0.0602556	0.039383	0.0996063	0.0485124	0.0900852	0.0713847	0.0781873	0.069653	0.108283	0.0399905	0.0408804	0.0479123	0.0510056	0.0634247	0.0375649	0.0243529	0.0383658	0.0669472	0.100965	0.0591677	0.00553887	0.0983729	0.0541802	0.0407029	0.0306893	0.0663268	0.0579322	0.0240989	0.054037	0.0358177	0.06 ± 0.04
	Ignavibacteriales_Unclassified	DNA	0.02166	0.05118	0.02904	0.00121	0.00145	0.00187	0.21828	0.02195	0.10508	0.03361	0.00547	0	0.05364	0.02832	0	0.46497	0.00142	0.07642	0.00609	0.07012	0.27286	0.04232	0.01373	0.00949	0.02631	0.01789	0.00414	0.01513	0.04719	0.0031	0.05228	0.0106	0	0.00822	0.05 ± 0.09
		cDNA	0	0	7.00077e-05	0	0	0	0	0	0	0	0	0	0	0	0	0.000292148	0	0	0	0	0.000230841	0	0	0	0.000769288	2.60936e-05	0	0	0	0	0	0	0	0	0.00 ± 0.00
	Ilumatobacteraceae	DNA	0.31701	0.07159	0.14437	0.22246	0.40267	0.42625	0.1656	0.16678	0.09817	0.1568	0.37177	0.21751	0.33319	0.50733	0.20243	0.14181	0.33261	0.26978	0.23399	0.22554	0.07151	0.19205	0.32332	0.17468	0.22182	0.26426	0.16798	0.16899	0.15332	0.16725	0.14854	0.26812	0.32656	0.21309	0.23 ± 0.10
		cDNA	9.64187e-05	0	0.00630069	0.00226994	0.0102563	0.00651047	0	0	0.00360341	0.00429048	0.00803295	0.000597513	0.00296937	0.000898662	0.0084266	0.00116859	0.00494574	0.00461271	0.000350255	0.00195234	0.000600187	0.00526606	0.00610057	0.00184846	0.10847	0.00229624	0.00125775	0.0011985	0.00186241	0.00177209	0.000254647	0.0034427	0	0.00211672	0.01 ± 0.02
	Intrasporangiaceae	DNA	1.80999	1.70829	1.92803	0.95726	3.86069	1.673	1.76983	2.25811	2.04811	3.8744	1.79762	1.34845	2.94949	1.28263	1.72952	1.5541	1.08213	1.71416	0.62836	2.93763	1.67838	1.97752	1.5351	1.77956	1.6957	0.56988	2.21677	1.83436	1.10864	0.50602	2.93076	1.49359	1.5226	1.38612	1.80 ± 0.78
		cDNA	6.46256	13.9254	5.22216	6.61729	9.38962	5.53554	5.73922	10.1711	10.6697	14.1283	3.74853	7.78474	6.33525	3.9312	9.45727	9.73701	4.10139	6.15104	2.22999	11.5345	6.25076	4.86257	4.6947	3.41499	1.09931	2.28609	5.19975	7.04031	3.32748	2.57687	3.91227	8.4828	5.24609	3.99199	6.33 ± 3.25
	Isosphaeraceae	DNA	0.51083	0.41311	0.29788	0.66819	0.45046	0.3719	0.62886	0.28672	0.21343	0.30546	0.84295	0.88996	0.52694	0.94099	1.1022	0.21164	0.56827	0.96344	0.57206	0.4813	0.2151	0.6611	0.73242	0.77619	1.10591	0.44079	0.72589	0.90518	0.50424	0.72245	0.32041	0.38167	0.76557	0.85469	0.60 ± 0.26
		cDNA	0	0	7.00077e-05	0	0	0.000177882	0	0	0	7.39737e-05	0.00035702	0	0.000197958	0	0.000227746	0	4.30064e-05	0	8.75638e-05	0	0	0.000146279	0	1.71153e-05	0.00446187	0.000104374	9.67503e-05	9.21923e-05	0	0.000253156	0	0	0	0.000166483	0.00 ± 0.00
	Jiangellaceae	DNA	0.17914	0.54474	0.0865	0.20818	0.07075	0.38754	0.11218	0.05182	0.03222	0.05364	0.09046	0.09412	0.10155	0.08035	0.13763	0.06828	0.1079	0.11431	0.20611	0.05757	0.03886	0.15082	0.46635	0.43881	0.03657	0.13252	0.07952	0.13429	0.17658	0.10942	0.07573	0.02217	0.14957	0.11983	0.14 ± 0.13
		cDNA	4.82093e-05	0	0.000140015	0	0.00128203	0.000142305	0	0	0.0018017	7.39737e-05	0.00035702	8.5359e-05	0.000395916	0	0	9.73827e-05	0.000172026	0.00115318	0	0.000308264	0	0	0	0	0.0124625	0.000130468	9.67503e-05	9.21923e-05	0	0	0	0	0	7.135e-05	0.00 ± 0.00
	Kallotenuaceae	DNA	0	0	0	0.01055	0.10806	0	0	0	0.27698	0.04194	0.20375	0.03661	0.01012	0	0.00159	0	0.00455	0	0.05327	0.08239	0.07099	0.05912	0.02371	0.00759	0.0218	0.14327	0.07625	0.00978	0.04978	0.038	0.15186	0.19402	0.03302	0.04931	0.05 ± 0.07
		cDNA	0	0	0	0	0	0	0	0	0	0	0	0	0	0	0	0	0	0	0	0	0	0	0	0	0.000461573	0	4.83752e-05	0	0	0	0	0	0	0	0.00 ± 0.00
	Kiloniellaceae	DNA	0.94209	0.03875	0.19544	0.58724	0.10646	0.35432	0.10754	0.54685	0	0.53536	0.39563	0.22344	0.42968	0	0.49031	0.28831	0.39331	0.07089	0.35639	0.37907	0.0217	0.22141	0.32711	0.20005	0.30586	0.449	0.51975	0.29614	0.59693	0.49914	0.09564	0.15425	0.79611	0.46916	0.34 ± 0.23
		cDNA	0	0	0	0	0	0	0	0	0	0	0	0	0	0	0.000113873	0	0	0	0	0	0	0	0	6.84613e-05	0.00230786	2.60936e-05	0	4.60961e-05	8.09743e-05	0	0	0	0	9.51334e-05	0.00 ± 0.00
	Kineosporiaceae	DNA	0.02314	0.0915	0	0.03575	0.37317	0.02105	0.10925	0.2453	0.60723	0.77096	0.04673	0.04674	0	0	0.09086	0.42024	0.18327	0.13219	0.09974	0.05165	0.3803	0	0.07949	0.02876	0.05093	0.10171	0.09286	0.1379	0.02921	0.02124	0.01426	0	0.10389	0.07504	0.13 ± 0.18
		cDNA	0	0	0	0	0	0	0	0	0	0	0	0	0	0	0	9.73827e-05	0	0	0	0	4.61682e-05	0	0	0	0.000769288	0	0	0	0	0	0	0	0	2.37833e-05	0.00 ± 0.00
	Kofleriaceae	DNA	0.30999	0.4982	0.604	0.59581	0.36713	0.16613	0.15444	0.16133	0.10144	0.09114	0.19395	0.22416	0.41588	0.28479	0.16481	0.12888	0.28086	0.42036	0.11715	0.37336	0.21192	0.17166	0.15963	0.30812	0.09022	0.26082	0.09496	0.23808	0.239	0.3617	0.03389	0	0.14404	0.25157	0.24 ± 0.15
		cDNA	0.000192837	0	0.000420046	0.00123815	0	7.11527e-05	0	0	0	0	0.00035702	0	0	0	0.000113873	9.73827e-05	0.000258039	0.00345953	0	0.000102755	0	0.000146279	0	0.000222499	0.00338487	0.000104374	4.83752e-05	0.000184385	0	0	0	0	0	0.000237833	0.00 ± 0.00
	Ktedonobacteraceae	DNA	0.08333	0.03844	0.10302	0.07399	0.09234	0.10679	0.04456	0.04772	0.11078	0.1079	0.09287	0.1427	0.02934	0.06519	0.16576	0.04154	0.15185	0.06697	0.09519	0.09237	0.00997	0.19097	0.07142	0.14986	0.07618	0.09732	0.06507	0.1476	0.16127	0.06052	0.01464	0.14684	0.14691	0.15085	0.10 ± 0.05
		cDNA	0.000144628	0	0.000420046	0.000206358	0	7.11527e-05	0	0	0	7.39737e-05	0.00035702	0	0.000197958	0	0	0.000194765	0.000301045	0	0	0.000102755	0	4.87598e-05	0	0	0.00476958	0.000130468	0.000145126	0.000138288	0.000323897	0	0	0	0	0.000118917	0.00 ± 0.00
	Ktedonosporobacteraceae	DNA	0.0472	0.02125	0	0	0	0.14697	0	0	0	0.00449	0.33386	0	0.0012	0	0.26209	0.24904	0.05504	0.45569	0.00152	0.03341	0.00668	0	0.01708	0.29466	0.24369	0	0.11581	0.02547	0.05636	0.0158	0	0	0	0.08029	0.07 ± 0.12
		cDNA	0	0	7.00077e-05	0	0	0	0	0	0	0	0.00017851	0	0	0	0	0	0	0	0	0	0	0	0	0	0.000307715	0	0	0	0	0	0	0	0	0	0.00 ± 0.00
	Labilitrichaceae	DNA	0.03445	0.05917	0.16339	0.16	0.09169	0.08721	0.09253	0.0561	0.13681	0.07083	0.06728	0.23903	0.10835	0.58261	0.03396	0.01649	0.14069	0.07529	0.06055	0.1047	0.05776	0.06598	0.17902	0.11811	0.05181	0.15253	0.10106	0.08796	0.08352	0.15197	0.05733	0.21487	0.1163	0.09511	0.12 ± 0.10
		cDNA	4.82093e-05	0	7.00077e-05	0	0	3.55764e-05	0	0	0	0.000369869	0.00035702	0.000170718	0.000197958	0	0.000113873	9.73827e-05	0.000301045	0.00115318	0	0	0.000184673	4.87598e-05	0	3.42307e-05	0.000769288	0.000208749	9.67503e-05	9.21923e-05	0	0.000253156	0	0	0	7.135e-05	0.00 ± 0.00
	Lachnospiraceae	DNA	0.5033	0.19512	0.08448	0.00123	0.7342	3.53703	0.23422	0.08014	0.33223	0.07901	0.50503	0.63199	0.31758	0.28981	0.63827	0.5018	0.16322	0.31008	0.10644	0.45674	0.31054	0.07362	0.41652	0.21439	0.07888	0.13563	0.14534	0.11376	0.04342	0.27953	1.43381	0	0.06659	0.29538	0.39 ± 0.62
		cDNA	0	0	0	0	0.00128203	0.00156536	0	0	0	0.000147947	0	0	0	0	0.000455492	0.000389531	4.30064e-05	0	0	0	0	4.87598e-05	0	0	0.00138472	0	0	0	0	0	0.000127323	0	0	7.135e-05	0.00 ± 0.00
	Lacipirellulaceae	DNA	0.15472	0.07206	0.22846	0.20833	0.12491	0.26988	0.11068	0.03283	0.01349	0.12736	0.19438	0.14216	0.11996	0.28274	0.33026	0.10915	0.17803	0.30945	0.16227	0.18862	0.08007	0.25792	0.3116	0.19653	0.31541	0.15409	0.1779	0.30078	0.2055	0.14468	0.13607	0.38404	0.32069	0.29482	0.20 ± 0.09
		cDNA	4.82093e-05	0	0.000140015	0	0	7.11527e-05	0	0.000485124	0	0.000147947	0	0	0.000395916	0	0	9.73827e-05	0.000172026	0	0	0	0	4.87598e-05	0.000305029	0.000102692	0.00338487	0.000104374	0.000241876	0.000322673	0.000242923	0	0.000127323	0	0	0.000118917	0.00 ± 0.00
	Lactobacillaceae	DNA	0	0	0	0	0	0.04467	0.20839	0.1909	0	0.05052	0.01446	0	0.02379	0.06702	0	0.26116	0.00511	0	0.03261	0.04725	0.4399	0.60026	0.03273	0	0	0	0.0152	0.02282	0.00625	0.0291	0	0	0	0.01191	0.06 ± 0.13
		cDNA	0.0124862	0.00818853	0.00896099	0.0113497	0.0128203	0.0138392	0.00948632	0.0111578	0.0108102	0.022414	0.0144593	0.0128039	0.0154407	0.0310039	0.00956534	0.0062325	0.006709	0.00922541	0.00472844	0.0154132	0.00410897	0.0118974	0.00976092	0.00308076	0.00261558	0.00947198	0.00532127	0.00590031	0.00558723	0.0187335	0.00636617	0.0103281	0.00450308	0.0065642	0.01 ± 0.01
	Legionellaceae	DNA	0.11909	0.11978	0.06563	0.186	0.15053	0.1823	0.07205	0.18788	0.07537	0.19652	0.1337	0.12837	0.17081	0.17493	0.07469	0.04314	0.13281	0.13151	0.10208	0.10932	0.05668	0.08911	0.06086	0.1182	0.08016	0.10473	0.10485	0.15078	0.10108	0.08883	0.09395	0.04493	0.06746	0.08013	0.11 ± 0.04
		cDNA	9.64187e-05	0	0.000210023	0.000206358	0	7.11527e-05	0	0	0	0	0.00017851	8.5359e-05	0.000197958	0	0	9.73827e-05	0.000129019	0	0.000175128	0.000411019	0	0	0	0	0.00784673	7.82808e-05	0.000241876	0	0	0.000759467	0	0	0	7.135e-05	0.00 ± 0.00
	Lentimicrobiaceae	DNA	0	0	0.0403	0	0.00814	0.00444	0.32866	0	0.10483	0	0	0	0	0	0	0.34603	0	0.07888	0.00669	0	0.70384	0.08601	0	0	0.24198	0.00963	0	0	0.00263	0.00646	0.00095	0	0	0.00014	0.06 ± 0.15
		cDNA	0	0	0	0	0	0	0	0	0	0	0	0	0	0	0	0.000194765	0	0	0	0	0.000138505	0	0	0	0	0	0	0	0	0	0	0	0	2.37833e-05	0.00 ± 0.00
	Lentisphaerae_Unclassified	DNA	0.0128	0.37736	0.06314	0.01415	0.00814	0.03105	0.09347	0.01	0.12327	0	0.02611	0.05201	0	0.01267	0.01685	0.11508	0.04673	0.06963	0.0547	0.01341	0.33503	0	0.0863	0.03104	0.13918	0.11263	0.03048	0.03369	0.13625	0.0527	0.01479	0.03616	0.08477	0.04429	0.07 ± 0.08
		cDNA	4.82093e-05	0	0	0	0	0	0	0	0	0	0	0	0	0	0	0	0	0	0	0	0	0	0	0	0	0	0	0	8.09743e-05	0	0	0	0	2.37833e-05	0.00 ± 0.00
	Leptolyngbyaceae	DNA	0.08383	0.03755	0.07337	0.01242	0.08854	0.03547	0.04732	0.20339	0.03745	0.15452	0.08957	0.06241	0.047	0.07235	0.06921	0.04178	0.08741	0.19511	0.10357	0.10013	0.01193	0.02506	0.0776	0.05102	0.11197	0.06832	0.16011	0.07854	0.11233	0.06174	0.00212	0.07099	0.11742	0.108	0.08 ± 0.05
		cDNA	0	0	0	0	0.00128203	0	0	0	0	0	0.00017851	0	0	0	0	0	4.30064e-05	0	0	0	0	0	0	0	0.0040003	0	0	4.60961e-05	0	0	0	0	0	2.37833e-05	0.00 ± 0.00
	Leptospiraceae	DNA	0.08771	0.08747	0.13811	0.08551	0.02963	0.0592	0.18691	0.07621	0.17513	0.10037	0.11092	0.18422	0.04113	0.11054	0.09224	0.279	0.08542	0.10012	0.04919	0.03536	0.17435	0.00593	0.11739	0.20379	0.09856	0.08242	0.06224	0.04217	0.06508	0.12313	0.18001	0.1781	0.20364	0.07912	0.11 ± 0.06
		cDNA	0.0353857	0.083523	0.0792487	0.0654156	0.0653838	0.0828217	0.0758905	0.0708281	0.113507	0.171397	0.0876484	0.0339729	0.441644	0.0750383	0.0480544	0.562191	0.0479522	0.058812	0.0218909	0.115599	0.282919	0.053587	0.0536851	0.0289934	0.0176936	0.0313384	0.031202	0.0413482	0.0204055	0.038986	0.115992	0.137708	0.0900617	0.0397657	0.10 ± 0.12
	Lewinellaceae	DNA	0	0	4.63737	0	1.35746	0	2.81588	0	0	1.94974	0.86967	0	0.94676	0	0	0	0	0	0	0	0	1.18407	0	0	0	0.11765	0	0	0.20551	0	0	0	0	0	0.41 ± 0.99
		cDNA	0	0	0	0	0	0	0	0	0	0	0	0	0	0	0	0	0	0	0	0	0	0	0	0	0.000153858	0	0	0	0	0	0	0	0	0	0.00 ± 0.00
	Listeriaceae	DNA	0.11091	0	0	0.06377	0	0.02248	0	0	0.11678	0	0.21006	0.06662	0.02472	0.26273	0	0	0.0546	0	0.05948	0	0.42981	0	0	0	0	0.01676	0.00228	0.01256	0	0.03312	0.13786	0	0	0.01127	0.05 ± 0.09
		cDNA	0	0	0	0	0	0	0	0	0	0	0	0	0	0	0	0	0	0	0	0	0	0	0	0	0	0	0	0	0	0	0	0	0	0	0.00 ± 0.00
	Marinifilaceae	DNA	0	0	0	0	0	0	0	0	0	0	0	0	0	0	0	0	0	0	0	0.92767	0.0122	0	0	0	0	0	0	0	0.06455	0.00143	0.92392	0	0	0.00385	0.06 ± 0.22
		cDNA	0	0	0	0	0	0	0	0	0	0	0	0	0	0	0	0	0	0	0	0	0	0	0	0	0	0	0	0	0	0	0	0	0	0	0.00 ± 0.00
	Marinilabiliaceae	DNA	0.00564	0.08219	0	0.03058	0.01509	0.0645	0.32412	0.24196	0.1236	0.02408	0.03838	0	0.19811	0.01584	0	0.78178	0.03609	0.13657	0.02603	0.38505	0.50271	0.33227	0.04087	0.00839	0.04571	0.05966	0.00792	0.04164	0.10504	0.03723	0.9066	0	0.00517	0.02669	0.14 ± 0.22
		cDNA	0	0	0	0	0	0	0	0	0	0	0	0	0	0	0	0.000194765	0	0	0	0.000102755	0.000184673	0	0	0	0.000153858	0	4.83752e-05	0	0	0	0.000127323	0	0	0	0.00 ± 0.00
	Marinilabiliales_Unclassified	DNA	0.18159	0	0	0	0.04867	0	0.0652	0.0612	0	0	0.0501	0.0437	0.03494	0.12643	0.0326	0	0.03635	0.02595	0.0402	0.06988	0.30969	0	0.03532	0.05897	0.67394	0	0.02853	0.03811	0.04833	0.01579	0.09911	0.20101	0.02798	0.05111	0.07 ± 0.13
		cDNA	0	0	0	0	0	0	0	0	0	0	0	0	0	0	0	0	0	0	0	0	0	0	0	0	0	0	0	0	0	0	0	0	0	0	0.00 ± 0.00
	Melioribacteraceae	DNA	0	0	0	0	0	0	0.0506	0	0.04182	0	0	0	0.02865	0.0407	0	0	0	0.05194	0	0	0.53119	0	0	0	0	0	0	0.01318	0.00915	0	0.0198	0	0	0.00339	0.02 ± 0.09
		cDNA	0	0	0	0	0	0	0	0	0	0	0	0	0	0	0	0	0	0	0	0	0	0	0	0	0	0	0	0	0	0	0	0	0	0	0.00 ± 0.00
	Methanobacteriaceae	DNA	0	0.00591	0.00614	0.00253	0.00108	0	0.12716	0.32019	0.00069	0.11376	0.00138	0.0012	0.04817	0.01569	0.00525	0.30555	0.01118	0.13751	0.01172	0.39654	0.54265	0.1578	0.00626	0.0021	0.03778	0.00104	0.00143	0.01455	0.03067	0.00202	0.01553	0.07705	0	0.00109	0.07 ± 0.13
		cDNA	0.00298898	0.377491	0.0045505	0.00453988	0.0115383	0.00672393	0.0379453	0.0242562	0.0756716	0.0751573	0.0183865	0.0227909	0.0209835	0.0265105	0.0222052	0.133609	0.00434365	0.0242167	0.00656728	0.161119	0.715839	0.0628514	0.00305029	0.00025673	0.00630816	0.000991557	0.00343464	0.00995677	0.0034819	0.0151893	0.0197351	0.213447	0.184626	0.0121533	0.07 ± 0.14
	Methanomassiliicoccaceae	DNA	0	0	0	0.00097	0	0	0.75699	0.18498	0	0	0.01312	0	0.0582	0	0.12257	0.03397	0	0.03668	0.00747	0.02101	0.56334	0	0	0.02504	0	0	0	0.02106	0.01779	0.01255	0	0	0.0142	0.06712	0.06 ± 0.16
		cDNA	0	0.000818853	0	0	0	0	0	0	0	7.39737e-05	0	0	0	0	0	0	0	0	0	0	0.000184673	0	0	0	0	0	4.83752e-05	0	8.09743e-05	0	0	0	0	7.135e-05	0.00 ± 0.00
	Methanomicrobiaceae	DNA	0.00314	0.02139	0.0077	0.00844	0.00217	0.02169	0.00858	0.09866	0	0.01257	0.00353	0.00987	0.00662	0.02354	0	0.26654	0.00667	0.14228	0.00478	0.05979	0.40699	0.01893	0.00129	0.00511	0.05388	0.00425	0.00512	0.01711	0.02528	0.00909	0.01041	0.00462	0	0.00456	0.04 ± 0.08
		cDNA	4.82093e-05	0	0	0	0	3.55764e-05	0	0.000485124	0	0.000221921	0	8.5359e-05	0	0.000898662	0.000113873	0.00818015	0.000129019	0	0	0	0.0108034	0.000146279	0	0	0.000153858	0	0	0.000138288	0	0	0.000127323	0.00688539	0.00450308	2.37833e-05	0.00 ± 0.00
	Methanoregulaceae	DNA	0	0.01438	0.00786	0.01409	0.0021	0	0.23864	0.45162	0	0.00439	0.00441	0.03376	0	0	0.01159	0.29399	0.00184	0.32573	0.04713	0	1.79729	0.00956	0.00346	0.00026	0.65403	0.01124	0.00295	0.03454	0.00757	0.01003	0	0	0.02977	0.01939	0.12 ± 0.33
		cDNA	0	0	0	0	0	0	0	0	0	0	0	0	0	0	0	0.000194765	0	0	0	0	0.000323178	0	0	0	0.000769288	0	0	0	0	0	0	0	0	2.37833e-05	0.00 ± 0.00
	Methanosarcinaceae	DNA	0.01073	0.06819	0.01662	0.01273	0.02507	0.03076	2.52825	1.03708	0.19474	0.01078	0.03064	0.00182	0.14293	0.00541	0.00078	0.22552	0.0065	0.79009	0.04492	0.0929	1.814	0.10208	0.00996	0.00953	0.46203	0.00607	0.01287	0.03521	0.08088	0.01749	0.01321	0.01654	0.00612	0.0166	0.23 ± 0.55
		cDNA	0.00511019	1.1161	0.00658073	0.0119688	0.0256407	0.0189622	0.156524	0.035414	0.216205	0.00769327	0.0344524	0.00802375	0.0112836	0.0377438	0.0199278	0.423225	0.00378457	0.0311358	0.0143605	0.197186	1.032	0.00965444	0.0161665	0.000325191	0.00800059	0.00313123	0.00430539	0.0230942	0.00234826	0.0354418	0.121212	0.3064	0.360247	0.0362934	0.13 ± 0.26
	Methanotrichaceae	DNA	0.00575	0.01879	0.0202	0.00913	0.02013	0.00347	0.40403	0.14503	0.02067	0.01379	0.00366	0.00379	0.05677	0.00802	0.00387	0.29543	0.0038	0.1379	0.02181	0.06774	0.64281	0.06815	0.00375	0.00496	0.10005	0.00539	0.00696	0.02507	0.02225	0.00542	0.04816	0.00555	0.00424	0.00318	0.06 ± 0.13
		cDNA	0.0106061	1.49441	0.00707078	0.0150642	0.0346149	0.0130921	0.222928	0.0766495	0.351332	0.0136851	0.05391	0.0230469	0.0138571	0.103796	0.0283544	1.54819	0.0106656	0.0461271	0.0229417	0.287405	3.02277	0.0143841	0.0219621	0.000376537	0.00938531	0.000521872	0.00328951	0.0190838	0.00307703	0.0232903	0.229437	0.716081	0.959157	0.0146743	0.28 ± 0.63
	Methylobacteriaceae	DNA	0.23267	0.20238	0.36871	0.21092	0.18769	0.20974	0.38222	0.31014	0.28092	0.25255	0.25061	0.24962	0.31247	0.1944	0.3378	0.35082	0.32276	0.33379	0.34604	0.31335	0.15857	0.65654	0.21564	0.42803	0.31193	0.34149	0.39586	0.32396	0.65641	0.25521	0.10489	0.23814	0.33051	0.33246	0.31 ± 0.11
		cDNA	0.000144628	0.000818853	0.00224025	0.000412717	0.0141024	0.000533645	0	0	0.0018017	0.000517816	0.00214212	0.000256077	0.00178162	0	0.000797111	0.000681679	0.000817122	0.00922541	0.000612946	0.000719283	0.000323178	0.00102396	0.000915086	0.000958458	0.0821599	0.000600153	0.000967503	0.00175165	0.00226728	0.00101262	0.000127323	0.0034427	0	0.0012843	0.00 ± 0.01
	Methylococcaceae	DNA	1.66521	0.83045	2.70281	1.13862	1.27602	0.84631	1.287	0.89375	2.07852	1.33287	1.00131	0.90511	1.25012	1.32019	0.83464	1.47363	0.79516	1.20462	0.93712	0.55537	2.26813	1.36055	0.9486	0.59874	0.665	1.5003	1.05821	0.73824	1.54776	1.26663	1.71885	2.27115	0.63653	0.75402	1.23 ± 0.52
		cDNA	4.82093e-05	0.000818853	0.000490054	0	0	0.000106729	0	0	0	0.000295895	0.00017851	0	0.000395916	0	0	9.73827e-05	0.000172026	0	0	0.000102755	9.23365e-05	9.75196e-05	0	0.000171153	0.0166166	7.82808e-05	0.000241876	0	0.000242923	0	0.000127323	0	0	4.75667e-05	0.00 ± 0.00
	Methylocystaceae	DNA	0.54493	0.42399	0.90088	0.57566	0.28754	0.82223	0.20572	0.30407	0.1906	0.22094	0.79249	0.41631	0.18886	0.29653	0.29824	0.21027	0.60518	0.5641	1.99057	0.33768	0.18471	1.46921	0.50563	0.55879	0.59504	0.85938	0.77604	0.4581	0.35923	0.55967	0.15329	0.28136	0.46819	0.41523	0.52 ± 0.38
		cDNA	0.0815702	0.0622328	0.149116	0.0819242	0.148716	0.088763	0.109093	0.194535	0.0540511	0.0859575	0.115139	0.150744	0.185289	0.128509	0.108521	0.0511259	0.0849377	0.114164	0.105602	0.0840533	0.100139	0.125703	0.0750371	0.15604	0.0318485	0.123605	0.0805447	0.085324	0.0696379	0.0987307	0.179017	0.12738	0.130589	0.0837887	0.11 ± 0.04
	Methylophilaceae	DNA	0.95445	0.70617	0.45278	0.54547	0.70727	0.5322	1.92806	0.25958	0.94491	1.13836	0.60941	0.57482	0.95728	0.51893	0.51568	1.07576	0.27171	0.53016	0.42597	1.65595	0.38609	0.9114	0.77119	0.25849	0.35019	0.56035	0.41246	0.42608	0.3552	0.49913	1.63391	0.19821	0.36629	0.54765	0.68 ± 0.41
		cDNA	0.0902479	0.0884362	0.0325536	0.0241439	0.0615377	0.0395609	0.0521747	0.0912033	0.118912	0.129454	0.053553	0.0792986	0.0922484	0.110535	0.0346174	0.245015	0.02017	0.0507398	0.0316105	0.139746	0.10374	0.043445	0.0436191	0.014394	0.0253865	0.0264589	0.0157703	0.021112	0.00769256	0.0169614	1.02763	0.182463	0.220651	0.0165532	0.10 ± 0.17
	Microbacteriaceae	DNA	1.49383	2.15546	1.71833	1.42653	2.14801	2.3587	2.39259	1.73184	3.09235	2.40053	1.90072	1.41949	1.86121	1.18233	1.28302	1.70318	1.55242	1.81054	1.55596	2.50804	3.00599	2.17221	1.67509	1.27934	3.10684	1.56015	2.04343	1.65755	1.43437	1.00584	1.67317	2.69942	1.14476	1.06441	1.86 ± 0.57
		cDNA	0.764022	0.250569	0.291022	0.236693	0.435892	0.275681	0.303562	0.661224	0.187377	0.261349	0.295077	0.717955	0.710075	0.29566	0.574034	0.295167	0.384219	0.619256	0.406734	0.329123	0.715469	0.536748	0.279711	0.647867	0.270328	0.354221	0.291896	0.612756	0.580181	0.311888	0.420168	0.543946	0.720494	0.256361	0.44 ± 0.18
	Micrococcaceae	DNA	0.29357	0.43537	0.48546	0.24389	0.38194	0.78763	0.19194	0.15171	0.14132	0.33688	0.11043	0.33117	0.58075	0.24789	0.58784	0.84097	0.71822	0.90534	0.74218	0.88067	0.14127	0.19203	0.18382	0.40284	0.26688	0.39614	0.33192	0.70959	0.81138	0.60353	0.55371	0.12606	0.62243	0.45598	0.45 ± 0.25
		cDNA	0.289256	0.129379	0.201902	0.144451	0.251279	0.177419	0.203956	0.298351	0.162153	0.184195	0.186007	0.401444	0.329204	0.17479	0.460161	0.207036	0.195808	0.300979	0.315842	0.136972	0.51196	0.204401	0.143974	0.244133	0.181244	0.242305	0.112279	0.566798	0.817517	0.190373	0.188693	0.244431	0.301707	0.272914	0.26 ± 0.14
	Micrococcales_Unclassified	DNA	0.12652	0.12047	0.1326	0.12865	0.17975	0.09702	0.11814	0.11062	0.09643	0.15642	0.06428	0.15185	0.09848	0.0784	0.10104	0.14242	0.06218	0.07655	0.07051	0.21831	0.16203	0.14871	0.09373	0.10692	0.09768	0.07832	0.09948	0.10661	0.13248	0.04116	0.11554	0.12777	0.10628	0.11052	0.11 ± 0.04
		cDNA	0.00144628	0.00573197	0.0018202	0.00412717	0.00256407	0.00373552	0	0.00388099	0.0018017	0.00821109	0.0017851	0.00085359	0.00277141	0	0.00432718	0.00486914	0.00124719	0.00461271	8.75638e-05	0.0043157	0.00346262	0.00263303	0.00335532	0.000359422	0.0181552	0.000600153	0.00241876	0.0024431	0.00113364	0.000253156	0.000763941	0.0034427	0	0.0031394	0.00 ± 0.00
	Microcoleaceae	DNA	1.4995	0.54402	0.48773	0.80866	1.05579	0.77878	0.6648	1.19553	0.78018	0.84925	1.24411	0.77973	1.2108	1.17063	0.6912	0.45055	5.34805	0.18663	0.89307	0.55437	0.23571	0.19989	1.30261	0.56797	0.35598	1.76592	0.88866	0.42093	0.49605	0.82278	0.28144	3.68761	0.5992	0.73399	0.99 ± 0.99
		cDNA	0	0	0.000210023	0	0	0	0	0	0	0	0.00017851	0	0.000197958	0	0	0	4.30064e-05	0	0	0.000102755	9.23365e-05	4.87598e-05	0	3.42307e-05	0.00969302	2.60936e-05	0	0	0	0	0	0	0	2.37833e-05	0.00 ± 0.00
	Microcystaceae	DNA	0.04499	0.0906	0.08292	0.09564	0.03547	0.05933	0.09186	0.1863	0.05312	0.09447	0.11099	0.03009	0.07026	0.08624	0.08997	0.03662	0.07591	0.09409	0.05687	0.10506	0.06064	0.05212	0.05724	0.04731	0.10128	0.10542	0.11713	0.07631	0.08939	0.25608	0.02624	0.0299	0.06848	0.11226	0.08 ± 0.04
		cDNA	0	0	0.000140015	0	0	0.000177882	0	0	0	0	0	0	0.000197958	0	0	0	8.60128e-05	0.00230635	8.75638e-05	0	0.000138505	4.87598e-05	0	5.1346e-05	0.00661587	0.000104374	0.000241876	0	0.000161949	0.000506311	0	0	0	4.75667e-05	0.00 ± 0.00
	Micromonosporaceae	DNA	1.22024	0.45222	0.61535	0.47532	1.24055	0.95502	0.91116	0.77721	0.34904	1.07878	1.36067	0.82944	1.74196	1.40282	0.73162	1.08939	1.30142	0.48036	1.10519	0.49015	0.86806	0.79756	0.95832	1.72493	2.2102	1.97146	0.89534	1.33136	1.05601	0.64128	0.67242	0.87425	1.31775	1.05682	1.03 ± 0.44
		cDNA	0.716969	0.775454	0.681595	0.475243	0.761529	0.615435	0.588152	0.524419	0.463038	0.452719	0.649598	0.68936	0.56319	0.573347	0.651809	0.511162	0.641957	0.985966	1.21372	0.57892	0.776042	0.525094	0.664047	0.727128	0.784519	0.60485	1.46688	1.06929	1.39997	0.757948	0.38961	0.660998	0.756518	1.07391	0.73 ± 0.26
	Micropepsaceae	DNA	0.08579	0.06583	0.1342	0.13705	0.09117	0.0552	0.06494	0.15356	0.06414	0.20819	0.10461	0.09718	0.10977	0.13883	0.13549	0.06014	0.14309	0.12822	0.11048	0.12064	0.02796	0.21135	0.11125	0.14462	0.11318	0.23453	0.15085	0.11829	0.15997	0.14939	0.04803	0.13771	0.1085	0.10297	0.12 ± 0.05
		cDNA	9.64187e-05	0	0.00168019	0.000825433	0.00256407	0.000249034	0	0	0.0018017	0.000961659	0.00107106	0.000341436	0.000197958	0	0.000569365	0.000584296	0.000129019	0.00115318	0	0.000102755	0.000138505	0.00117024	0.000305029	0.00135211	0.01077	0.000913276	0.000387001	0.00059925	0.000323897	0.00253156	0.000636617	0	0	0.00035675	0.00 ± 0.00
	Microthrixaceae	DNA	0.01817	0.04922	0.12646	0.12173	0.05513	0.15419	0.27267	0.12598	0.08807	0.20563	0.09394	0.13194	0.19169	0.05296	0.08167	0.06862	0.11302	0.25678	0.27466	0.19035	0.03286	0.16943	0.05958	0.07781	0.23885	0.17119	0.23158	0.21579	0.12838	0.11446	0.04399	0.09713	0.15081	0.11192	0.13 ± 0.07
		cDNA	0	0	0	0	0	3.55764e-05	0	0	0	0	0	0	0	0	0	0	0	0	0	0	0	0	0	0	0.00553887	2.60936e-05	0.000290251	0	0.000161949	0	0	0	0	2.37833e-05	0.00 ± 0.00
	Moraxellaceae	DNA	0.14804	0.05961	0.07285	0.13149	0.07866	0.19569	0.00115	0.14011	0.01791	0.0104	0.02742	0.1089	0.20476	0.26909	0.15914	0.00097	0.11004	0.10796	0.10575	0.04966	0.02777	0.01559	0.15274	0.108	0.00995	0.01029	0.08844	0.20121	0.05894	0.07116	0.06225	0.34085	0.06788	0.09625	0.10 ± 0.08
		cDNA	0	0	7.00077e-05	0	0	0	0	0	0	0	0	0	0	0	0	0	0	0	0	0	0	4.87598e-05	0	0	0.00215401	2.60936e-05	0	0	8.09743e-05	0	0	0	0	7.135e-05	0.00 ± 0.00
	Motilibacteraceae	DNA	0.06014	0.16237	0.19996	0.19752	0.03139	0.12373	0.02596	0.29252	0.08589	0.09987	0.11796	0.10423	0.03329	0.07506	0.05375	0.1794	0.35304	0.15868	0.11966	0	0.02717	0.05925	0.05773	0.30477	0.06794	0.09759	0.11471	0.21298	0.09524	0.14255	0.12698	0.0894	0.17138	0.15769	0.12 ± 0.08
		cDNA	0.100372	0.140024	0.100601	0.103386	0.0820502	0.114271	0.142295	0.0742239	0.131524	0.120429	0.216711	0.14383	0.051469	0.0997515	0.171607	0.0802434	0.206732	0.134922	0.134323	0.0972059	0.072161	0.163931	0.183932	0.195799	0.0280021	0.143619	0.189776	0.197384	0.210452	0.193411	0.0339954	0.0998382	0.0720494	0.231269	0.13 ± 0.05
	Mycobacteriaceae	DNA	0.66648	0.22716	0.31319	0.41195	0.3736	0.56186	0.38822	0.56834	0.29928	0.33209	0.50366	0.80209	0.409	0.61631	0.71869	0.33536	0.4496	0.6286	0.76386	0.5144	0.11599	0.45323	0.51162	0.81057	0.60557	0.57289	0.57928	0.59283	0.58233	0.42843	0.2592	0.37922	0.85215	0.71574	0.51 ± 0.18
		cDNA	0.402018	0.418434	0.720239	0.515689	0.587172	0.555774	0.573922	0.579238	0.511684	0.525066	0.605684	0.611768	0.588529	0.470899	0.713528	0.542324	0.678856	0.691906	0.528009	0.642319	0.80185	0.691853	0.529835	0.713932	0.938531	1.09027	0.593854	0.774646	0.502041	0.625294	0.410746	0.678211	0.459315	0.775717	0.62 ± 0.15
	Myxococcaceae	DNA	0.26144	0.36522	0.30194	2.08679	0.43891	0.21093	0.17792	0.28745	0.31082	0.53369	0.28424	0.2656	0.42945	0.26992	0.29596	0.15132	0.39434	0.20519	0.19354	0.12972	0.11804	0.27367	0.32309	0.28718	0.2014	0.39545	0.29329	0.25229	0.18638	0.52975	0.12132	0.6847	0.32499	0.29306	0.35 ± 0.33
		cDNA	0.0386639	0.0589574	0.0420046	0.0606693	0.0833323	0.0233025	0.0237158	0.0781049	0.0594562	0.0546666	0.0453415	0.0574466	0.0649302	0.0435851	0.037692	0.0586244	0.0256318	0.0518929	0.0202272	0.0547682	0.00609421	0.0388128	0.0277576	0.0551798	0.0961609	0.0337651	0.0360879	0.0178392	0.028341	0.0440491	0.0466004	0.0413124	0.0360247	0.0260428	0.04 ± 0.02
	Myxococcales_Unclassified	DNA	0.44707	0.23709	0.32228	0.63013	0.21265	0.36429	0.20014	0.39763	0.33805	0.3835	0.30257	0.72684	0.34075	0.30699	0.32685	0.19858	0.28322	0.10426	0.33501	0.04296	0.17202	0.17732	0.16631	0.41297	0.14354	0.47359	0.23785	0.33113	0.2728	0.58557	0.09602	0.51192	0.35417	0.3575	0.32 ± 0.15
		cDNA	0.000241047	0	0.000840093	0.0024763	0.00256407	0.000426916	0	0	0	0.000369869	0.00053553	8.5359e-05	0.000791831	0.000449331	0.000113873	0	0.000731109	0.00345953	0.000437819	0	0.000184673	0.000536358	0.000305029	0.00025673	0.0263096	0.000313123	0.000677252	0.000368769	0.000161949	0.000759467	0	0	0	0.0004281	0.00 ± 0.00
	Nakamurellaceae	DNA	0.19453	0.0061	0.01637	0.02629	0.03466	0.03939	0.03291	0.06243	0.03593	0.06351	0.00955	0.13465	0.10593	0.07491	0.11354	0.06917	0.06997	0.14079	0.0724	0.11756	0.06507	0.03706	0.08639	0.19417	0.1189	0.02137	0.06406	0.11361	0.09328	0.03665	0.02495	0.00303	0.09085	0.08285	0.07 ± 0.05
		cDNA	0	0	0.000210023	0	0	0	0	0	0	0.000147947	0	0	0	0	0.000227746	9.73827e-05	4.30064e-05	0	0.000262691	0	9.23365e-05	4.87598e-05	0.000610057	1.71153e-05	0.00292329	2.60936e-05	4.83752e-05	9.21923e-05	0	0	0	0	0	0.0001427	0.00 ± 0.00
	Neisseriaceae	DNA	0.70391	0.13915	0.28533	0.19861	0.17719	0.26908	0.1064	0.52144	0.36555	0.19089	0.24047	0.13904	0.16859	0.13355	0.38813	0.1689	0.19507	0.17622	0.35884	0.22974	0.06903	0.39124	0.12478	0.51017	0.11706	0.09378	0.33077	1.05937	0.22581	0.21765	0.15804	0.28831	0.20308	0.29383	0.27 ± 0.20
		cDNA	0.0109917	0.00573197	0.0107112	0.00969884	0.00512814	0.00775564	0.00474316	0.011643	0.018017	0.0402417	0.0166014	0.00870662	0.0138571	0.0139293	0.00603527	0.0395374	0.00769815	0.00807223	0.00525383	0.0244556	0.0127424	0.0108734	0.00945589	0.00487787	0.00584659	0.00725402	0.00595015	0.00640736	0.0028341	0.00556942	0.0550037	0.0206562	0.00450308	0.00606475	0.01 ± 0.01
	Nitriliruptoraceae	DNA	0.01284	0	0.02804	0	0	0	0	0	0.04848	0	0.09623	0.03227	0	0	0	0.02462	0.05374	0.0515	0.00426	0.05219	0.01372	0.03896	0.15543	0.1213	0	0.10097	0.05996	0.02227	0.05956	0.02498	0	0	0	0.12319	0.03 ± 0.04
		cDNA	0	0	0	0.000206358	0	0	0	0	0	0	0	0	0	0	0	0	4.30064e-05	0	0	0	0	0	0	0	0.000307715	0	0	0	0	0	0	0	0	2.37833e-05	0.00 ± 0.00
	Nitrosomonadaceae	DNA	0.74447	0.44368	0.54221	0.51376	1.1325	0.69531	0.27614	0.32166	0.59225	0.63056	0.9055	0.43802	0.66583	1.02889	0.33063	0.22222	0.65357	0.4294	0.36404	0.41768	0.24662	0.40839	0.65437	0.70807	0.24593	0.39914	0.51584	0.46635	0.22226	0.43147	0.60296	0.47313	0.40729	0.51963	0.52 ± 0.22
		cDNA	0.00134986	0.00245656	0.00420046	0.00371445	0.0128203	0.00334418	0.00474316	0.00291074	0	0.0059179	0.00553381	0.00119503	0.00791831	0.00314532	0.0017081	0.00253195	0.00146222	0.0126849	0.00140102	0.00637079	0.000692524	0.00238923	0.00366034	0.00128365	0.154627	0.00193093	0.00299926	0.00193604	0.00218631	0.0022784	0.00114591	0.0034427	0	0.0027113	0.01 ± 0.03
	Nitrosomonadales_Unclassified	DNA	0.13269	0.21619	0.19272	0.08347	0.14322	0.18117	0.1058	0.09596	0.5524	0.28112	0.1681	0.05376	0.0957	0.17156	0.04435	0.09302	0.10029	0.07346	0.04878	0.16359	0.10304	0.05339	0.29145	0.09822	0.06429	0.0663	0.09602	0.06448	0.06325	0.07423	0.67241	0.16416	0.0459	0.06766	0.14 ± 0.14
		cDNA	0.0730371	0.0294787	0.0595766	0.0451925	0.0423071	0.0474589	0.0426884	0.054819	0.0576545	0.0560721	0.0514109	0.0539469	0.0748281	0.059761	0.0337064	0.041972	0.0313087	0.0345953	0.0239925	0.0542545	0.0349494	0.039593	0.0387386	0.0300203	0.0250788	0.0321995	0.0187212	0.0261365	0.0120652	0.0248092	0.161828	0.079182	0.0675463	0.0396468	0.05 ± 0.03
	Nitrososphaeraceae	DNA	0.06494	0	0	0	0	0.01511	0.18038	0.3923	0.00702	0.31914	0	0.01025	0.34391	0	0.02329	0.03341	0.0813	0.67753	0.24035	0.15561	0.03264	0.0999	0.03775	0.00975	0.63395	0.28314	0.29202	0.01054	1.08065	0	0.03128	0.03907	0.14568	0.08173	0.16 ± 0.24
		cDNA	0.000289256	0	0	0	0	0	0	0	0	0	0	8.5359e-05	0	0	0	0	4.30064e-05	0	8.75638e-05	0	4.61682e-05	0	0	1.71153e-05	0.001077	0.000130468	0	0	8.09743e-05	0	0	0	0	4.75667e-05	0.00 ± 0.00
	Nitrospiraceae	DNA	0.71688	0.14136	0.18427	0.42896	0.57763	0.53891	0.20817	0.28997	0.18171	0.58677	1.36859	0.30871	0.33002	0.47623	0.47424	0.09688	0.5046	0.25458	0.32144	0.17953	0.06519	0.26311	0.47525	0.25753	0.29838	0.49402	0.39667	0.42005	0.41359	0.46574	0.19803	0.33072	0.34627	0.33647	0.38 ± 0.23
		cDNA	0.150076	0.106451	0.129654	0.153531	0.194869	0.222957	0.113836	0.217821	0.122516	0.164148	0.238668	0.239176	0.127089	0.16805	0.127196	0.085502	0.202259	0.202959	0.131521	0.105837	0.134673	0.172463	0.145194	0.134835	0.608506	0.145133	0.145416	0.192129	0.127211	0.16683	0.0416348	0.144593	0.171117	0.149716	0.17 ± 0.09
	Nitrospirae_Unclassified	DNA	0.08693	0.04607	0.02463	0.0452	0.06818	0.11642	0.02538	0.13193	0.04535	0.05212	0.07384	0.04791	0.0839	0.08722	0.05647	0.10805	0.07821	0.09317	0.14454	0.0425	0.06997	0.06445	0.05517	0.05047	0.16587	0.05264	0.05554	0.07766	0.0611	0.06852	0.02003	0.03619	0.03434	0.0501	0.07 ± 0.03
		cDNA	9.64187e-05	0.000818853	0.000140015	0	0.00256407	0.000249034	0	0.000485124	0	0.000517816	0.00053553	0.000341436	0.000395916	0.000898662	0.000227746	0.000779062	0.000129019	0.00115318	0.000175128	0.000616528	0.00383196	0.000195039	0	6.84613e-05	0.0115393	5.21872e-05	9.67503e-05	9.21923e-05	8.09743e-05	0.000253156	0	0	0	4.75667e-05	0.00 ± 0.00
	Nocardiaceae	DNA	0.24432	0.11884	0.20391	0.26823	0.25833	0.32279	0.19029	0.28308	0.16854	0.18465	0.22957	0.28597	0.22357	0.23624	0.26208	0.1519	0.25117	0.25721	0.27394	0.21476	0.06929	0.28063	0.24532	0.25	0.20478	0.25728	0.32846	0.2283	0.28489	0.14229	0.14971	0.21313	0.24719	0.24055	0.23 ± 0.06
		cDNA	0.0215496	0.0114639	0.0186221	0.0257948	0.038461	0.030987	0.0189726	0.0291074	0.0144136	0.0156085	0.0308822	0.0307293	0.0453324	0.0390918	0.0222052	0.0130493	0.0218903	0.0345953	0.0292463	0.0204482	0.00941832	0.0238923	0.0292828	0.0340253	0.296483	0.0301903	0.0291219	0.0333275	0.0307703	0.0351886	0.00356506	0.0172135	0.0270185	0.0395755	0.03 ± 0.05
	Nocardioidaceae	DNA	0.45316	0.74524	0.36285	0.98195	0.52081	0.39499	0.48481	1.05115	0.96434	0.97632	0.54531	0.91171	1.12397	1.14977	1.12181	1.01688	0.60587	0.6554	1.25511	0.50639	1.04305	0.67515	0.44949	0.67862	2.57153	0.48178	0.57603	1.05722	0.77357	0.76918	1.06052	0.2866	0.64905	0.72692	0.81 ± 0.41
		cDNA	0.209084	0.227641	0.513367	0.215232	0.248715	0.31204	0.232415	0.268759	0.208998	0.240711	0.307394	0.330937	0.421254	0.233652	0.407552	0.278612	0.430666	0.306745	0.334669	0.194412	0.616023	0.307041	0.277576	0.420216	0.240325	0.283637	0.206901	0.414589	0.618158	0.39391	0.207792	0.313285	0.351241	0.414092	0.32 ± 0.11
	Nocardiopsaceae	DNA	0.31232	0.59567	1.29661	0.29178	0.53493	0.36803	0.17889	0.18947	0.63078	1.20481	0.4575	0.64579	0.45582	0.4214	0.13425	0.16235	0.44281	0.57741	0.19279	0.04248	0.20641	0.10341	0.30734	0.12687	0.1	0.15416	0.33408	0.20625	0.41306	0.15726	0.11711	0.80334	0.38718	0.31579	0.38 ± 0.29
		cDNA	4.82093e-05	0	0.000420046	0	0	0.000106729	0.00474316	0	0	0.000739737	0.00017851	0	0	0	0.000113873	0.000194765	8.60128e-05	0.00230635	8.75638e-05	0	0	0.000146279	0	5.1346e-05	0.0124625	0.000104374	0.000387001	4.60961e-05	0.000161949	0	0	0	0	7.135e-05	0.00 ± 0.00
	Nostocaceae	DNA	0.69772	0.54684	0.1274	0.75662	0.4405	0.50066	0.38107	0.6522	0.20052	0.52404	0.34724	0.20357	0.34723	0.2428	0.24833	0.53687	0.1421	1.12436	0.93779	0.55808	0.18887	0.15019	0.25728	0.58911	0.41642	0.63836	0.5176	0.20424	0.36597	1.29973	0.16318	0.45274	0.25455	0.22903	0.45 ± 0.28
		cDNA	0.000289256	0	0.000770085	0	0.0038461	0.00039134	0	0	0	0.000295895	0.00214212	0.000170718	0.00197958	0	0.000455492	0.00107121	0.000344051	0.00345953	0.000525383	0.000616528	0.000277009	0.000438838	0.00122011	0.000205384	0.0581581	0.000574059	0.000677252	0.000645346	0.00137656	0.00126578	0.00038197	0.0034427	0	0.000475667	0.00 ± 0.01
	Nostocales_Unclassified	DNA	0.16617	0.04527	0.06934	0.10407	0.15803	0.15363	0.06632	0.11531	0.10118	0.06764	0.12051	0.06176	0.13561	0.25191	0.12524	0.0353	0.08748	0.15594	0.07808	0.05582	0.09339	0.07807	0.06622	0.04838	0.08147	0.14649	0.26872	0.11451	0.0692	0.09199	0.06993	0.18295	0.11689	0.08799	0.11 ± 0.05
		cDNA	9.64187e-05	0	0.000490054	0	0	7.11527e-05	0	0.000485124	0	0	0.00017851	0.000170718	0.000197958	0	0	9.73827e-05	0.000129019	0	0	0.000205509	4.61682e-05	4.87598e-05	0	3.42307e-05	0.0116932	5.21872e-05	0.000290251	4.60961e-05	0.000161949	0	0	0	0	4.75667e-05	0.00 ± 0.00
	Opitutaceae	DNA	0.5091	0.51916	0.67932	1.28487	0.45733	0.55076	0.72543	1.07586	0.45608	0.6386	0.44407	0.55956	0.73585	0.52551	0.55555	0.36828	0.6182	0.43515	0.51324	0.58329	1.94069	0.33075	0.50823	0.51531	0.81083	0.83767	0.82162	0.75833	0.61653	0.93992	0.42569	0.6953	0.51777	0.42023	0.66 ± 0.30
		cDNA	0.000144628	0	0.000980108	0.000619075	0.00256407	0.000213458	0	0	0	0.000813711	0.00071404	0.000170718	0.000593874	0	0.000227746	0.000486914	0.000387058	0.00115318	8.75638e-05	0.000308264	0.000369346	0.000146279	0.000915086	0.000273845	0.0133856	0.000260936	0.000387001	0.000230481	0.000242923	0	0.000127323	0	0	0.00035675	0.00 ± 0.00
	Opitutae_Unclassified	DNA	0.2538	0.3013	0.04531	0.26685	0.07551	0.06342	0.22577	0.0347	0.0764	0.2307	0.08797	0.08007	0.17719	0.21165	0.14377	0.02251	0.10154	0.09326	0.14292	0.06482	0.14386	0.24724	0.15152	0.16261	0.20234	0.14169	0.23729	0.12548	0.06163	0.27196	0.42366	0.42882	0.07779	0.08695	0.16 ± 0.10
		cDNA	0	0	7.00077e-05	0	0	0	0	0	0	7.39737e-05	0	0	0.000197958	0	0	0	0	0	0	0	0	0	0	0	0.00061543	0	0	0	0	0	0	0	0	0	0.00 ± 0.00
	Oscillatoriaceae	DNA	0.00522	0.00265	0.09906	0.30996	0.18762	0.1933	0.01069	0.23129	0.0292	0.02897	0.09549	0.15481	0.09486	0	0.14606	0.00631	0.0481	0.14241	0.35859	0.02059	0.02623	0.10427	0.07294	0.1863	0.01678	0.18888	0.03833	0.14208	0.14369	0.14005	0.01967	0.00858	0.10069	0.21713	0.11 ± 0.09
		cDNA	4.82093e-05	0	7.00077e-05	0	0	3.55764e-05	0	0	0	7.39737e-05	0.00053553	0	0	0	0.000113873	0	4.30064e-05	0	0.000437819	0	0	0	0	6.84613e-05	0.00492344	7.82808e-05	0	0.000276577	0.000161949	0	0	0	0	0.000166483	0.00 ± 0.00
	Oscillatoriales_Unclassified	DNA	0.06168	0.028	0.01265	0.0532	0.0145	0.06533	0.03667	0.16376	0	0.03003	0.04598	0.04384	0.02793	0.01506	0.16688	0.0341	0.01474	0.03764	0.0343	0.08213	0.205	0.03791	0.0983	0.04614	0.02664	0.13985	0.07053	0.04804	0.05324	0.05448	0.01542	0.0494	0.0306	0.1	0.06 ± 0.05
		cDNA	0	0	0	0	0	3.55764e-05	0	0	0	0	0	8.5359e-05	0	0	0	0	0	0	0	0	0.000184673	0	0	0	0.00230786	7.82808e-05	4.83752e-05	0	8.09743e-05	0	0	0	0	2.37833e-05	0.00 ± 0.00
	Oscillochloridaceae	DNA	0.25499	0.08754	0.14787	0.08426	0.10328	0.18186	0.26858	0.153	0.06787	0.04687	0.50326	0.12408	0.29149	0.14907	0.3463	0.08777	0.0985	0.28615	0.25275	0.07239	0.11815	0.24223	0.2787	0.52127	0.04738	0.12923	0.12286	0.23393	0.39706	0.11296	0.02689	0.21317	0.26239	0.23102	0.19 ± 0.12
		cDNA	0	0	0	0	0	0	0	0	0	0	0	0	0.000197958	0	0	0	0	0	0	0.000102755	0	4.87598e-05	0	1.71153e-05	0.00292329	0	4.83752e-05	0	0	0	0	0	0	7.135e-05	0.00 ± 0.00
	Oxalobacteraceae	DNA	1.31433	1.90274	1.14452	1.27051	1.27028	1.66316	0.57289	0.87106	2.00381	1.65475	1.17888	1.22947	1.48305	0.97184	1.39656	0.70784	1.02669	0.94535	1.13421	1.11865	0.37188	0.93646	1.42183	1.24691	1.27306	1.7037	1.04251	0.99228	0.73608	1.11964	0.96484	0.94198	1.5406	1.52373	1.20 ± 0.36
		cDNA	0.965874	0.28578	0.423757	0.41251	0.264099	0.500417	0.374709	0.685965	0.473848	0.629738	0.524641	0.464182	0.474307	0.47674	0.345263	0.954448	0.336353	0.250239	0.21567	0.596593	0.403418	0.460683	0.391352	0.172779	0.159243	0.319229	0.147206	0.273166	0.100975	0.173665	2.34479	0.736737	0.752015	0.179041	0.48 ± 0.39
	Paenibacillaceae	DNA	0.26315	0.10133	0.22823	0.38723	0.14766	0.30723	0.67553	0.65123	0.13043	0.07612	0.37062	0.1538	0.33452	0.25142	0.36371	1.14615	0.35554	0.17069	0.48585	1.05693	0.48779	0.26175	0.52613	0.45933	0.31957	0.47072	0.36773	0.32298	0.53417	0.35736	0.77382	0.19946	0.24341	0.31414	0.39 ± 0.24
		cDNA	0.0172107	0.022109	0.0103611	0.0136196	0.0205126	0.0134834	0.00948632	0.0305628	0.0324307	0.0246333	0.0112461	0.0213398	0.0108877	0.0152773	0.0159422	0.00886183	0.00799919	0.00922541	0.0210153	0.0266135	0.00567869	0.0140428	0.0100659	0.0110907	0.0216939	0.00790636	0.00982016	0.0123538	0.0110935	0.0124046	0.00267379	0.0103281	0.00900617	0.0209531	0.01 ± 0.01
	Paludibacteraceae	DNA	0.08051	0.7231	0	0	0.02439	0	0.59961	0	0.77564	0.06151	0	0	0.17069	0	0	0.99565	0	0.14748	0.03676	0.59099	0.81205	0.31348	0.00958	0	0.17331	0	0	0.00691	0.05624	0	0.21246	0	0	0.00017	0.17 ± 0.29
		cDNA	0	0	0	0	0	0	0	0	0	0	0	0	0	0	0	0.000194765	0	0	0	0	0	0	0	0	0	0	0	0	0	0	0	0	0	0	0.00 ± 0.00
	Parachlamydiaceae	DNA	0	0	0	0.36127	0	0	0	0	0	0	0.00795	0	0.34744	0	0	0	0	0	0.00152	0	0	0	0	0	0	0	0.09958	0	0.04884	0	0	0	0	0.00026	0.03 ± 0.09
		cDNA	0	0	0	0	0	0	0	0	0	0	0	0	0	0	0	0	4.30064e-05	0	0	0	0	0	0	0	0	0	0	0	0	0	0	0	0	0	0.00 ± 0.00
	Pasteurellaceae	DNA	0.06429	0.13286	0.21941	0.01248	0.0183	0	0.04106	0.03898	0	0.00767	0	0	0.03831	0	0.0055	0	0.00787	0.02063	0.05907	0.07224	0.87298	0.15263	0.02553	0	0.11607	0	0.00752	0.01357	0.0263	0.01502	0.05856	0	0	0.00516	0.06 ± 0.15
		cDNA	0	0	0.000210023	0	0.00128203	0	0	0	0	0	0	0	0	0	0	0	0	0	0	0.000102755	4.61682e-05	0	0	0	0.000153858	0	0	0	0	0	0	0	0	0	0.00 ± 0.00
	Patulibacteraceae	DNA	0.14399	0.02812	0.04048	0.0633	0.04352	0.11486	0.06097	0.13345	0.03141	0.01879	0.08908	0.18524	0.05933	0.08322	0.1079	0.07413	0.11209	0.09313	0.15929	0.03655	0.01604	0.06746	0.06719	0.13862	0.17507	0.08654	0.09045	0.19101	0.13909	0.03839	0.15757	0.08155	0.11602	0.13724	0.09 ± 0.05
		cDNA	9.64187e-05	0	0	0.000206358	0.00128203	0.000106729	0	0	0	0.000147947	0	0	0	0	0.000341619	0	0.000129019	0.00115318	0.000175128	0.000102755	0	9.75196e-05	0.000305029	0.000119807	0.01077	0.000104374	0.000145126	0.000276577	8.09743e-05	0	0	0	0	0.00035675	0.00 ± 0.00
	Pectobacteriaceae	DNA	0.07931	0.05196	0	0.03985	0.10884	0.0869	0.24585	0.22303	0.01032	0	0.01172	0.16053	0.00523	0	0.0533	0.23126	0.04718	0.00481	0.06751	0.0613	0.06095	0.12461	0.15567	0.13262	0.10259	0.00686	0.04527	0.09248	0.06826	0.05311	0	0.17449	0.07718	0.15785	0.08 ± 0.07
		cDNA	0	0	0	0	0	3.55764e-05	0	0	0	0.000147947	0.00053553	0	0.000197958	0	0	0	0	0	8.75638e-05	0	0	0	0	1.71153e-05	0.00215401	0	0	0	0	0	0	0	0	0	0.00 ± 0.00
	Peptococcaceae	DNA	0.53497	0.79215	0.09449	0.24862	0.29059	0.65082	0.56315	0.67943	0.43193	0.27891	0.25166	0.20428	0.66904	0.2204	0.38286	0.5073	0.16055	0.6408	0.27153	0.77153	3.7054	0.22144	0.23129	0.15945	0.82545	0.27155	0.18526	0.41049	0.28527	0.14381	0.6017	0.0819	0.14839	0.16887	0.47 ± 0.61
		cDNA	0.082438	0.141662	0.235086	0.130625	0.0564095	0.221641	0.147038	0.0912033	0.118912	0.15749	0.187435	0.076311	0.0995728	0.104245	0.147807	0.287669	0.12145	0.0864882	0.0620827	0.216607	0.677888	0.121948	0.10676	0.10478	0.0283098	0.0877006	0.0735786	0.158432	0.0642936	0.0984775	0.146167	0.292629	0.30621	0.155424	0.15 ± 0.12
	Peptostreptococcaceae	DNA	0.44364	0	0.12879	0.09705	0.16893	0.20172	0.3552	0.10303	0.09696	0.31368	0.21114	0.02232	0.46798	0.34371	0.07821	0.53955	0.24953	0	0.17874	0.08544	0.27709	0.16095	0.10062	0.0684	0	0.09031	0.09191	0.10548	0.23577	0.05153	0.71275	0.09045	0.01118	0.0834	0.18 ± 0.17
		cDNA	0.000530303	0.00573197	0.00126014	0.00268266	0.0038461	0.00177882	0	0.00291074	0.00360341	0.00673161	0.00678338	0.00230469	0.0051469	0.00224666	0.00489654	0.0105173	0.00141921	0.00230635	0.000175128	0.00965894	0.0137581	0.00141403	0.000915086	0.000581921	0.00215401	0.000782808	0.000822378	0.000691442	0.00105267	0.000759467	0.00331041	0.0034427	0.00450308	0.00123673	0.00 ± 0.00
	Phycisphaeraceae	DNA	0.0193	0.16462	0.04084	0.00333	0	0	0	0	0	0	0	0.23174	0	0	0.05081	0	0.01585	0	0.00501	0	0.00142	0	0	0.14398	0	0	0	0.00139	0	0.02182	0	0	0.10079	0.19083	0.03 ± 0.06
		cDNA	0	0	0	0	0	0	0	0	0	0	0	0	0	0	0.000113873	0	0	0	0	0	0	0	0	0	0.000307715	0	0	0	0	0	0	0	0	0.000118917	0.00 ± 0.00
	Phycisphaerae_Unclassified	DNA	0.07362	0.06249	0	0.03143	0.03254	0.04714	0.02479	0	0.04226	0.02802	0.03275	0.14552	0.00348	0.0647	0.08827	0	0.07758	0.01547	0.05	0.04849	0.09686	0.01503	0.02324	0.1491	0.01101	0.01996	0.02342	0.03874	0.06692	0.05969	0.03162	0.06994	0.12237	0.12731	0.05 ± 0.04
		cDNA	0	0	0	0	0	0	0	0	0	0	0	0	0	0	0	0	0	0	0	0	4.61682e-05	0	0	0	0.000769288	2.60936e-05	0	0	0	0	0	0	0	4.75667e-05	0.00 ± 0.00
	Phycisphaerales_Unclassified	DNA	0.01334	0.00871	0.02553	0.02703	0.0201	0.02644	0.00638	0.00533	0.00344	0.00934	0.02267	0.11774	0.01438	0.02011	0.1374	0.01005	0.02011	0.00762	0.01057	0.01052	0.01225	0.02375	0.01164	0.08912	0.01981	0.021	0.01244	0.01927	0.01561	0.03543	0.01981	0.00427	0.14295	0.18742	0.03 ± 0.05
		cDNA	0.0576102	0.179329	0.228715	0.210692	0.106409	0.15184	0.156524	0.0790752	0.151343	0.271927	0.200467	0.0762256	0.0932382	0.0826769	0.187549	0.213171	0.252835	0.110705	0.100173	0.127416	0.0994926	0.243507	0.143058	0.236226	0.0335409	0.208984	0.176618	0.205312	0.176119	0.252902	0.0371785	0.103281	0.0945648	0.185534	0.15 ± 0.07
	Phyllobacteriaceae	DNA	0.40042	0.20979	0.45159	0.83625	0.43195	0.36605	0.2642	0.20585	1.07987	0.32142	0.62788	0.59967	0.77781	0.24204	0.74669	0.2594	0.33286	0.63082	0.80283	0.34556	0.14566	0.47516	0.58412	0.56612	0.69554	0.67216	0.48786	0.62429	0.64579	0.69159	0.2661	0.2515	0.76597	0.77593	0.52 ± 0.23
		cDNA	0.2571	0.443	0.484313	0.704301	0.471789	0.546844	0.54072	0.510835	0.414392	0.433782	0.618894	0.489961	0.522213	0.434054	0.637347	0.220572	0.418754	0.445126	0.269609	0.57296	0.22544	0.563176	0.494757	0.607029	0.90099	0.451054	0.35101	0.354064	0.30414	0.563524	0.208683	0.413124	0.252173	0.375634	0.46 ± 0.15
	Piptocephalidaceae	DNA	0.05037	0.39487	0	0.27396	0.32946	0	0	0.16071	0.16463	0	0.015	0.13626	0	0.56204	0	0.0666	0.46042	0	0.09734	0.05442	0.04187	0.04933	0.14465	0.26561	0.46097	0.13858	0.23095	0.38814	0.16346	0.17802	0.17122	0	0.24472	0.20238	0.16 ± 0.16
		cDNA	0	0	0	0	0	0	0	0	0	0	0	0	0	0	0	0	0	0.00115318	0	0	0	0	0	3.42307e-05	0.000923145	0	0	9.21923e-05	0	0	0	0	0	0	0.00 ± 0.00
	Pirellulaceae	DNA	0.16002	0.0187	0.10212	0.13691	0.2295	0.1581	0.06467	0.24475	0.34755	0.09099	0.19778	0.26412	0.09313	0.37062	0.21862	0.02764	0.18676	0.27384	0.17298	0.05628	0.09704	0.12559	0.17304	0.15657	0.17348	0.12763	0.16515	0.45803	0.16654	0.19927	0.09522	0.03864	0.23566	0.33649	0.18 ± 0.10
		cDNA	0	0	7.00077e-05	0	0	0.000106729	0	0	0	0	0.00017851	0	0	0	0	0	8.60128e-05	0	0	0.000102755	0	4.87598e-05	0	1.71153e-05	0.0040003	0	4.83752e-05	0	0.000161949	0	0.000127323	0	0	7.135e-05	0.00 ± 0.00
	Planctomycetaceae	DNA	0.50963	0.42222	0.25407	0.58027	0.68025	0.24673	0.29378	0.65797	0.30965	0.10267	0.54256	0.70428	0.23499	0.78422	0.99502	0.34631	0.45853	0.38609	0.65228	0.19122	0.18908	0.41253	0.46648	0.65408	0.53909	0.48897	0.36767	0.83967	0.59702	0.5066	0.44657	0.27612	0.81588	0.76588	0.49 ± 0.21
		cDNA	0.0950688	0.16459	0.154787	0.128149	0.115383	0.172403	0.132808	0.097995	0.142335	0.141068	0.159588	0.0963704	0.109075	0.136597	0.172632	0.13098	0.156027	0.128003	0.1035	0.100802	0.171607	0.14389	0.122927	0.166874	0.0241556	0.150116	0.144061	0.303589	0.174014	0.115945	0.0481283	0.120494	0.108074	0.196022	0.14 ± 0.05
	Planctomycetales_Unclassified	DNA	0.19947	0.25076	0.23301	0.3273	0.1456	0.18758	0.15331	0.09148	0.1215	0.33453	0.09874	0.27422	0.15616	0.34608	0.28292	0.18454	0.685	0.09348	0.26326	0.0936	0.03025	0.24165	0.35361	0.19414	0.01331	0.381	0.20977	0.22833	0.22463	0.92225	0.0835	1.16486	0.38853	0.32862	0.27 ± 0.24
		cDNA	0	0	0	0	0	0	0	0.000485124	0	0	0	0	0	0	0	0	8.60128e-05	0	0	0	0	4.87598e-05	0	0	0.00200015	2.60936e-05	0	4.60961e-05	0	0	0	0	0	2.37833e-05	0.00 ± 0.00
	Planctomycetes_Unclassified	DNA	0.11231	0.05218	0.09314	0.0852	0.0944	0.1028	0.06069	0.12785	0.04754	0.05	0.10817	0.14923	0.08511	0.0988	0.15164	0.0583	0.11204	0.12687	0.10863	0.06763	0.05096	0.10079	0.09906	0.17816	0.09533	0.10424	0.09281	0.16317	0.10942	0.07661	0.06274	0.07751	0.15981	0.17493	0.10 ± 0.04
		cDNA	0.748354	0.990812	1.10892	1.13476	0.805118	1.17327	1.06721	0.656372	0.787345	0.949231	1.63319	0.672629	0.896353	0.882936	1.41681	0.784028	1.23467	0.815296	0.794991	0.599882	0.730335	1.09773	0.95413	1.1106	0.250942	1.30074	1.09231	2.01661	1.10287	0.956675	0.274891	0.722966	0.675463	1.31462	0.96 ± 0.35
	Planctomycetia_Unclassified	DNA	0.15883	0.09223	0.07593	0.0446	0.09674	0.06534	0.0189	0.26937	0.03074	0.06914	0.07783	0.17116	0.11032	0.07659	0.11431	0.05391	0.09841	0.15811	0.15908	0.00651	0.02178	0.07939	0.08038	0.05175	0.0843	0.05612	0.09033	0.20555	0.08968	0.07418	0.02061	0	0.15818	0.17843	0.09 ± 0.06
		cDNA	0	0	0	0	0.00128203	0	0	0	0	7.39737e-05	0.00017851	0	0	0	0	0	0	0	0	0	0	0	0	0	0.00123086	0	0	0	8.09743e-05	0	0	0	0	4.75667e-05	0.00 ± 0.00
	Polyangiaceae	DNA	0.48332	0.35412	0.28671	1.71322	0.52952	0.52935	0.18909	0.20459	0.43731	0.2923	0.51258	0.64518	0.34273	0.45883	0.23741	0.1977	0.4802	0.32741	0.4699	0.15041	0.0658	0.17373	0.35199	0.28147	0.29787	0.38989	0.2258	0.36229	0.28641	0.49511	0.26595	0.90299	0.42978	0.34076	0.40 ± 0.28
		cDNA	0.436584	0.500319	1.0226	0.629806	0.79358	0.729671	0.531234	0.938714	0.636002	0.677452	0.767771	0.743307	0.717399	0.654226	0.295956	0.720438	0.73227	0.525848	0.383792	0.369197	0.471886	0.763335	0.478285	0.566158	0.192014	0.552245	0.633183	0.499959	0.233935	0.569347	0.295645	0.43378	0.490836	0.58155	0.58 ± 0.19
	Porphyromonadaceae	DNA	0.00189	0.15571	0.00901	0.01193	0.01631	0	0.22976	0.07017	0.13794	0	0.00454	0	0.10496	0	0	1.0944	0.05853	0.58311	0.04306	0.20718	1.04387	0.04725	0.03466	0	0.02402	0	0.00438	0	0.03022	0.0161	0.02961	0	0	0.01478	0.12 ± 0.27
		cDNA	0	0	0	0	0	0	0	0	0	0	0	0	0	0	0.000113873	0.000292148	0	0	0	0	0	0	0	0	0	0	0	0	0	0	0	0	0	2.37833e-05	0.00 ± 0.00
	Prevotellaceae	DNA	0.01056	0.10151	0.06971	0.12344	0.02072	0.07299	0.07634	0.04033	0	0.17746	0.25244	0.03956	0.00814	0.01123	0.07659	0.04508	0.00254	0.06902	0.18182	0	0.06044	0.04277	0.21278	0.05211	0	0.10345	0.07494	0.05561	0.04191	0.0727	0.23275	0.14062	0.05415	0.07657	0.08 ± 0.07
		cDNA	0.0468113	0.0409427	0.0568463	0.0586058	0.0641017	0.0497713	0.0474316	0.0708281	0.0558528	0.0556283	0.072118	0.0632511	0.10274	0.0799809	0.0488515	0.282897	0.0349212	0.0380548	0.032924	0.056104	0.334951	0.0582192	0.0610057	0.0448764	0.00784673	0.0598065	0.0464885	0.0362777	0.0178953	0.0440491	0.428953	0.154921	0.148602	0.0345572	0.08 ± 0.09
	Prolixibacteraceae	DNA	0.35209	0.82647	0.20289	0.20946	0.34496	0.38428	1.53183	0.35947	0.73433	0.16106	0.81485	0.0446	0.51966	0.04021	0.02289	4.24375	0.04762	0.35958	0.06679	1.26618	1.87834	0.37899	0.2575	0.07501	0.32932	0.09661	0.07246	0.12746	0.25137	0.47936	3.56274	0.18816	0.06913	0.04713	0.60 ± 0.95
		cDNA	0.211253	0.190793	0.2752	0.222454	0.244869	0.233096	0.237158	0.285253	0.349531	0.411812	0.428959	0.223982	0.3005	0.392266	0.218181	1.68112	0.252878	0.205265	0.127143	0.234692	0.955544	0.266716	0.335532	0.190939	0.0355411	0.344644	0.245552	0.175073	0.0844562	0.215182	1.89394	0.605915	0.634935	0.145863	0.38 ± 0.40
	Promicromonosporaceae	DNA	0.37949	0.11025	0.05076	0.1646	0.15436	0.08542	0.32466	0.06275	0.05478	0.05736	0.22655	0.44319	0.06679	0.37481	0.08343	0.16562	0.26494	0.41232	0.36149	0.20194	0.0633	0.08334	0.31104	0.26789	0.22968	0.96959	0.25464	0.37653	0.26524	0.19675	0.14059	0	0.14193	0.46207	0.23 ± 0.18
		cDNA	0.000144628	0	0.000210023	0.00123815	0.0038461	0.000604798	0	0.000485124	0	0.000369869	0.00017851	8.5359e-05	0.000197958	0.000449331	0.000341619	0.000194765	0.000387058	0.00115318	0.000788074	0.000513773	9.23365e-05	0.000438838	0.000305029	0.000530575	0.0101546	0.00028703	0.000967503	0.000230481	0.00056682	0.000759467	0	0	0	0.000380533	0.00 ± 0.00
	Propionibacteriaceae	DNA	0.21724	0.47718	0.46027	0.427	0.59593	0.24087	1.06612	0.32265	0.65378	0.53836	0.36583	0.49679	0.75607	0.28318	0.4636	0.52744	0.3289	0.46565	0.15066	0.72734	1.61651	0.64896	0.37261	0.25676	0.34192	0.26247	0.43631	1.01982	0.29841	0.13242	0.72091	0.12707	0.40096	0.37678	0.49 ± 0.30
		cDNA	0.0555372	0.124466	0.113202	0.0612884	0.0948706	0.0691249	0.09012	0.0931437	0.133326	0.121317	0.0556951	0.108406	0.117983	0.0633557	0.0981586	0.225246	0.0824863	0.0957136	0.0948315	0.128341	0.45545	0.0723596	0.0875432	0.120115	0.0293868	0.0671649	0.0549058	0.116347	0.154499	0.106072	0.119939	0.189348	0.157608	0.0904243	0.11 ± 0.07
	Proteobacteria_Unclassified	DNA	0.14477	0.14044	0.15452	0.14409	0.12183	0.13082	0.13264	0.13899	0.16635	0.14404	0.14031	0.16572	0.15154	0.15343	0.16124	0.11452	0.22166	0.12439	0.13934	0.15177	0.13287	0.15616	0.14863	0.16211	0.13712	0.15885	0.22059	0.13794	0.17104	0.1695	0.11066	0.18342	0.13429	0.16852	0.15 ± 0.02
		cDNA	0.217665	0.124466	0.208623	0.202025	0.187177	0.206307	0.194469	0.238196	0.14774	0.146394	0.193505	0.247371	0.191425	0.152773	0.16819	0.198661	0.197701	0.184508	0.205862	0.273019	0.343122	0.190505	0.201929	0.196518	0.195861	0.177958	0.164282	0.252422	0.149722	0.171133	0.133817	0.206562	0.256676	0.201754	0.20 ± 0.04
	Pseudanabaenaceae	DNA	0.02311	0	0.12721	0.03752	0.06252	0.06874	0	0.04763	0.07745	0	0.05888	0.19216	0	0	0.05647	0	0	0.03104	0.12172	0.2941	0.00527	0	0.01129	0.38054	0.34863	0.24178	0.0842	0	0.11748	0.11731	0.07203	0	0	0.09649	0.08 ± 0.10
		cDNA	0	0	0.000140015	0	0	0	0	0	0	0	0	0	0	0	0	0	0	0	0.000262691	0	0	0	0	0	0.00061543	2.60936e-05	0	0	0	0	0	0	0	0	0.00 ± 0.00
	Pseudoalteromonadaceae	DNA	0.20952	0.02671	0	0.01847	0.07125	0.01973	0.04161	0	0.14121	0.07852	0.02422	0	0.09978	0	0.07277	0.05661	0.0099	0.01654	0.02126	0	0.00689	0.04603	0.06182	0.01646	0	0.00965	0.00649	0.03026	0.0206	0.07272	1.08722	0.01219	0.02459	0.03735	0.07 ± 0.19
		cDNA	0	0	0	0	0	0	0	0	0	0	0	0	0	0	0	0	0	0	0	0	0	0	0	0	0.001077	0	0	0	0	0	0.000127323	0	0	0	0.00 ± 0.00
	Pseudomonadaceae	DNA	0.33701	0.35089	0.19913	0.22928	0.13608	0.25818	0.10283	0.10092	0.2144	0.19621	0.1537	0.16911	0.27928	0.10455	0.27065	0.06049	0.27171	0.11261	0.26788	0.50792	0.23902	0.14746	0.19486	0.21377	0.40462	0.25124	0.15544	0.21214	0.21055	0.35692	0.06008	0.12691	0.2973	0.24715	0.22 ± 0.10
		cDNA	0.539366	0.444637	0.397924	0.455433	0.391021	0.423608	0.441114	0.465234	0.545916	0.659476	0.521427	0.443013	0.51667	0.586827	0.326702	0.737674	0.325688	0.359791	0.306911	0.655575	0.488368	0.365845	0.431006	0.298491	0.240479	0.308348	0.306408	0.328712	0.192557	0.307078	1.82353	0.70231	0.774531	0.331373	0.48 ± 0.28
	Pseudonocardiaceae	DNA	2.40837	0.99466	0.63158	1.17401	1.7002	1.90839	1.16208	3.00566	1.55318	1.08031	1.94157	2.00772	2.50261	1.48193	1.6994	0.86181	1.48219	2.08745	2.31193	1.787	0.62147	1.75249	1.86885	1.88144	2.15844	1.95514	1.49233	2.09412	2.68925	1.37104	1.53065	2.49445	2.14878	2.23213	1.77 ± 0.57
		cDNA	0.251412	0.0769722	0.18517	0.146927	0.187177	0.18546	0.18024	0.141656	0.0918869	0.117396	0.238311	0.208959	0.0989789	0.140641	0.22934	0.133901	0.246814	0.238708	0.356034	0.170162	0.097692	0.158957	0.183932	0.230218	0.280328	0.224327	0.234136	0.443998	0.545605	0.231384	0.0411255	0.158364	0.17562	0.558576	0.21 ± 0.12
	Pseudonocardiales_Unclassified	DNA	0.06989	0.06126	0.0823	0.06045	0.0419	0.0469	0.07664	0.12434	0.04953	0.11806	0.0462	0.19978	0.07164	0.07893	0.21736	0.08357	0.1014	0.14042	0.1747	0.12147	0.0623	0.11068	0.08238	0.22178	0.14037	0.09137	0.05398	0.11259	0.14433	0.1679	0.04715	0.04862	0.21209	0.21568	0.11 ± 0.06
		cDNA	0.157018	0.192431	0.36103	0.0996711	0.139742	0.146041	0.208699	0.179011	0.156748	0.150315	0.099787	0.222531	0.12986	0.134799	0.239703	0.152599	0.289218	0.1995	0.362952	0.11601	0.305634	0.199476	0.21413	0.330788	0.0998535	0.173235	0.126743	0.321797	0.413293	0.249358	0.0805958	0.161807	0.193633	0.388881	0.21 ± 0.09
	Puniceicoccaceae	DNA	0	0	0	0	0	0.03929	0.19718	0	0	0	0.18688	0	0.12055	0	0.03544	0.13799	0.13711	0	0	0	0.13424	0	0.00355	0	0	0	0.00102	0.00582	0.03251	0.0874	0	0	0.08491	0.04048	0.04 ± 0.06
		cDNA	0	0	0	0	0	0	0	0	0	0	0	0	0	0	0	0	0	0	0	0	0	0	0	0	0	2.60936e-05	0	0	0	0	0	0	0	0	0.00 ± 0.00
	Pyrinomonadaceae	DNA	0.2153	0.23855	0.33597	0.16465	0.20895	0.2228	0.07888	0.1921	0.1187	0.21177	0.10109	0.10518	0.14118	0.2986	0.21018	0.03596	0.33811	0.25747	0.4087	0.09203	0.02627	0.29031	0.2696	0.14432	0.31801	0.33548	0.20565	0.1636	0.14225	0.54646	0.03262	0.24117	0.16242	0.14959	0.21 ± 0.11
		cDNA	9.64187e-05	0	0.000630069	0.000206358	0.00128203	0.000142305	0	0	0	0	0.00017851	0.000341436	0.000197958	0	0	0	0.000430064	0	0.000262691	0.000102755	0	0.000195039	0.000305029	0.000154038	0.0103085	0.000182655	0.000145126	9.21923e-05	0	0.000506311	0	0	0	0.000166483	0.00 ± 0.00
	Rhizobiaceae	DNA	1.13519	0.77629	0.85642	1.0546	0.88625	1.03528	0.69292	1.00759	0.80994	0.83034	1.09258	1.27909	1.08768	1.05336	1.26845	0.43188	0.90722	1.23098	1.08557	0.78633	0.26706	0.83572	1.04225	1.21253	0.89856	1.21841	0.99105	1.17241	1.26708	1.20131	0.6234	0.82548	1.37871	1.19434	0.98 ± 0.25
		cDNA	0.191921	0.329179	0.329526	0.517753	0.437174	0.821173	0.426884	0.354625	0.286471	0.394206	0.672447	0.413735	0.694238	0.721177	0.342644	0.311917	0.385897	0.369016	0.248594	0.319156	0.324517	0.387738	0.344987	0.444074	0.48419	0.404007	0.302683	0.327329	0.248996	0.507324	0.200916	0.330499	0.279191	0.433927	0.40 ± 0.15
	Rhizobiales_Unclassified	DNA	0.6379	0.5594	1.0104	0.83344	0.66349	0.61833	0.42354	0.71284	0.66629	0.52686	0.80037	0.81291	0.75784	0.57561	1.11876	0.48889	0.85141	0.62851	0.85391	0.58568	0.30425	0.67629	1.01078	0.82468	0.50008	1.34568	0.67124	0.58863	0.78808	0.73	0.48985	0.59709	0.67852	0.69616	0.71 ± 0.20
		cDNA	0.672761	0.688656	0.979058	0.769097	0.815374	0.722485	0.697244	0.870797	0.670234	0.656961	0.921468	0.808094	0.991769	0.614236	0.83207	0.453804	0.721347	0.816449	0.848756	0.83447	0.5428	0.862171	0.669538	0.892547	1.02208	0.967211	0.688621	0.717164	0.786909	0.754404	0.682581	0.781492	0.535867	0.6749	0.76 ± 0.13
	Rhodanobacteraceae	DNA	1.64685	1.39754	1.23795	1.58917	1.65453	1.33408	0.58136	0.85764	1.84967	0.6251	1.59999	0.83388	1.35361	2.81598	0.7999	0.80562	1.3672	1.34293	1.36764	1.22781	0.38836	0.82469	1.70876	1.19531	1.22929	1.353	2.85687	1.83941	0.63925	0.76741	0.58924	2.05235	0.88835	0.8041	1.28 ± 0.58
		cDNA	0.130069	0.138386	0.232706	0.146102	0.291022	0.138534	0.137552	0.214425	0.212601	0.21874	0.220817	0.156292	0.305647	0.195459	0.138811	0.303834	0.162263	0.191427	0.0894902	0.891088	0.435413	0.200598	0.16441	0.153353	0.115701	0.146776	0.106087	0.124828	0.0846182	0.124299	0.485484	0.57493	0.279191	0.108119	0.22 ± 0.16
	Rhodobacteraceae	DNA	0.88539	0.734	0.44269	1.4961	0.79114	1.60675	0.80968	0.56429	1.22204	0.73189	0.75177	1.63822	0.92705	0.58195	2.33191	0.71306	0.52777	1.02084	0.81011	0.6813	0.23146	1.62156	0.84862	2.21751	1.32908	1.29296	0.60262	0.5992	1.3143	0.6473	0.48696	0.14586	0.7218	0.98692	0.95 ± 0.51
		cDNA	0.000144628	0	0.000560062	0.000206358	0.0038461	0.000249034	0.00474316	0	0	0.000295895	0.00160659	0.000170718	0.000593874	0	0	0	8.60128e-05	0.00461271	0.000350255	0.000205509	0	0.000146279	0.000305029	0.000410768	0.0333871	0.000104374	0.000483752	0.000184385	0.00056682	0	0.000127323	0	0	0.00049945	0.00 ± 0.01
	Rhodobiaceae	DNA	0.40051	1.36764	0.43711	0.7356	0.73168	0.61858	0.47016	0.35824	0.43353	0.28273	1.18282	0.72198	0.16286	0.34966	0.47387	0.20779	0.18407	0.98934	0.3299	1.13842	0.20389	1.12452	0.33858	0.85772	0.0788	0.24993	0.57455	0.37744	0.75437	0.64946	0.11522	0.43744	1.02907	0.63935	0.56 ± 0.34
		cDNA	4.82093e-05	0	0	0.000206358	0	3.55764e-05	0	0	0	0	0.00035702	0	0	0	0	0	4.30064e-05	0.00115318	0	0.000102755	0	0	0	0	0.00415415	0	0	4.60961e-05	0	0	0	0	0	0.000118917	0.00 ± 0.00
	Rhodocyclaceae	DNA	1.09755	1.18365	1.29176	1.01868	1.11266	1.55742	0.41452	0.5924	1.0885	1.36466	0.93762	0.92867	1.03783	1.08214	0.60669	0.59723	2.0163	0.2565	0.97027	0.87423	0.17722	0.63572	0.82646	0.98876	0.42801	0.75659	0.87831	1.02521	0.54708	0.87828	0.71722	1.07161	0.60893	0.90902	0.90 ± 0.36
		cDNA	0	0.00163771	0.00147016	0.00103179	0.00256407	0.000640374	0.00474316	0	0.00360341	0.000295895	0.0017851	0.000341436	0.000197958	0.000449331	0.000569365	0.000194765	0.00060209	0.00115318	0	0.000616528	4.61682e-05	0.000536358	0	0.000444999	0.0181552	0.000339217	0.000290251	0.000783634	0.000647795	0.000506311	0.000254647	0	0	0.000451883	0.00 ± 0.00
	Rhodocyclales_Unclassified	DNA	0.09399	0.01867	0	0.02153	0.21606	0.06467	0	0.12782	0	0.07888	0.09313	0.0653	0.07211	0.00875	0.04701	0.05407	0.01909	0.06714	0.07624	0.02641	0.01381	0.11645	0.12531	0.08845	0.12394	0	0.09957	0.06364	0.03119	0.10564	0.07774	0.07833	0.08503	0.12075	0.07 ± 0.05
		cDNA	0	0	0.000140015	0	0	7.11527e-05	0	0	0	0	0	0	0.000197958	0	0	0	8.60128e-05	0	0	0	0	4.87598e-05	0	0	0.00153858	0	0	0	0	0	0	0	0	7.135e-05	0.00 ± 0.00
	Rhodospirillaceae	DNA	1.13255	1.1646	0.81569	1.85283	1.09797	1.60108	1.5509	1.15174	1.26592	2.12402	1.36211	2.44112	2.1143	1.24866	2.16802	1.31245	2.07076	1.36626	1.82251	1.94307	0.22075	3.22718	1.57842	2.11762	1.24411	2.01336	2.30567	2.06445	3.16096	2.44616	0.50797	2.20389	2.98319	2.46457	1.77 ± 0.70
		cDNA	0.263368	0.370941	0.578894	0.594312	0.379482	0.393225	0.502775	0.481243	0.33872	0.450648	0.519285	0.400761	0.40423	0.33565	0.492615	0.287766	0.481199	0.434748	0.416979	0.362724	0.295892	0.570734	0.382506	0.823299	0.208939	0.561586	0.45105	0.479492	0.39726	0.534918	0.225108	0.392467	0.333228	0.447816	0.43 ± 0.12
	Rhodospirillales_Unclassified	DNA	0.3279	0.2556	0.39673	0.26442	0.30064	0.32386	0.27619	0.33019	0.41938	0.37489	0.32637	0.45121	0.27887	0.20054	0.60978	0.23479	0.36485	0.2932	0.47411	0.35967	0.08726	0.35941	0.37113	0.31627	0.32297	0.37268	0.28221	0.28743	0.39943	0.33006	0.11428	0.24023	0.52977	0.4625	0.33 ± 0.10
		cDNA	0.635447	0.838506	0.899319	0.656013	0.821784	0.591528	0.72096	0.764555	0.875628	1.19246	0.856134	0.67647	1.00206	1.03122	0.758508	0.713815	0.667288	0.628481	0.639916	0.9512	0.418423	0.777524	0.790329	0.710064	0.315869	0.775997	0.698392	0.745236	0.635811	0.592637	1.70894	0.695425	0.761021	0.768701	0.77 ± 0.23
	Rhodothermaceae	DNA	0.24474	0	0	0.01075	0	0	0.14249	0	0	0.14864	0	0	0	0	0	0	0.03663	0	0.22797	0	0.09097	0.10015	0.05464	0	0	0.10046	0.10034	0.07783	0.28558	0	0.09058	0	0	0.07692	0.05 ± 0.08
		cDNA	0	0	0	0	0	0	0	0	0	0	0	0	0	0	0	0	0	0	0	0	0	0	0	0	0	0	0	0	0	0	0	0	0	0	0.00 ± 0.00
	Rickettsiaceae	DNA	0	0	0	0.05013	0.73073	0	0.33204	0.91696	0	0.20306	0	0	0	0.06877	0	0.15228	0.01669	0.02669	0.02339	0	3.19105	0	0	0	2.51455	0	0.07039	0.13412	0.23455	0.05695	2.06629	0	0	0.02291	0.32 ± 0.76
		cDNA	0.046522	0.162133	0.174809	0.0619075	0.0666658	0.111532	0.109093	0.0955694	0.194584	0.125607	0.1437	0.0887734	0.109273	0.149178	0.0915539	0.459062	0.0708316	0.0818755	0.0671614	0.233253	1.01367	0.0790397	0.0799175	0.0625223	0.014001	0.0522655	0.0440214	0.0674387	0.0660751	0.0729088	0.461675	0.440665	0.382762	0.0654042	0.16 ± 0.19
	Rikenellaceae	DNA	0	0.05934	0.06006	0	0.10816	0	0.23672	0	0.15875	0	0.13141	0.04968	0.02595	0	0.03444	0.86957	0	0	0.01545	0.64715	0.24261	0	0.0261	0	0	0	0	0.0139	0.00841	0.02455	0.20274	0.09344	0.16185	0.01313	0.09 ± 0.19
		cDNA	0	0	0	0	0	0	0	0	0	0	0	0	0	0	0	0	0	0	0	0	4.61682e-05	0	0	0	0	0	0	0	0	0	0	0	0	0	0.00 ± 0.00
	Roseiarcaceae	DNA	0.14186	0.20595	0.47556	0.6534	0.24754	0.07297	0.1103	0.11985	0.24281	0.29417	0.43177	0.74642	0.1296	0.11656	0.5521	0.06714	0.42063	0.12315	0.49405	0.30199	0.05562	0.16815	0.35415	0.39243	0.09168	0.32522	0.19628	0.20888	0.23074	0.3919	0.04049	0	0.57967	0.45184	0.28 ± 0.19
		cDNA	0	0	0	0	0	0	0	0	0	0	0	0	0	0	0	0	0	0	0	0	0	0	0	0	0.00369258	0	4.83752e-05	0	0.000242923	0	0	0	0	2.37833e-05	0.00 ± 0.00
	Roseiflexaceae	DNA	0.34809	0.36862	0.03333	0.15864	0.19711	0.04941	0	0.16813	0.04229	0.06615	0.02242	0.17872	0.02696	0.06853	0.06735	0.0304	0.13377	0.10688	0.50387	0.0662	0.04058	0.02636	0.05289	0.27404	0.11038	0.16805	0.02741	0.07091	0.12349	0.24747	0.04936	0.07274	0.0242	0.06076	0.12 ± 0.12
		cDNA	4.82093e-05	0	7.00077e-05	0.000206358	0	3.55764e-05	0	0	0	7.39737e-05	0	8.5359e-05	0	0	0	0	0	0	8.75638e-05	0	0	0	0	0	0.00138472	0	0	0	0	0	0	0	0	2.37833e-05	0.00 ± 0.00
	Ruaniaceae	DNA	0	0.06446	0.02715	0.026	0.30119	0.36423	0.08454	0	0.03707	0.09508	0.65538	0.51541	0.0945	0.26358	0	0.06521	0.08479	0	0.06016	0.03492	0.0582	0.03341	0.08831	0	0.47518	0.24195	0.14153	0.04923	0.05354	0.08685	0.16387	0	0.05832	0.10582	0.13 ± 0.16
		cDNA	0	0	7.00077e-05	0	0	0	0	0	0	0	0	0	0	0	0	9.73827e-05	4.30064e-05	0	0	0	0	0	0	0	0.00276944	2.60936e-05	0	0	8.09743e-05	0	0	0	0	0	0.00 ± 0.00
	Rubrobacteraceae	DNA	0.03296	0.03454	0.0436	0.00356	0.02447	0.01313	0.00946	0	0.03215	0	0.01215	0.1965	0.01989	0.03702	0.04119	0.08118	0.0598	0.00998	0.05918	0.03573	0.04681	0	0.04057	0.04674	0.06388	0.02847	0.04339	0.07263	0.08081	0.02307	0.0306	0.11309	0.09488	0.11475	0.05 ± 0.04
		cDNA	0	0	0	0	0	3.55764e-05	0	0	0	0	0	0	0	0	0	0	0	0.00115318	0	0	0	0	0	0	0.00292329	0	0	0	0	0	0	0	0	7.135e-05	0.00 ± 0.00
	Ruminococcaceae	DNA	0.20833	0.17537	0.20181	0.11296	0.06741	0.0591	0.23322	0	0.33157	0.18668	0.03504	0.36546	0	0.40656	0	0.15774	0.08843	0.09607	0.29028	0.45292	0.5244	0.00616	0.06222	0.10623	0.26098	0.0148	0.57514	0.27597	0.20365	0.04746	0.28456	0	0.54762	0.24108	0.19 ± 0.17
		cDNA	0.695613	0.610865	0.373491	0.256916	0.621787	0.360851	0.436371	0.357051	0.414392	0.297818	0.280439	0.337083	0.3199	0.327562	0.419053	0.363627	0.47363	0.712663	0.879841	0.532166	1.03565	0.307187	0.517634	0.370051	0.152165	0.34514	1.13788	0.768791	1.39559	0.340494	0.190349	0.554274	0.634935	0.682796	0.51 ± 0.28
	Salinisphaeraceae	DNA	0.01765	0.09423	0	0	0	0.16168	0	0	0.08616	0	0	0.12271	0	0.24362	0	0	0.00814	0	0.02108	0	0	0	0.19409	0	0.27643	0.20862	0.02127	0.12583	0.02684	0.00788	0	0	0	0.02326	0.05 ± 0.08
		cDNA	0	0	0	0	0	0	0	0	0	0	0	0	0	0	0	0	0	0	0	0	0	0	0	0	0.000153858	0	0	0	0	0	0	0	0	0	0.00 ± 0.00
	Sandaracinaceae	DNA	0.43938	0	0	0	0.26397	0	0	0	0	0	0	0.19642	0	0	0	0	0.12682	0	0	0	0	0	0	0	0	0.33469	0.1159	0	0	0.02582	0	0	0.38596	0.03062	0.06 ± 0.12
		cDNA	0	0	0	0	0	0	0	0	0	0	0	0	0	0	0	0	0	0	0	0	0	0	0	0	0	0	0	0	0	0	0	0	0	0	0.00 ± 0.00
	Scytonemataceae	DNA	0.24932	0.0041	0	0.15696	0.01074	0.11573	0.05274	0.1686	0	0.0878	0.0382	0.05644	0.0776	0.00587	0.22977	0.01659	0.04347	0.03605	0.00803	0.01421	0	0.22626	0.02081	0.10479	0.02097	0.02866	0.01137	0.01761	0.00554	0.05517	0.01069	0	0.20141	0.13672	0.07 ± 0.08
		cDNA	4.82093e-05	0	0	0	0	0	0	0.000485124	0	0	0	0	0	0	0.000113873	0	4.30064e-05	0	0	0	0	4.87598e-05	0	0	0.00246172	0	0	0	8.09743e-05	0	0	0	0	4.75667e-05	0.00 ± 0.00
	Selenomonadaceae	DNA	0.14038	0	0	0.1188	0.37158	0.25844	0	0	0	0.15967	0	0	0	0	0	0	0.00589	0	0.18857	0	0.01166	0	0.11721	0.20225	0	0	0.02157	0.10024	0.02698	0.04496	0.01481	0	0.09736	0.15463	0.06 ± 0.09
		cDNA	0	0	0	0	0	0	0	0	0	0	0	0	0	0	0	0	0	0	0	0	0	4.87598e-05	0	3.42307e-05	0.000153858	2.60936e-05	0	4.60961e-05	0.000242923	0	0	0	0	4.75667e-05	0.00 ± 0.00
	Shewanellaceae	DNA	0.1435	0.10212	0.05619	0.08179	0.05402	0.02837	0.0677	0.05346	0.00999	0.08449	0.03693	0.14367	0.07543	0.05863	0.07708	0.20854	0.07626	0.06651	0.0846	0.04832	0.02571	0.02669	0.05269	0.05811	0.01598	0.05081	0.04242	0.11443	0.10427	0.10772	0.24877	0.15841	0.16796	0.12129	0.08 ± 0.05
		cDNA	4.82093e-05	0	0	0	0	0	0	0	0	7.39737e-05	0.00017851	0	0.000197958	0	0	9.73827e-05	4.30064e-05	0	0	0.000308264	4.61682e-05	4.87598e-05	0	3.42307e-05	0.00200015	2.60936e-05	0	0	0	0	0	0	0	2.37833e-05	0.00 ± 0.00
	Sinobacteraceae	DNA	0.23173	0.05825	0.74585	0.17913	0.30733	0.35826	0.32273	0.26652	0.76879	0.0527	0.30535	0.18364	0.32406	0.05829	0.22068	0.81325	0.6125	0.24556	0.45521	0.39968	0.16274	0.34627	0.5243	0.54538	0.31954	0.32574	0.16631	0.31221	0.62376	0.23824	0.18465	1.26326	0.30412	0.29747	0.37 ± 0.25
		cDNA	0	0	0.000350039	0	0	7.11527e-05	0	0	0	0	0.00017851	0	0.000197958	0	0	9.73827e-05	0.000129019	0.00230635	0.000350255	0	0	0.000292559	0	0.000239615	0.00169243	0.000130468	0.000387001	0	0.000485846	0	0	0	0	0.000118917	0.00 ± 0.00
	Siphoviridae	DNA	0.05433	0	0	0.03701	0.70936	0.4272	0	0	0	0	0.41505	0	0	0.14829	0	0	0.02018	0	0	0	0.00286	0	0	0	0	0	0.00283	0	0	0	1.27878	0	0.00201	0	0.09 ± 0.26
		cDNA	0	0	0	0	0	0	0	0	0	0	0.00017851	0	0	0	0	0	0	0	0	0	0	0	0	0	0	0	0	0	0	0	0.000509294	0	0	0	0.00 ± 0.00
	Sneathiellaceae	DNA	0	0.18401	0	0	0.1181	0	0	0	0.12736	0	0.12585	0	0	0	0	0	0.0566	0	0.11947	0	0	0	0	0	0	0	0.03875	0.03526	0.03559	0.26417	0	0	0	0.04149	0.03 ± 0.06
		cDNA	0	0	0	0	0	0	0	0	0	0	0	0	0	0	0	0	0	0	0	0	0	0	0	0	0	0	0	0	0	0	0	0	0	0	0.00 ± 0.00
	Solibacteraceae	DNA	0.21304	0.81334	0.427	0.22682	0.40988	0.16377	0.25455	0.72905	0.8212	1.00626	0.19076	0.22965	0.44286	0.26999	0.41708	0.84766	0.33649	0.25621	0.34209	0.39006	0.61337	0.31765	0.34542	0.46071	0.68503	0.50762	0.36073	0.30751	0.37185	0.28702	0.25451	0.28148	0.23119	0.32067	0.42 ± 0.21
		cDNA	0.537631	2.16996	1.11669	0.724111	0.666658	0.367895	0.939145	0.793177	1.6954	0.911578	0.469838	0.736478	0.43036	0.425517	0.524158	0.82415	0.699026	0.691906	0.640179	0.949042	1.09516	0.976854	0.813817	1.09555	0.543886	0.630447	0.734867	0.501388	0.679132	0.664533	0.200025	0.805591	0.684469	0.493718	0.77 ± 0.37
	Solirubrobacteraceae	DNA	0.11179	0.05957	0.0663	0.08913	0.10421	0.17644	0.08966	0.11771	0.05828	0.07072	0.15269	0.13623	0.20452	0.16776	0.15845	0.0748	0.08931	0.11287	0.11567	0.09521	0.0416	0.1108	0.08441	0.13909	0.12598	0.11434	0.07839	0.12663	0.13606	0.0926	0.15862	0.08777	0.1206	0.12566	0.11 ± 0.04
		cDNA	0.446033	0.33573	0.525338	0.290346	0.439738	0.557339	0.512261	0.295925	0.293678	0.278289	0.40129	0.409467	0.398687	0.354522	0.498308	0.258259	0.475823	0.506244	0.706377	0.236952	0.212512	0.448151	0.571929	0.547742	0.753286	0.483932	0.599417	0.817423	0.925537	0.469857	0.236822	0.265088	0.355744	0.963416	0.47 ± 0.19
	Solirubrobacterales_Unclassified	DNA	0.09259	0.02421	0.0606	0.03373	0.03836	0.05243	0.0809	0.11792	0.03881	0.03581	0.04686	0.16443	0.08446	0.0569	0.15932	0.06662	0.05288	0.13555	0.17312	0.06533	0.01816	0.10049	0.07721	0.19194	0.10899	0.08698	0.10178	0.18941	0.17974	0.04068	0.04994	0.0687	0.15205	0.16989	0.09 ± 0.05
		cDNA	0.215833	0.17851	0.316435	0.0978138	0.216664	0.186207	0.251387	0.159606	0.181972	0.156528	0.106035	0.1475	0.128277	0.123117	0.257467	0.131175	0.24776	0.277916	0.444824	0.106248	0.0926597	0.310307	0.423685	0.375716	0.190322	0.277453	0.41951	0.54186	0.648686	0.181513	0.111026	0.123937	0.11708	0.658489	0.25 ± 0.15
	Spartobacteria_Unclassified	DNA	0	0	0.14254	0.0961	0	0.03836	0.02896	0	0	0.11753	0	0	0	0	0.05928	0	0.04742	0.42337	0.06384	0	0.45556	0	0.0363	0	0	0	0	0.18145	0.05747	0.04097	0	0	0	0.01217	0.05 ± 0.11
		cDNA	0	0	0	0	0	0	0	0	0	0	0	0	0	0	0	0	0	0	0	0	0	0	0	0	0	0	0	0	0	0	0	0	0	0	0.00 ± 0.00
	Sphaerobacteraceae	DNA	0.05404	0.07265	0.03089	0.0645	0.11527	0.01694	0.15642	0.39886	0.16034	0.02134	0.20415	0.29475	0.25549	0.05622	0.09595	0.00217	0.14582	0.15885	0.03775	0.01452	0.01091	0	0.07956	0.03322	0.21773	0.1537	0.05592	0.15873	0.12131	0.08001	0.11633	0	0.30524	0.09144	0.11 ± 0.10
		cDNA	0	0	0	0	0	0	0	0	0	0	0	0	0	0	0	0.000194765	8.60128e-05	0	0	0	0	0	0	1.71153e-05	0.000923145	0	4.83752e-05	0	0	0	0	0	0	0	0.00 ± 0.00
	Sphingobacteriaceae	DNA	0.38036	1.37904	1.18515	0.42621	0.48738	0.35578	0.23315	0.39734	0.88021	0.43556	0.70204	0.44507	0.3082	0.52795	0.39754	0.55504	1.0205	0.393	0.41629	0.30429	0.15042	0.28466	0.5876	0.43424	0.30654	0.58018	0.50598	1.18974	0.60694	0.68011	0.32509	0.47379	0.69712	0.60416	0.55 ± 0.28
		cDNA	0.000192837	0	0.00126014	0.000619075	0.00128203	0.000533645	0	0.000970247	0.0018017	0.000665764	0.00124957	0.000597513	0.000593874	0.000449331	0.000113873	0.00165551	0.000559084	0.00230635	0.000350255	0.000308264	0.000369346	0.000243799	0	0.000718844	0.0273866	0.000678433	0.000483752	0.000829731	0.000890718	0.000506311	0.00038197	0	0.00450308	0.000261617	0.00 ± 0.00
	Sphingobacteriales_Unclassified	DNA	0.15841	0.34941	0.31019	0.10206	0.08016	0.08046	0.0117	0.25788	0.26462	0.1083	0.07845	0.08728	0.09513	0.06304	0.01205	0.19279	0.08907	0.01333	0.08354	0.16224	0.00716	0.10924	0.18603	0.09592	0.05736	0.16227	0.03846	0.04848	0.06448	0.06891	0.02585	0.0939	0.07207	0.08618	0.11 ± 0.08
		cDNA	4.82093e-05	0	0	0	0	0	0	0	0	7.39737e-05	0	0	0	0	0	9.73827e-05	4.30064e-05	0	0	0	0	0	0	0	0.000461573	0	0	4.60961e-05	0	0	0	0	0	0	0.00 ± 0.00
	Sphingobacteriia_Unclassified	DNA	0.02529	0.57988	0.8068	0.35169	0.09622	0	0.11632	0.07445	0.86864	0.4679	0	0.0418	0	0	0	0.39395	0.21076	0.04052	0.09037	0.09887	0.0168	0.16074	0.38756	0	0	0.18191	0.23922	0.00796	0.11625	0.08799	0.01586	0.74606	0.0453	0.11283	0.19 ± 0.25
		cDNA	0	0	0	0	0	0	0	0	0	0	0	0	0	0	0	0	0	0	0	0	0	0	0	0	0	0	0	0	0	0	0	0	0	0	0.00 ± 0.00
	Sphingomonadaceae	DNA	0.67939	0.45918	0.51425	0.41431	3.4767	0.84109	0.39	0.7564	0.35751	0.39429	0.73448	0.5808	0.70267	0.4584	0.64703	0.42463	0.46808	0.64096	0.57583	0.4257	0.19167	0.54692	0.68359	0.65614	0.48703	0.6531	0.52804	0.46094	0.87486	0.59874	0.45693	0.40155	0.47106	0.58773	0.63 ± 0.52
		cDNA	0.118306	0.182604	0.607527	0.167357	0.821784	0.206485	0.232415	0.358506	0.176567	0.221477	0.563734	0.237298	0.411554	0.321272	0.345605	0.126792	0.136717	0.232942	0.183271	0.232842	0.266114	0.256135	0.207114	0.304756	0.158627	0.281733	0.139514	0.161383	0.199602	0.219739	0.344155	0.26853	0.256676	0.167673	0.27 ± 0.15
	Sphingomonadales_Unclassified	DNA	0	0	0	0	0.13994	0.6532	0	0	0	0	0	0.66419	0	0	0	0	0.01744	0	0.01896	0	0.04039	0	0	0	0	0	0.07506	0	0.13081	0.03834	0.10033	0	0	0.03314	0.06 ± 0.16
		cDNA	0	0	0	0	0	0	0	0	0	0	0	0	0	0	0	0	0	0	0	0	0	0	0	0	0	0	0	0	0	0	0	0	0	0	0.00 ± 0.00
	Spirochaetaceae	DNA	0.15633	0.30975	0.20659	0.00777	0.00907	0	0.05294	0.20213	0.09768	0.04639	0.40192	0	0.06032	0	0	0.29292	0.03927	0.80038	0.14773	0.11465	0.17806	0.11968	0.1215	0	0	0.01291	0.46939	0.22899	0.08482	0.05786	0	0	0.146	0.10362	0.13 ± 0.17
		cDNA	0	0	0	0	0	0	0	0	0	0	0	0	0	0	0	0	0	0	0	0	0	0	0	0	0.000153858	0	0	0	0	0	0	0	0	0	0.00 ± 0.00
	Spirochaetes_Unclassified	DNA	0	0.03614	0.01098	0.02983	0.02697	0.00269	0.13503	0.08987	0.0034	0.00247	0	0	0.26052	0.00646	0.19266	0.30261	0.00458	0.01969	0.03408	0	0.27925	0.06545	0	0	0.00995	0.08291	0.00447	0.02653	0.00187	0.01093	0.08132	0.00517	0.03975	0.03237	0.05 ± 0.08
		cDNA	0	0	0	0	0	3.55764e-05	0	0	0	0	0	0	0	0	0	0	0	0	0	0	0	0	0	0	0.000307715	0	0	0	0	0	0	0	0	2.37833e-05	0.00 ± 0.00
	Sporichthyaceae	DNA	0.05698	0	0.76093	0	0	0.07113	0	0.04405	0	0	0.16491	0	0.23082	0.5877	0.2694	0.20827	0.08006	0	0.00256	0.25457	0.0182	0.11327	0	0	0.07182	0.33499	0	0.2382	0.03113	0.05003	0	0	0.02033	0.13162	0.11 ± 0.17
		cDNA	0	0	0	0	0	0	0	0	0	0	0	0	0	0	0	0	0	0	0	0	0	0	0	0	0.000307715	0	0	0	0	0	0	0	0	0	0.00 ± 0.00
	Sporomusaceae	DNA	0.0229	0	0	0	0.05361	0.01603	0	0	0	0	0.22648	0.04906	0.25175	0	0	2.97671	0	0	0	0.18353	0.13903	0.38625	0	0	0	0	0.04057	0	0.00654	0.00638	0.72301	0	0	0.00445	0.15 ± 0.52
		cDNA	0	0	0	0	0	0	0	0	0	0	0	0	0	0	0	0	0	0	0	0	0	0	0	0	0	0	0	0	0	0	0	0	0	0	0.00 ± 0.00
	Staphylococcaceae	DNA	0.08975	0.05746	0.06965	0.02034	0.01365	0.01546	0.05465	0.11701	0	0.18545	0.02573	0.05316	0.03926	0.01036	0.00234	0	0.00086	0.12572	0.03248	0.052	0.00386	0.00332	0.00512	0	0.24472	0.05648	0.02295	0.7238	0.04683	0.04483	0.01395	0	0.14165	0.06163	0.07 ± 0.13
		cDNA	0	0	7.00077e-05	0	0	3.55764e-05	0	0	0	0.000147947	0	0	0	0	0.000227746	0	0	0	0	0	0	0	0	0	0.000307715	5.21872e-05	0	0.00138288	0.000161949	0	0	0	0	7.135e-05	0.00 ± 0.00
	Steroidobacteraceae	DNA	0.05995	0.04731	0.29386	0.07156	0.0434	0.05626	0.02115	0.07064	0.11365	0.02448	0.06148	0.09597	0.05971	0.11863	0.11685	0.04944	0.14021	0.11779	0.1593	0.01698	0.02514	0.13543	0.13118	0.07215	0.05446	0.08058	0.08609	0.06259	0.1229	0.06359	0.02112	0.03922	0.14485	0.10426	0.08 ± 0.05
		cDNA	0	0	0.000490054	0	0	0	0	0	0	7.39737e-05	0.00017851	8.5359e-05	0	0	0.000113873	0	0.000129019	0	8.75638e-05	0	0	0.000195039	0	0.000154038	0.00323101	2.60936e-05	0.000193501	0	8.09743e-05	0	0	0	0	0.000118917	0.00 ± 0.00
	Sterolibacteriaceae	DNA	0.26155	0.70713	0.22946	0.25745	0.39784	0.28649	0.05032	0.03347	0.36885	0.3184	0.6967	0.23831	0.49836	0.74752	0.2509	0.15675	0.5828	0.06219	0.11209	0.29807	0.03846	0.13036	0.38752	0.18042	0	0.21702	0.38855	0.31002	0.05893	0.23291	0.33899	1.54008	0.32137	0.37433	0.33 ± 0.29
		cDNA	0	0	0.000140015	0	0	7.11527e-05	0	0	0	7.39737e-05	0.00017851	0	0	0	0.000113873	0	8.60128e-05	0	0	0.000205509	0	4.87598e-05	0	1.71153e-05	0.00261558	0.000104374	0	0	0	0	0	0	0	0	0.00 ± 0.00
	Streptococcaceae	DNA	0.04635	0.11319	0.02317	0.05829	0.20704	0.1702	0.02337	0.03799	0.0477	0.06661	0.05056	0.09227	0.14931	0.06329	0.17701	0.0599	0.03904	0.09975	0.07045	0.18305	0.1789	0.04746	0.03152	0.14714	0.04156	0.07765	0.05044	0.0807	0.04598	0.03041	0.05931	0.01662	0.0647	0.12361	0.08 ± 0.05
		cDNA	0	0	0	0	0	0	0	0	0	7.39737e-05	0.00017851	0	0.000395916	0	0.000113873	0.000194765	4.30064e-05	0	8.75638e-05	0	9.23365e-05	4.87598e-05	0	0	0.0040003	2.60936e-05	0	4.60961e-05	0	0	0	0	0.00450308	2.37833e-05	0.00 ± 0.00
	Streptomycetaceae	DNA	0.67096	0.14284	0.59821	0.47089	0.47137	0.5281	0.45604	0.99786	0.773	0.16928	0.33831	0.4192	0.33572	0.74757	0.38769	0.40721	0.55845	0.53142	0.70112	0.27409	0.13734	0.5354	0.60723	0.48629	0.70562	0.50055	2.82241	1.00389	0.82771	0.45366	0.18113	0.96326	0.44142	0.55687	0.59 ± 0.45
		cDNA	2.84565	2.85043	4.81051	2.91956	3.03714	3.77625	3.31072	3.16252	2.65571	2.69649	3.62893	4.30286	3.33935	3.33359	4.60776	2.32492	4.59704	3.49297	4.88439	2.26738	3.73478	3.79493	3.74392	4.89136	3.56103	3.24589	2.99021	5.13221	5.88627	4.17454	1.53399	3.20171	3.38182	5.454	3.63 ± 0.97
	Streptosporangiaceae	DNA	0.84365	0.51988	1.03233	0.66384	0.58374	1.57248	0.76647	1.31556	0.35288	0.32943	1.02587	1.02628	0.85135	1.59298	1.26024	0.65634	0.9854	0.78576	1.20589	0.97535	0.30582	0.91724	0.9536	0.71403	1.24086	1.05042	0.73722	1.11131	1.47546	0.70415	0.54119	0.90874	1.2228	1.12393	0.92 ± 0.33
		cDNA	0.309986	0.410245	0.745232	0.24082	0.253843	0.337442	0.393682	0.356081	0.320703	0.278733	0.304181	0.505923	0.300302	0.296109	0.525524	0.312209	0.624883	0.397846	0.642368	0.243631	0.578904	0.458196	0.419414	0.695533	0.252019	0.356569	0.306312	0.623035	0.828044	0.529348	0.169977	0.323613	0.414284	0.680917	0.42 ± 0.17
	Streptosporangiales_Unclassified	DNA	0.02516	0.02549	0.04791	0.1115	0.08165	0.10907	0.05355	0.11587	0.05421	0.01263	0.11526	0.13287	0.06086	0.10421	0.26833	0.02295	0.14256	0.16491	0.19535	0.04928	0.0595	0.07064	0.08033	0.09118	0.26478	0.14609	0.05156	0.08797	0.11268	0.08872	0.09314	0.14983	0.20327	0.10539	0.10 ± 0.06
		cDNA	0	0	0	0	0.00128203	0	0	0	0	0	0.00017851	0	0	0	0	0	0.000301045	0.00230635	0.000175128	0	0	4.87598e-05	0.000305029	5.1346e-05	0.0120009	0	9.67503e-05	0.000138288	8.09743e-05	0.000253156	0	0	0	0.000166483	0.00 ± 0.00
	Synechococcaceae	DNA	0.10819	0	0.25771	0.04554	0.10009	0.05616	0	0	0.12577	0.04312	0	0	0.00497	0.39165	0.02252	0.02159	0.00472	0.0368	0.04794	0	0	0	0.0682	0	0.05728	0	1.09273	0.06674	0.07882	0.03633	0.37766	0.51052	0	0.01967	0.11 ± 0.21
		cDNA	0	0	0	0	0	0	0	0	0	0	0	0	0	0	0	0	4.30064e-05	0	0	0	0	0	0	0	0.00061543	0	0	0	0	0	0	0	0	0	0.00 ± 0.00
	Syntrophaceae	DNA	0.11514	0.16228	0.07872	0.05253	0.13973	0.15027	2.3927	2.0717	0.17802	0.06992	0.12106	0.02509	0.32571	0.03704	0.03698	2.07533	0.02482	0.84774	0.11356	0.89809	4.91809	0.41442	0.13022	0.03612	0.91781	0.04312	0.0236	0.1335	0.16276	0.04439	2.38234	0.04485	0.02635	0.02871	0.57 ± 1.05
		cDNA	0.29104	0.363571	0.302993	0.221422	0.197433	0.363733	0.374709	0.359477	0.407185	0.290791	0.295612	0.183266	0.184695	0.496511	0.164547	1.24796	0.295884	0.181049	0.138	0.343714	3.21793	0.236095	0.510313	0.163862	0.0489267	0.160189	0.217108	0.203653	0.103323	0.179487	1.75032	1.08445	1.4635	0.359866	0.48 ± 0.62
	Syntrophobacteraceae	DNA	0.08931	0.26714	0	0	0.03096	0.01743	0.12844	1.14008	0	0.0376	0.0051	0.43072	0.15978	0	0.06582	0	0.20688	0.05159	0.20997	0.05233	1.40427	0.25403	0.19865	0.03837	0.2391	0.16402	0.11001	0.16895	0.1008	0.08621	0.1089	0	0.02426	0.08253	0.17 ± 0.30
		cDNA	0	0	0	0	0	0	0	0	0	0	0	0	0	0	0	0	0	0	0	0	0	0	0	0	0.000769288	0	0	0	0	0	0	0	0	0	0.00 ± 0.00
	Syntrophobacterales_Unclassified	DNA	0.02148	0.04302	0.02977	0.013	0.07992	0.07796	0.38079	0.23566	0.02665	0.01035	0.04411	0.01137	0.12314	0.00414	0.00906	0.59418	0.00871	0.18232	0.0274	0.05638	0.75527	0.05181	0.04048	0.01609	0.19105	0.0439	0.00729	0.0237	0.03613	0.02226	0.23333	0.02008	0.00779	0.00885	0.10 ± 0.17
		cDNA	4.82093e-05	0	7.00077e-05	0	0	0	0	0	0.0018017	0	0	0	0	0	0	0.00233719	0	0	0	0	0.00161589	0	0	5.1346e-05	0.00261558	0	4.83752e-05	0	0	0	0.000127323	0	0	2.37833e-05	0.00 ± 0.00
	Syntrophorhabdaceae	DNA	0.03233	0.03784	0.05519	0.01436	0.00668	0.01841	0.12786	0.18791	0.02836	0.00295	0.02534	0.00431	0.01641	0.02186	0.00612	0.11569	0.01444	0.16655	0.04177	0.04235	0.85086	0.06146	0.01401	0.01639	0.23275	0.01033	0.01888	0.02176	0.01852	0.01143	0.07632	0.01662	0.0041	0.00855	0.07 ± 0.15
		cDNA	0	0	0.000140015	0	0	3.55764e-05	0	0	0	7.39737e-05	0	0	0	0	0	9.73827e-05	4.30064e-05	0	0	0.000102755	0.00078486	0	0	0	0.001077	5.21872e-05	0	0	8.09743e-05	0	0.000636617	0	0	0	0.00 ± 0.00
	Tannerellaceae	DNA	0.10312	0.08788	0.03792	0.05721	0.02444	0.18541	0.12252	0	0.12915	0.09518	0.01364	0.01678	0.02979	0	0.0182	0.67387	0.02743	0.60947	0.19754	0.05131	0.02985	0.60422	0.15322	0.05641	0.22988	0.07435	0.02601	0.02391	0.08093	0.06975	0.841	0	0.01694	0.05566	0.14 ± 0.21
		cDNA	0	0	7.00077e-05	0	0	0	0	0	0	0	0	0	0	0	0	0.000389531	0	0	0	0	0	0	0	1.71153e-05	0.00123086	0	0	0	0.000161949	0	0.00038197	0	0	0	0.00 ± 0.00
	Tepidiformaceae	DNA	0.10064	0.14238	0	0	0	0	0	0.08676	0	0.13717	0.02383	0.02063	0.01861	0	0.0471	0	0.02297	0	0.07308	0	0.00467	0	0.2165	0.56571	0	0	0.06941	0.02256	0.00312	0.01274	0	0	0.01247	0.05964	0.05 ± 0.10
		cDNA	0	0	0	0	0	0	0	0	0	7.39737e-05	0	0	0	0	0	0	0	0	0	0	0	0	0	0	0.000461573	0	4.83752e-05	4.60961e-05	0	0	0	0	0	0	0.00 ± 0.00
	Thaumarchaeota_Unclassified	DNA	0.07636	0.00867	0.04602	0.00693	0.00977	0.01317	0.13281	0.08002	0.01764	0.01139	0.01204	0.01893	0.102	0.03458	0.02097	0.14809	0.02828	0.05647	0.13751	0.12796	0.00672	0.16777	0.02121	0.02834	0.07626	0.106	0.14133	0.03257	0.50503	0.00707	0.0044	0.09076	0.04898	0.02621	0.07 ± 0.09
		cDNA	0.042376	0.00982624	0.0112712	0.0445734	0.103845	0.0685556	0.0237158	0.0106727	0.0108102	0.00754532	0.0119602	0.00648729	0.0259325	0.0211186	0.0158284	0.0149969	0.0685092	0.139534	0.0530636	0.0140774	0.0105264	0.0100445	0.0253174	0.00891709	0.0384644	0.0556837	0.266402	0.0328205	0.318877	0.0101262	0.0100586	0.0034427	0.0225154	0.034034	0.05 ± 0.07
	Thermaceae	DNA	0.16888	0.18377	0.28446	0.12408	0.16714	0.09108	0.13395	0.15075	0.50282	0.25084	0.11822	0.09836	0.21497	0.12619	0.13331	0.18514	0.08033	0.01795	0.19325	0.32371	0.1252	0.35261	0.22706	0.10422	0	0.10973	0.1307	0.10055	0.2942	0.05547	0.08037	0.44381	0.07465	0.11954	0.17 ± 0.11
		cDNA	4.82093e-05	0	0.000280031	0	0.00128203	3.55764e-05	0	0	0	7.39737e-05	0.00017851	0	0	0	0	0.000292148	8.60128e-05	0.00115318	0	0	0	9.75196e-05	0.000305029	1.71153e-05	0.00338487	0	0	0	8.09743e-05	0.000253156	0.000127323	0	0	7.135e-05	0.00 ± 0.00
	Thermithiobacillaceae	DNA	0	0	0	0	0	0	0	0	0	0	0	0	0	0	0	0.21658	0	0	0	0	0.2426	0	0	0	0	0	0	0	0	0	0.78884	0	0	0	0.04 ± 0.14
		cDNA	0	0	0	0	0	0	0	0	0	0	0	0	0	0	0	0	0	0	0	0	0	0	0	0	0	0	0	0	0	0	0	0	0	0	0.00 ± 0.00
	Thermoanaerobacteraceae	DNA	0.0923	0.04105	0.21939	0.05378	0.00835	0.06766	0.85995	0.09163	0.03328	0.01164	0.06248	0.01928	0.14643	0.1326	0.11082	0.15104	0.07886	0.37082	0.05215	0.0719	1.30424	0.11297	0.17702	0.11477	0.24908	0.08977	0.1262	0.1312	0.199	0.18142	0.14847	0.02346	0.05638	0.07636	0.17 ± 0.25
		cDNA	0	0	7.00077e-05	0	0	0.000106729	0	0.000485124	0	7.39737e-05	0	8.5359e-05	0	0.000449331	0.000113873	0	0	0	0	0	0.00147738	0	0	1.71153e-05	0.00184629	0	4.83752e-05	0	0	0	0	0	0	2.37833e-05	0.00 ± 0.00
	Thermoanaerobaculaceae	DNA	0	0.01658	0	0.04352	0	0.11087	0	0	0	0	0.1916	0	0.02316	0	0.03248	0.03411	0.00604	0	0.03156	0	0.0306	0	0	0.01114	0	0.02433	0.00648	0.02816	0.00475	0.07767	0	0	0.16851	0.14724	0.03 ± 0.05
		cDNA	0	0	0	0	0	0	0	0	0	0	0	0	0	0	0	0	0	0	0	0	0	0	0	0	0	0	0	0	0	0	0	0	0	2.37833e-05	0.00 ± 0.00
	Thermoanaerobaculia_Unclassified	DNA	0	0.33002	0	0	0	0	0	0	0	0	0	0	0	0	0	0	0	0	0	0	0.01384	0	0	0	0	0	0	0	0	0.11617	0	0	0.27801	0.03974	0.02 ± 0.07
		cDNA	0	0	0	0	0	0	0	0	0	0	0	0	0	0	0	0	0	0	0	0	0	0	0	0	0	0	0	0	0	0	0	0	0	0	0.00 ± 0.00
	Thermoflexaceae	DNA	0.08971	0.01207	0.19478	0.0046	0.0404	0.11022	0.04158	0.30686	0	0	0.03951	0.07669	0.37339	0	0.00576	0.06047	0.0531	0.12557	0.12036	0	0.02031	0.44148	0.03745	0.29938	0.38272	0.19337	0.28524	0.17688	0.33405	0.03539	0.00916	0	0.05841	0.13212	0.12 ± 0.13
		cDNA	0	0	0.000140015	0	0	0	0	0	0	0	0	0	0	0	0.000113873	0	0	0	0	0	0	0	0	1.71153e-05	0	0	4.83752e-05	4.60961e-05	0.000404872	0	0	0	0	2.37833e-05	0.00 ± 0.00
	Thermogemmatisporaceae	DNA	0.00529	0.12975	0.14726	0.11696	0.04234	0.06409	0.0823	0	0.00774	0.01092	0.04429	0.07135	0.23828	0.09005	0.07854	0.0452	0.10892	0.20988	0.04301	0.02753	0.01835	0.07418	0.10512	0.01947	0.00784	0.03425	0.06428	0.15961	0.12615	0.05934	0.04221	0.02462	0.07384	0.07908	0.07 ± 0.06
		cDNA	0	0	0	0	0.00128203	0	0	0	0	7.39737e-05	0	0	0	0	0	0	0	0	0	0	0	0	0	1.71153e-05	0.00215401	5.21872e-05	0	4.60961e-05	0	0	0	0	0	0	0.00 ± 0.00
	Thermoguttaceae	DNA	0.12739	0.03063	0.22827	0.02355	0.10863	0.05318	0	0	0.0301	0	0.21381	0.06083	0.02028	0.13381	0.38095	0.02624	0.13208	0.34444	0.04391	0.01495	0.03992	0.19893	0.17014	0.17294	0	0.07463	0.01623	0.01928	0.05112	0.03924	0.04077	0	0.27745	0.15631	0.10 ± 0.10
		cDNA	0	0	0	0	0	0	0	0	0	0	0	0	0	0	0	0	0	0	0	0.000102755	0	0	0.000305029	0	0.000153858	0	0	0	8.09743e-05	0	0	0	0	0	0.00 ± 0.00
	Thermoleophilaceae	DNA	0.08594	0.04181	0.04381	0.05825	0.12142	0.19634	0.06831	0.05279	0.01978	0.02351	0.13821	0.06839	0.17496	0.1758	0.03262	0.08319	0.06273	0.1113	0.26081	0.10488	0.01854	0.11602	0.08505	0.03307	0.06789	0.14337	0.03777	0.08464	0.208	0.0656	0.42886	0.17406	0.07225	0.06136	0.10 ± 0.08
		cDNA	0.0523071	0.0646894	0.0587365	0.0332237	0.0538455	0.09321	0.0474316	0.0460867	0.0450426	0.0364691	0.044449	0.0574466	0.0526568	0.0781836	0.0613776	0.0478149	0.0682082	0.0738033	0.102625	0.0475754	0.0822256	0.0476871	0.0607007	0.0713367	0.0920068	0.0679999	0.0562603	0.0775337	0.14381	0.05696	0.0780493	0.0688539	0.0720494	0.0913518	0.07 ± 0.02
	Thermoleophilia_Unclassified	DNA	0.04182	0.01726	0.01392	0.08433	0.04494	0.01158	0.06466	0.03306	0.01956	0.13348	0.01796	0.01808	0	0.1006	0.20801	0	0.03448	0.18778	0.06291	0.00623	0.00845	0.13888	0.08251	0.05106	0.19072	0.0581	0.10349	0.05547	0.08206	0.05735	0.00338	0	0.09398	0.06722	0.06 ± 0.06
		cDNA	0	0	0	0	0.00128203	3.55764e-05	0	0	0	0	0.00017851	0	0	0	0	9.73827e-05	0	0	8.75638e-05	0	0	0	0.000305029	1.71153e-05	0.00430801	5.21872e-05	4.83752e-05	0	8.09743e-05	0.000253156	0	0	0	7.135e-05	0.00 ± 0.00
	Thermomicrobiaceae	DNA	0.40528	0	0	0.00932	0.14522	0	0.05015	0	0	0	0	0.5165	0	0.11788	0	0.1342	0.02115	0.34997	0.37502	0	0	0	0.08007	0	0	0	0.06471	0.10708	0.32475	0.04708	0	0	0.19051	0.21324	0.09 ± 0.14
		cDNA	0	0	0	0	0	0	0	0	0	0	0	0	0	0	0	0	4.30064e-05	0	0	0	0	0	0	1.71153e-05	0.000923145	2.60936e-05	0	0	0	0	0	0	0	2.37833e-05	0.00 ± 0.00
	Thermomicrobiales_Unclassified	DNA	0.09517	0.06109	0.17899	0.10251	0.19912	0.16984	0.07848	0.1489	0.07184	0.24091	0.15066	0.06215	0.18344	0.11919	0.09216	0.01222	0.06245	0.06592	0.05896	0.12436	0.11134	0.04884	0.08365	0.09307	0.04907	0.07634	0.04963	0.05768	0.0684	0.10553	0.14591	0.11798	0.10578	0.09408	0.10 ± 0.05
		cDNA	0.181267	0.266946	0.244047	0.282298	0.224356	0.333208	0.308305	0.252749	0.290074	0.277549	0.325959	0.305244	0.373349	0.422821	0.313834	0.267023	0.27808	0.253699	0.168298	0.506991	0.372116	0.266765	0.206809	0.179711	0.0775442	0.258848	0.177392	0.191161	0.171261	0.295686	0.217596	0.323613	0.274688	0.219829	0.27 ± 0.08
	Thermomonosporaceae	DNA	0.45047	0.22545	0.69162	0.22774	0.15096	0.21825	0.28939	0.42823	0.09987	0.14259	0.23677	0.26145	0.14753	0.07455	0.18793	0.16269	0.31533	0.62544	0.99885	0.21982	0.10951	0.23155	0.21369	0.45425	0.21237	0.19789	0.2287	0.38815	0.44115	0.46224	0.20903	0.07895	0.24876	0.23468	0.29 ± 0.19
		cDNA	0.466281	0.307889	0.536819	0.22555	0.325637	0.315989	0.341507	0.376941	0.257644	0.274443	0.241702	0.507972	0.277339	0.293863	0.514251	0.277833	1.01693	0.479721	0.85506	0.200474	0.480519	0.505298	0.467914	1.03092	0.219401	0.433023	0.446309	0.970554	1.11801	0.404543	0.16081	0.299515	0.459315	0.592015	0.46 ± 0.25
	Thermoplasmata_Unclassified	DNA	0.00197	0.02632	0	0.00491	0	0.0338	0.01544	0.02922	0	0	0.01733	0.0834	0	0.04486	0.21378	0.02053	0.00027	0.00758	0.04462	0.04713	0.03635	0.01573	0	0.11823	0.01986	0.00911	0.00596	0.03539	0.02214	0.02802	0	0	0.10142	0.14168	0.03 ± 0.05
		cDNA	0	0	0	0	0	0	0	0	0	0	0	0	0	0	0	0	0	0	8.75638e-05	0	0.000138505	0	0	0	0.00061543	0	0	4.60961e-05	0	0	0	0	0	7.135e-05	0.00 ± 0.00
	Thermosporotrichaceae	DNA	0	0	0	0	0	0	0.16097	0	0	0	0	0	0.21797	0.30596	0.01235	0.48168	0.2559	0	0.15959	0.61718	0	0	0	0.11159	0	0	0.1113	0.04582	0.22026	0.03631	0	0	0.05104	0.15005	0.09 ± 0.15
		cDNA	0	0	0	0	0	0	0	0	0	0	0	0	0	0	0	0	0	0	0	0	0	0	0	0	0.000153858	0	0	0	0	0	0	0	0	0	0.00 ± 0.00
	Thiobacillaceae	DNA	0.16647	0.10579	0.06449	0.13548	0.19213	0.31038	0.06281	0.12744	0.16192	0.11209	0.25485	0.08474	0.11676	0.15234	0.08208	0.12899	0.1101	0.09215	0.14214	0.14331	0.04348	0.09284	0.13364	0.05653	0.07865	0.11897	0.13127	0.12439	0.1027	0.09238	0.41365	0.28132	0.08205	0.10394	0.14 ± 0.08
		cDNA	0.217665	0.131017	0.121603	0.0784162	0.102563	0.137289	0.147038	0.172219	0.315298	0.359216	0.109248	0.108747	0.140748	0.207142	0.0743591	0.51681	0.0628324	0.0876414	0.0597185	0.31484	0.268422	0.0977147	0.127197	0.0470672	0.0406184	0.0625724	0.0384583	0.0560068	0.0268835	0.0440491	3.33078	0.540503	0.59891	0.0512769	0.26 ± 0.56
	Tricholomataceae	DNA	0	0	0.04315	0.04462	0.1687	0.19218	0.05502	0	0	0	0	0	0.03943	0.97906	0.27107	0.42244	0.16904	0	0.09998	0.03912	0.03056	0.34119	0.186	0.00756	0.48116	0.25058	0.06953	0.26543	0.21	0.11241	0.02585	0.04283	0.2567	0.18347	0.15 ± 0.20
		cDNA	0	0	0	0	0	0	0	0	0	0	0	0	0	0	0	0	0	0	0	0	0	0	0	0	0.00061543	0	0	0	0	0	0	0	0	0	0.00 ± 0.00
	Tsukamurellaceae	DNA	0.0213	0	0	0	0.45558	0.2571	0.04727	0	0.05866	0	0	0.27708	0.03729	0.05781	0	0	0.12163	0.04986	0.00972	0	0	0	0	0.07044	0	0.2013	0.15314	0.0083	0.01012	0.007	0.31536	0	0.01919	0.01435	0.06 ± 0.11
		cDNA	0	0	0	0	0	0	0	0	0	0	0	0	0	0	0	0	0	0	8.75638e-05	0	0	0	0	0	0	0	0	0	0	0	0	0	0	0	0.00 ± 0.00
	Unclassified	DNA	0.15386	0.10655	0.08525	0.15157	0.12795	0.13146	0.06265	0.08957	0.08228	0.1445	0.15903	0.11114	0.11619	0.19908	0.10794	0.06911	0.12726	0.10583	0.09745	0.08039	0.03174	0.09274	0.11517	0.09361	0.07432	0.15552	0.20936	0.08925	0.10011	0.25022	0.07076	0.18217	0.11307	0.09965	0.12 ± 0.05
		cDNA	0.913133	0.546994	2.32468	0.910453	0.725632	0.897556	1.02452	0.919795	0.672036	0.899151	0.683157	0.566016	1.36828	0.701855	0.929887	0.595885	1.07645	0.815296	0.997264	0.96127	1.77078	0.98529	1.70694	1.97405	0.356488	1.49989	0.963537	2.09654	0.746341	0.862754	3.49236	1.00182	1.44549	1.87413	1.16 ± 0.63
	Verrucomicrobia subdivision 3	DNA	0.20183	0.25757	0.2771	0.50273	0.26074	0.30555	0.30959	0.30835	0.28021	0.46934	0.39983	0.18627	0.39408	0.19827	0.28706	0.10844	0.25418	0.23403	0.26133	0.2904	0.57602	0.16453	0.26931	0.20181	0.33744	0.31027	0.35497	0.3215	0.20988	0.54149	0.14593	0.30734	0.24758	0.24946	0.29 ± 0.11
		cDNA	0.000819559	0.00163771	0.00147016	0.00103179	0.00128203	0.0013519	0	0	0	0.00244113	0.00142808	0.000512154	0.000791831	0.00134799	0.000113873	0.00136336	0.000903135	0	0.000175128	0.000513773	0.000461682	0.000682637	0.000610057	0.000308076	0.0286175	0.000704527	0.000967503	0.000875827	0.000485846	0.000253156	0	0	0	0.0007135	0.00 ± 0.00
	Verrucomicrobia_Unclassified	DNA	0.24935	0.1035	0.15086	0.27001	0.18452	0.18623	0.10835	0.21001	0.10241	0.15501	0.15487	0.19275	0.14665	0.1478	0.18499	0.09139	0.28392	0.22937	0.30673	0.11688	0.04488	0.221	0.22946	0.21594	0.21859	0.36957	0.30113	0.20497	0.22315	0.21348	0.0599	0.20043	0.18148	0.19418	0.19 ± 0.07
		cDNA	11.6928	4.14831	7.4778	14.7637	10.5601	8.69102	10.2073	9.01942	5.25197	8.32848	9.40337	9.06334	9.82584	6.80467	7.30883	4.10088	13.682	11.0151	9.70776	3.50568	3.84937	14.2807	10.0644	12.8521	14.8857	15.2042	14.4061	8.6433	7.48478	7.76327	2.06162	5.32585	7.35804	5.35606	8.94 ± 3.60
	Verrucomicrobiaceae	DNA	0.54097	0.78645	0.6165	1.12986	0.89626	0.63442	0.37383	1.08896	0.53429	0.70045	0.47664	0.71814	0.95531	0.46656	1.37352	0.55683	1.07299	1.20618	1.08498	0.55715	0.51006	0.69474	0.84316	0.71631	1.57283	2.64098	2.32921	1.21113	1.19987	1.21032	0.4235	1.50466	1.07641	0.82196	0.96 ± 0.50
		cDNA	0	0	0.000140015	0	0.00128203	0.000106729	0	0	0	7.39737e-05	0	8.5359e-05	0	0	0	9.73827e-05	4.30064e-05	0.00345953	0	0.000102755	0.000138505	0	0	6.84613e-05	0.0350795	5.21872e-05	0.000145126	0	0.000485846	0	0	0	0	4.75667e-05	0.00 ± 0.01
	Verrucomicrobiae_Unclassified	DNA	0	0	0	0	0	0	0	0	0	0	0	0	0	0	0	0	0	0	0	0	0	0	0	0	0	0	0	0	0	0.04873	0	0	0	0.02155	0.00 ± 0.01
		cDNA	0	0	0	0	0	0	0	0	0	0	0	0	0	0	0	0	0	0	0	0	0	0	0	0	0.000153858	0	0	0	0	0	0	0	0	0	0.00 ± 0.00
	Verrucomicrobiales_Unclassified	DNA	0	0.11561	0	0	0	0.0347	0.18405	0	0	0	0.23684	0	0	0	0	0	0	0	0.22251	0	0.04375	0.24371	0	0	0	0	0.294	0.29754	0.03962	0.06087	0	0	0	0.05275	0.05 ± 0.10
		cDNA	0	0	0	0	0	0	0	0	0	0	0	0	0	0	0	0	0	0	0	0	0	0	0	0	0	0	0	0	0	0	0	0	0	0	0.00 ± 0.00
	Vibrionaceae	DNA	0.18756	0.21503	0.15482	0.14508	0.06562	0.07215	0.13176	0.14239	0.4273	0.07133	0.0761	0.13809	0.08289	0.13952	0.10556	0.11897	0.06944	0.12461	0.09924	0.1173	0.043	0.18626	0.10347	0.07184	0.10589	0.12506	0.06242	0.04177	0.15114	0.11921	0.02126	0.24249	0.13721	0.10025	0.12 ± 0.07
		cDNA	4.82093e-05	0.000818853	0.00105012	0	0	3.55764e-05	0	0.000485124	0.00360341	7.39737e-05	0.00017851	0.000170718	0.000197958	0	0.000227746	0.00107121	4.30064e-05	0.00115318	0	0.000205509	0.000138505	0.000146279	0.000305029	0.000102692	0.0106162	0.000104374	0	9.21923e-05	0	0	0	0	0	0.000118917	0.00 ± 0.00
	Vicinamibacteraceae	DNA	0.2605	0.11379	0.10225	0.30817	0.23015	0.39103	0.07445	0.19797	0.15356	0.16449	0.31807	0.29235	0.1707	0.23529	0.27262	0.06159	0.15053	0.18023	0.14094	0.08296	0.03569	0.09597	0.15875	0.19299	0.09004	0.21879	0.18681	0.16633	0.1123	0.21288	0.06215	0.15192	0.21507	0.24655	0.18 ± 0.08
		cDNA	0.000289256	0	0.000840093	0.00123815	0.00256407	0.00078268	0	0.000970247	0	0.00059179	0.00160659	0.000512154	0.00217754	0.00224666	0.000455492	0.000584296	0.000645096	0.00807223	0.000437819	0.0011303	0	0.000341319	0.000610057	0.000564806	0.0818522	0.000913276	0.00111263	0.000691442	0.000809743	0.00126578	0	0	0	0.0007135	0.00 ± 0.01
	Williamwhitmaniaceae	DNA	0	0.03383	0	0	0.01102	0.11629	0.39763	0.07284	0.05171	0.01524	0.02591	0.00512	0.04402	0	0	0.89509	0.00238	0.1823	0.01371	0.32008	0.56029	0.06918	0.06181	0	0.27386	0	0.00157	0.00849	0.0351	0.0037	0.44923	0	0	0.00053	0.11 ± 0.20
		cDNA	0	0	0	0	0	0	0	0	0	7.39737e-05	0	0	0	0	0	0.000194765	0	0	0	0	0	0	0	0	0	0	0	0	0	0	0	0	0	0	0.00 ± 0.00
	Woeseiaceae	DNA	0.02179	0	0	0	0.03913	0.01572	0.0831	0.02635	0.0203	0.1502	0.08607	0.0532	0	0.07562	0	0	0.29058	0	0.05036	0	0.02958	0.44174	0.09212	0	0	0.00651	0.05384	0	0.14836	0.06127	0.04301	0	0.10959	0.04008	0.06 ± 0.09
		cDNA	0	0	0	0	0	0	0	0	0	0	0	0	0	0	0	0	0	0	0	0	0	0	0	0	0.000307715	0	0	0	0	0	0	0	0	4.75667e-05	0.00 ± 0.00
	Xanthobacteraceae	DNA	1.14616	0.8534	1.43918	1.07732	0.88472	0.99263	0.97756	1.11763	0.99156	1.08057	1.30769	1.04432	0.71405	0.41368	1.11802	0.4571	1.06773	0.7907	0.97722	1.21754	0.99588	0.66609	1.07228	1.29951	1.42218	1.09215	0.86303	0.93259	0.93117	1.06708	0.80818	0.65429	0.90257	0.96545	0.98 ± 0.23
		cDNA	0.370537	0.839325	0.614248	0.673141	0.721786	0.32805	0.716217	0.723805	0.911662	0.710444	0.663343	0.613646	0.715618	0.446186	0.561166	0.726573	0.428387	0.726501	0.285808	0.826969	0.114636	0.58936	0.500552	0.724184	1.40226	0.590263	0.485832	0.336041	0.433618	0.715671	0.396995	0.599029	0.396271	0.420965	0.60 ± 0.23
	Xanthomonadaceae	DNA	0.96514	1.1297	1.62193	1.18756	1.33681	1.49585	0.47375	0.6126	0.77607	1.9049	2.03709	1.25646	2.54454	1.16814	1.48257	0.33003	1.06124	0.68258	1.02972	1.13272	0.23221	0.91811	1.08215	0.55688	0.68763	0.77823	0.94569	0.86977	0.60981	1.13675	0.46516	0.7186	0.73198	0.77712	1.02 ± 0.49
		cDNA	0.000192837	0	0.00154017	0.00123815	0.00512814	0.000711527	0	0.000485124	0	7.39737e-05	0.00285616	0.000341436	0.00237549	0.000449331	0.000227746	0.000389531	0.000946141	0.0103786	0.000437819	0.00123306	9.23365e-05	0.000731397	0.000305029	0.00054769	0.0780058	0.000417498	0.000870753	0.00059925	0.00113364	0.00126578	0.000127323	0	0	0.0007135	0.00 ± 0.01
	Xanthomonadales_Unclassified	DNA	0.01919	0.04638	0.37984	0.1011	0.1438	0.07133	0.04433	0.01087	0.18909	0.04063	0.12817	0.06	0.01306	0.20463	0.06934	0.00516	0.10997	0.06346	0.13739	0.08935	0.00985	0.04451	0.12563	0.11189	0.0031	0.06854	0.0731	0.17692	0.05044	0.07995	0.05336	0.06746	0.29194	0.12597	0.09 ± 0.08
		cDNA	0	0	0	0	0	0	0	0	0	0	0	0	0	0	0.000113873	0	0	0	0	0	0	0	0	0	0.00123086	2.60936e-05	0	0	0	0	0	0	0	2.37833e-05	0.00 ± 0.00
	Yersiniaceae	DNA	0.35473	0.05455	0.17728	0.28291	0.19238	0.18043	0.08663	0.24058	0.10139	0.11568	0.29707	0.16238	0.33375	0.40449	0.20427	0.1544	0.21545	0.18648	0.28915	0.23676	0.56179	0.09734	0.25395	0.26326	0.23759	0.19911	0.19156	0.23686	0.17241	0.16261	0.15489	0.13282	0.23194	0.21986	0.22 ± 0.10
		cDNA	0	0	7.00077e-05	0	0	7.11527e-05	0	0	0	7.39737e-05	0	0	0	0	0.000113873	9.73827e-05	0.000215032	0.00115318	0	0.000102755	0	4.87598e-05	0	8.55766e-05	0.00523116	0	0	4.60961e-05	0.000242923	0	0	0	0	2.37833e-05	0.00 ± 0.00
	Zoogloeaceae	DNA	0.28955	0.16969	0.69108	0.81972	0.40804	0.47519	0.20092	0.21157	0.32371	0.39113	0.34255	0.48959	0.25477	0.15446	0.29616	0.30309	0.3121	0.34376	0.22847	0.15407	0.21571	0.23023	0.44343	0.31528	0.09173	0.22741	0.36036	0.74312	0.14582	0.38082	0.16583	0.34148	0.39565	0.49997	0.34 ± 0.17
		cDNA	9.64187e-05	0	0.000700077	0.000619075	0	0.000462493	0	0.000485124	0	0.000443842	0.00160659	0.000682872	0.000197958	0	0.000910984	0.000194765	0.000129019	0.00115318	8.75638e-05	0.000308264	9.23365e-05	0.000536358	0	0.00080442	0.0180013	0.000521872	0.000290251	0.000322673	0.000404872	0.000506311	0	0	0	0.0004281	0.00 ± 0.00
